# Supplementary material for: Crosstalk between chromatin state and ATM signalling in DNA damage-induced transcription stress
Source: EMBO J. 2025 Aug 26;44(19):5564–94. doi: 10.1038/s44318-025-00537-7 (PMC12489091; doi:10.1038/s44318-025-00537-7)
Supplement: Supplementary file 2 — Source data Fig. 1 [file 44318_2025_537_MOESM2_ESM.zip]

Archive with 40 entries (29 files):
- EMBOJ-2025-120849-T_Source data Fig_1/
- EMBOJ-2025-120849-T_Source data Fig_1/Fig_1A/
- EMBOJ-2025-120849-T_Source data Fig_1/Fig_1A/readme_Fig_1A.docx
- EMBOJ-2025-120849-T_Source data Fig_1/Fig_1A/~$Numerical_data_Fig._1A.xlsx
- EMBOJ-2025-120849-T_Source data Fig_1/Fig_1A/Images_Fig_1A/
- EMBOJ-2025-120849-T_Source data Fig_1/Fig_1A/Images_Fig_1A/DAPI_untreated.tif
- EMBOJ-2025-120849-T_Source data Fig_1/Fig_1A/Images_Fig_1A/DAPI_UV.tif
- EMBOJ-2025-120849-T_Source data Fig_1/Fig_1A/Images_Fig_1A/H3Ac_untreated.tif
- EMBOJ-2025-120849-T_Source data Fig_1/Fig_1A/Images_Fig_1A/H3Ac_UV.tif
- EMBOJ-2025-120849-T_Source data Fig_1/Fig_1A/Images_Fig_1A/Cropped_image_areas_Fig_1A.tif
- EMBOJ-2025-120849-T_Source data Fig_1/Fig_1A/Images_Fig_1A/~$Numerical_data_Fig._1A.xlsx
- EMBOJ-2025-120849-T_Source data Fig_1/Fig_1A/Numerical_data_Fig_1A.xlsx
- EMBOJ-2025-120849-T_Source data Fig_1/Fig_1B/
- EMBOJ-2025-120849-T_Source data Fig_1/Fig_1B/readme_Fig_1B.docx
- EMBOJ-2025-120849-T_Source data Fig_1/Fig_1B/Numerical_data_Fig_1B.xlsx
- EMBOJ-2025-120849-T_Source data Fig_1/Fig_1B/Images_Fig_1B/
- EMBOJ-2025-120849-T_Source data Fig_1/Fig_1B/Images_Fig_1B/H3Ac.tif
- EMBOJ-2025-120849-T_Source data Fig_1/Fig_1B/Images_Fig_1B/Histone_H3.tif
- EMBOJ-2025-120849-T_Source data Fig_1/Fig_1C/
- EMBOJ-2025-120849-T_Source data Fig_1/Fig_1C/~$Numerical_data_Fig_1C.xlsx
- EMBOJ-2025-120849-T_Source data Fig_1/Fig_1C/Numerical_data_Fig_1C.xlsx
- EMBOJ-2025-120849-T_Source data Fig_1/Fig_1C/readme_Fig_1C.docx
- EMBOJ-2025-120849-T_Source data Fig_1/Fig_1C/Images_Fig_1C/
- EMBOJ-2025-120849-T_Source data Fig_1/Fig_1C/Images_Fig_1C/Histone_H3.tif
- EMBOJ-2025-120849-T_Source data Fig_1/Fig_1C/Images_Fig_1C/RPB1(S2P).tif
- EMBOJ-2025-120849-T_Source data Fig_1/Fig_1C/Images_Fig_1C/CSB.tif
- EMBOJ-2025-120849-T_Source data Fig_1/Fig_1C/Images_Fig_1C/H3Ac.tif
- EMBOJ-2025-120849-T_Source data Fig_1/Fig_1E/
- EMBOJ-2025-120849-T_Source data Fig_1/Fig_1E/readme_Fig_1E.docx
- EMBOJ-2025-120849-T_Source data Fig_1/Fig_1E/Numerical_data_Fig_1E.xlsx
- EMBOJ-2025-120849-T_Source data Fig_1/Fig_1F/
- EMBOJ-2025-120849-T_Source data Fig_1/Fig_1F/~$Fig_1F.xlsx
- EMBOJ-2025-120849-T_Source data Fig_1/Fig_1F/readme_Fig_1F.docx
- EMBOJ-2025-120849-T_Source data Fig_1/Fig_1F/Numerical_data_Fig_1F.xlsx
- EMBOJ-2025-120849-T_Source data Fig_1/Fig_1G/
- EMBOJ-2025-120849-T_Source data Fig_1/Fig_1G/readme_Fig_1G.docx
- EMBOJ-2025-120849-T_Source data Fig_1/Fig_1G/Numerical_data_Fig_1G.xlsx
- EMBOJ-2025-120849-T_Source data Fig_1/Fig_1H/
- EMBOJ-2025-120849-T_Source data Fig_1/Fig_1H/readme_Fig_1H.docx
- EMBOJ-2025-120849-T_Source data Fig_1/Fig_1H/Numerical_data_Fig_1H.xlsx
