# Supplementary material for: Crosstalk between chromatin state and ATM signalling in DNA damage-induced transcription stress
Source: EMBO J. 2025 Aug 26;44(19):5564–94. doi: 10.1038/s44318-025-00537-7 (PMC12489091; doi:10.1038/s44318-025-00537-7)
Supplement: Supplementary file 2 — Source data Fig. 1 [file 44318_2025_537_MOESM2_ESM.zip › EMBOJ-2025-120849-T_Source data Fig_1/Fig_1A/Numerical_data_Fig_1A.xlsx]

## Sheet: Data Fig 1A
Histone H3 acetylation in untreated and UV irradiated cells.
For each cell, immunofluoresence intensity was normalized to the average of non irradiated cells.
Each row represents a different cell.
Untr.	UV
1.01232	1.14472
0.533613	1.30644
0.4808	1.35516
0.991937	1.89826
0.82987	2.00632
0.518028	2.00496
0.736721	1.18162
0.976842	1.79564
1.1187	1.39134
0.969774	2.00448
0.52533	0.74621
0.657756	1.61484
1.4883	1.80992
0.709628	1.73911
0.954081	1.16388
0.671841	1.48833
1.27312	1.88106
0.786427	1.6918
0.644229	1.01235
1.14391	1.80029
1.07722	1.53618
1.53022	1.18655
1.0795	1.55159
1.56671	1.0318
1.05957	0.628595
1.55769	1.71074
0.526958	1.52633
1.13939	0.74273
0.854865	0.797866
1.48605	1.48442
1.69436	1.61275
1.06945	1.60923
1.69418	1.10875
1.10645	1.74595
1.32404	1.23101
1.14072	1.41102
1.12232	1.71555
0.81106	1.05002
1.2307	1.56663
1.4153	1.13951
0.775282	0.691759
0.9878	1.35411
1.02486	0.726752
1.38969	1.74644
0.759962	1.70382
1.54672	1.28371
0.846984	1.66026
1.3313	0.702247
0.743053	1.81372
0.930057	1.69019
0.608422	1.72536
1.33877	1.58107
0.564303	1.46216
1.05189	1.35251
0.921264	1.21818
1.57138	1.26336
1.40047	1.18244
0.637711	1.32564
1.255	1.52127
0.691524	1.11828
1.42209	1.44776
0.929988	1.41928
1.03042	2.02806
0.63527	1.94244
0.931919	1.77649
1.13576	1.95067
0.837653	2.08366
1.33067	1.99742
1.09096	1.88043
1.29088	1.67471
1.01194	1.31302
0.953719	1.80311
0.895612	1.16873
0.678605	1.62459
0.958306	1.28012
0.818509	0.972235
0.828929	1.3114
0.911903	1.06184
1.00453	1.16538
1.05662	1.67593
0.843044	0.705668
0.774861	1.41693
0.847602	1.32825
0.706315	1.32539
1.1026	1.27557
0.559265	1.0061
0.743828	1.68129
0.898793	1.8859
0.80039	1.84473
0.852004	1.57197
0.721149	2.10912
0.819021	1.63898
0.676924	2.04963
1.1243	1.82172
0.813999	1.29259
0.898292	1.77963
0.952242	0.872744
0.86757	1.30116
0.661707	1.39255
0.837803	1.13307
0.947858	1.07151
1.17403	1.23172
0.62264	0.951484
0.572665	1.61498
0.925328	0.847467
0.577505	1.40936
0.702306	1.33293
0.725003	0.903056
0.851351	1.14369
0.788602	1.26455
0.67034	0.991961
0.776025	1.26863
0.644654	1.66998
0.848226	1.52105
0.637782	1.59582
0.814227	1.48938
0.868101	1.42288
0.758547	1.846
0.617012	1.14815
1.17026	1.38946
1.09414	1.34928
1.34446	0.905453
1.33607	0.991506
1.15072	1.08845
0.910293	0.88966
1.06834	0.945066
1.02056	1.15263
1.10731	1.13603
1.1558	1.25933
1.44157	1.29336
0.905635	1.12265
1.01762	1.15236
1.28377	1.01011
1.18651	1.55323
1.03028	0.990884
0.935993	1.45295
1.0881	0.99495
1.05774	1.70167
0.964379	1.62182
1.38266	1.00266
1.20228	0.88837
0.877977	0.892239
1.03766	1.09011
1.19453	1.06861
1.24185	0.631774
1.29067	0.906166
0.717796	0.944914
0.903496	0.988973
0.873927	0.749353
0.760004	1.26004
1.56153	0.932716
1.08598	1.13655
0.793669	1.00948
1.03695	0.88171
1.26076	1.39642
1.16624	0.918789
1.55772	1.07927
1.40674	1.06145
1.0701	0.681779
0.885715	1.54518
0.831553	1.05957
0.870103	0.823542
0.812194	0.755771
1.12288	1.20999
1.11082	0.764282
0.9799	1.54222
0.62129	1.11139
0.907911	1.2951
1.07129	0.655396
1.11553	0.937222
1.07026	0.979035
0.967914	0.931169
1.03352	1.23336
1.17792	1.05184
1.35898	1.28808
1.05025	1.18648
1.01053	0.918789
1.21318	1.05903
1.33728	1.0511
1.52077	1.09998
1.14833	0.80212
1.30979	1.02252
1.1837	0.939847
1.36963	0.956839
0.795126	1.13231
0.892406	1.09672
0.826789	1.15988
1.07724	1.22098
1.31703	1.09118
1.16738	0.728158
1.61917	1.01171
1.01646	0.838971
1.12042	1.02314
1.3244	1.01308
1.01787	1.06216
1.04254	1.06803
0.899916	1.45968
0.896654	1.37401
0.920579	0.90958
1.03321	1.20009
0.7159	1.13036
0.991794	0.936176
0.674739	0.849607
0.758289	1.0354
0.985604	1.0824
0.686786	1.06715
1	1.19104
1.08122	1.14075
1.81981	1.28941
1.45467	1.3907
1.28988	1.30985
1.52601	1.07399
1.58526	1.38533
1.52986	1.56232
1.39243	1.85178
1.55675	0.931442
1.03608	1.42405
1.12025	1.1316
0.862968	1.03729
0.980619	1.07206
0.901793	1.21196
1.21636	2.09808
1.33384	1.15997
1.31957	0.955076
1.29727	2.34212
1.14797	0.888984
1.34274	1.63419
1.3136	1.34903
1.07879	1.08809
1.09776	1.06632
0.922542	1.21442
0.680533	1.22769
1.11339	1.36226
1.19981	1.97166
0.864787	1.76027
0.652224	2.29463
0.852793	2.24158
0.93537	2.18377
0.934896	2.05924
0.959908	2.03968
1.22894	2.11586
0.707004	0.72978
0.72059	0.96131
1.13962	1.57043
0.925668	2.02542
0.942362	0.975806
0.882997	1.08432
1.17431	2.25098
1.08684	1.49674
1.12751	1.13772
1.19883	0.842617
0.787705	1.12228
0.886426	1.1604
0.707875	1.08355
0.854024	1.37098
0.740902	1.40832
0.939861	1.20529
1.026	1.09984
0.862267	1.57723
0.761367	1.65175
0.814915	1.28525
1.10297	1.19252
0.867402	1.16146
0.80112	0.956232
0.842238	0.995967
0.930235	0.811997
1.08637	0.941301
1.31225	0.907705
0.549978	1.79138
0.768643	0.930595
1.06147	1.27387
0.706909	1.02645
0.771239	1.16552
1.08929	1.16383
1.25056	0.983745
0.778117	1.03911
0.79663	1.00995
0.653777	1.06066
0.574819	2.21975
0.949373	1.24116
0.927601	1.36055
1.18443	0.784863
0.814934	1.11388
0.977075	1.14539
1.2508	0.909543
0.785204	1.73452
0.984712	0.880912
1.00087	0.980221
1.22983	2.11864
1.19781	1.23034
0.701205	0.935389
0.988009	1.22778
0.888492	1.36955
1.03483	1.30784
0.978174	1.57226
1.21067	1.74172
0.825621	1.8166
1.04971	0.904939
0.976564	1.17494
0.844986	1.63684
0.803546	1.1136
0.859671	1.86235
1.17069	1.11295
0.895294	1.44016
0.846464	2.13947
0.824332	1.13596
0.946133	2.32435
0.807771	1.62581
1.34911	1.74367
0.900732	1.70718
0.953295	1.9096
0.74418	2.31046
0.609874	1.38551
0.989828	2.18824
0.856166	2.0535
0.733778	1.54395
0.923414	1.6196
0.631797	1.71498
1.00118	1.63809
1.1734	1.53579
1.12264	2.36965
1.10555	1.68451
0.893513
1.05387
1.19436
1.34551
1.06932
1.22534
0.888169
1.01387
0.854176
0.817738
1.16811
0.954148
0.76184
0.751172
0.854176
1.0895
0.825033
1.16065
1.44124
0.850197
0.699443
1.25192
1.22951
0.893683
0.802049

## Sheet: Statistical analysis
STATISTICAL ANALYSIS
Table Analyzed	1A
Column B	UV
vs.	vs.
Column A	Untreated
F test to compare variances
F, DFn, Dfd	2.412, 321, 346
P value	<0.0001
P value summary	****
Significantly different (P < 0.05)?	Yes
Unpaired t test with Welch's correction
P value	<0.0001
P value summary	****
Significantly different (P < 0.05)?	Yes
One- or two-tailed P value?	Two-tailed
Welch-corrected t, df	t=12.83, df=541.2
How big is the difference?
Mean of column A	1.001
Mean of column B	1.328
Difference between means (B - A) ± SEM	0.3273 ± 0.02552
95% confidence interval	0.2772 to 0.3774
R squared (eta squared)	0.2331
F test to compare variances
F, DFn, Dfd	2.412, 321, 346
P value	<0.0001
P value summary	****
Significantly different (P < 0.05)?	Yes
Data analyzed
Sample size, column A	347
Sample size, column B	322
