# Supplementary material for: Crosstalk between chromatin state and ATM signalling in DNA damage-induced transcription stress
Source: EMBO J. 2025 Aug 26;44(19):5564–94. doi: 10.1038/s44318-025-00537-7 (PMC12489091; doi:10.1038/s44318-025-00537-7)
Supplement: Supplementary file 2 — Source data Fig. 1 [file 44318_2025_537_MOESM2_ESM.zip › EMBOJ-2025-120849-T_Source data Fig_1/Fig_1B/Numerical_data_Fig_1B.xlsx]

## Sheet: Fig. 1B
Histone H3 acetylation in untreated and UV irradiated cells.
	Fig 1B
	Original Images
	Quantification
		Average Intensity			Fold Change			H3Ac/H3
		H3Ac	H3		H3Ac	H3
	Untr	39.75	107.58		1	1		1
	UV	65.38	130.15		1.64478	1.2098		1.35955
