# Supplementary material for: Crosstalk between chromatin state and ATM signalling in DNA damage-induced transcription stress
Source: EMBO J. 2025 Aug 26;44(19):5564–94. doi: 10.1038/s44318-025-00537-7 (PMC12489091; doi:10.1038/s44318-025-00537-7)
Supplement: Supplementary file 2 — Source data Fig. 1 [file 44318_2025_537_MOESM2_ESM.zip › EMBOJ-2025-120849-T_Source data Fig_1/Fig_1C/Numerical_data_Fig_1C.xlsx]

## Sheet: Fig 1C
Histone H3 acetylation in the chromatin fraction and of immunoprecipitated CSB associated mononucleosomes
	Fig 1C
	Original Images
	Quantifications
	Chromatin
		Average Intensity			Fold Change			H3Ac/H3
		H3Ac	H3		H3Ac	H3
	Untr	125.52	79.48		1	1		1
	UV	68.11	44.18		0.542623	0.555863		0.97618
	CSB-IP
		Average Intensity			Fold Change			H3Ac/H3
		H3Ac	H3		H3Ac	H3
	Untr	7.88	10.49		1	1		1
	UV	20.36	18		2.58376	1.71592		1.50576
