# Supplementary material for: Crosstalk between chromatin state and ATM signalling in DNA damage-induced transcription stress
Source: EMBO J. 2025 Aug 26;44(19):5564–94. doi: 10.1038/s44318-025-00537-7 (PMC12489091; doi:10.1038/s44318-025-00537-7)
Supplement: Supplementary file 2 — Source data Fig. 1 [file 44318_2025_537_MOESM2_ESM.zip › EMBOJ-2025-120849-T_Source data Fig_1/Fig_1E/Numerical_data_Fig_1E.xlsx]

## Sheet: Data Fig 1E
Splicing factor mobility measured by FRAP in control and UV irradiated cells, +/– TSA.
Changes in SF mobility in treated, relative to the average values of untreated, non-irradiated cells
Each row represents a different cell.
FRAP U1A					FRAP SF3a1				FRAP PRPF3					FRAP SNRNP40
Untr.	Untr.	TSA	TSA		Untr.	Untr.	TSA	TSA	Untr.	Untr.	TSA	TSA		Untr.	Untr.	TSA	TSA
no UV	UV	no UV	UV		no UV	UV	no UV	UV	no UV	UV	no UV	UV		no UV	UV	no UV	UV
0.921598	4.48219	-0.47058	1.68647		3.37594	18.8157	1.5805	11.1578	-5.07583	1.32242	-2.97792	-1.24626		-3.39864	13.8403	16.4688	14.8546
-0.70643	2.29917	2.99011	-3.1497		1.0765	9.72708	-2.13375	12.4047	-8.36606	2.18378	-5.26653	0.956531		3.41491	13.0674	15.6958	4.75439
-2.64994	0.052869	3.58277	-0.75026		0.845047	13.5315	11.2919	11.8349	0.498434	-4.48517	0.637019	2.61483		-3.74004	13.4859	16.1144	12.9022
0.689122	0.929331	-0.49529	3.96506		2.07832	16.0619	4.80699	12.4305	-2.0519	-3.39964	-3.01746	-4.07209		0.819931	17.1387	19.7671	12.812
-0.37472	3.0391	1.53373	0.987101		0.102412	17.248	-0.63066	8.88953	-2.26925	1.81428	1.81335	-8.97179		7.33369	13.3951	16.0236	11.9426
2.60889	1.39167	1.59955	0.126611		1.32099	6.81991	5.44748	9.82179	0.886892	6.47208	-1.71421	-0.18794		-4.42985	16.7465	19.375	7.74772
-3.38476	-1.00805	4.41096	0.41391		-4.27443	13.5888	8.46903	11.6652	5.67117	5.1564	0.651636	-0.63395		2.38827	16.6637	19.2921	4.79836
-0.07202	-0.0126	-0.32741	2.5501		-1.64303	15.3632	-0.41068	9.73068	-0.51855	3.00317	2.05702	6.38316		0.882784	17.4154	20.0439	9.04547
0.856059	1.28401	0.617315	3.39604		3.90571	7.98485	4.83178	17.4326	3.40308	2.01554	4.86817	2.93812		-2.59032	16.1588	18.7873	10.8874
-0.59405	0.602661	4.7096	0.089618		-2.22032	9.53847	-0.40663	16.6406	-4.7551	5.46295	1.65934	3.21059		-0.454574	15.2931	17.9216	18.2006
-3.2977	1.72555	0.0779	2.56236		-4.27885	10.6978	4.85709	13.0492	-3.4333	-1.34416	3.79387	6.56842		0.0487656	13.6868	16.3152	15.7587
-0.6909	0.287109	-1.79994	6.28342		-0.50057	16.0681	5.55549	15.4072	-4.87579	-1.60168	2.37719	6.01682		3.57089	18.3994	21.0279	10.8751
-0.52949	1.90025	-0.82728	4.79381		-0.47106	3.91123	10.639	16.2126	3.06475	1.95564	-0.54543	4.01135		-5.09033	9.2496	-8.7009	14.2951
-1.89866	4.49914	2.53342	0.878996		1.71599	11.6045	1.30202	15.4951	4.16294	4.05056	2.11525	0.600262		4.58684	16.9911	15.0456	12.9178
-1.00217	2.51216	0.266878	3.39805		-1.03266	5.05125	2.44388	10.8739	1.44078	0.849172	0.111119	5.34724		10.4866	13.7427	8.08134	16.4225
5.49143	0.761397	-2.11031	3.90197		5.91528	9.37419	10.2608	13.62	-2.08629	4.02816	-0.08273	5.36004		-0.901693	13.6089	4.99692	9.7697
5.49143	0.761397	4.10149	5.56092		-0.68299	13.0693	6.36925	15.0592	-2.3945	5.05537	0.111119	-0.84172		-7.63126	16.2986	10.6407	8.04671
2.14231	1.58449	1.77582	2.1874		0.860653	9.39417	-4.20625	6.83106	7.6035	6.41993	-0.08273	0.202782		1.07111	5.13088	17.179	11.2314
1.32682	2.96576	-0.8669	0.719169		-2.26217	11.5019	3.63647	-0.76112	4.20677	-0.24998	0.908489	-1.44872		-1.432	16.0886	18.1977	22.4966
-1.39862	-2.27698	2.20475	2.13733		-2.83973	14.488	-0.71453	2.28983	4.88823	3.67573	0.197229	0.487911		-4.93511	11.2155	18.1109	12.0901
0.927072	3.05078	2.45686	1.88393		0.14122	6.04776	-2.25788	1.82722	-8.02518	-0.98342	2.32076	-6.23289		2.58285	9.37582	13.4035	13.4669
1.60998	1.73739	-0.16779	0.169633		2.14449	10.3375	1.18141	8.4005	-2.28719	-5.22473	-1.2101	-1.11804		-1.99606	13.8302	10.1575	7.38457
-2.43192	3.81656	1.76666	-3.05819		0.964061	6.95865	8.94067	6.68744	4.61837	1.49666	-3.8938	2.23041		-0.2949	13.5976	15.9517	16.9915
-2.84874	2.40076	3.5741	1.48157		3.00007	10.7153	3.856	0.418505	3.56244	-4.27079	2.41936	-2.14478		0.881033	17.1381	5.02867	7.89877
1.56691	3.32549	0.150694	4.22711		-1.79984	8.13092	1.59339	11.3801	-1.61104	5.91891	-2.18862	1.04211		-5.29386	17.4782	8.14766	5.99578
-2.4173	2.82141	0.369063	-6.16974		0.139843	13.3673	5.71986	5.2454	1.46018	6.03293	0.206201	4.76759		-2.78136	12.9375	13.6332	9.07067
3.35686	-0.89685	0.564387	4.76264		-0.08882	12.8421	5.71986	11.345	-5.69121	-5.50962	-2.18862	-10.194		2.50121	14.5689	5.37476	15.2707
-0.73352	0.193077	1.53157	4.39142		-1.46594	12.7329	8.25105	4.35215	-2.54225	-2.53661	0.206201	4.37445		3.83137	7.38963	-9.17842	12.2035
4.86362	2.53042	-1.66508	1.86232		-1.09755	7.61233	2.78934	6.09886	3.56045	1.41523	2.52636	9.8378		-3.64271	6.68865	1.31933	13.7445
1.72972	2.41827	-2.2013	4.22549		2.87337	7.56385	-1.69279	9.23433	-0.51653	4.7341	-1.19389	9.95404		5.71568	8.19567	2.78886	-1.2244
-0.18917	3.39886	-0.82253	1.35716		-3.27245	10.3662	-1.56853	7.20853	0.954763	-0.49027	2.07412	4.3352		0.161023	8.19567	8.66153	4.97749
-4.78514	-0.53503	0.663423	-0.98472		0.189828	8.05487	8.22119	2.09851	5.18344	-0.14332	0.681618	3.36882		3.144	8.96264	3.70696	10.2585
-2.2042	5.18687	5.33983	1.2043		-0.59492	4.07833	4.52351	4.92449	0.489845	1.4492	-1.12432	-2.03519		-0.0378	-3.84961	2.65901	3.49613
-1.04954	-0.64228	5.33983	4.15376		-2.84963	6.41528	-0.19999	1.83093	0.70796	6.52783	2.30234	2.55771		-4.77048	10.5581	-0.11346	1.20978
1.71734	3.53441	0.744353	4.15376		0.725229	8.08654	1.74973	9.25062	6.57198	-1.97473	7.29106	-3.97279			7.7912	12.5205	12.3923
1.58252	3.53441	-6.2966	-4.9114		-4.1001	7.05977	6.64803	8.69061	1.88426	0.426534	10.1666	4.81408			12.1255	5.84874	9.17888
1.58252	-0.04159	1.50187	-7.18781		0.435028	12.127	2.22967	11.6334	-0.94512	6.06372	6.36257	5.05477			10.2804	11.2799	1.60656
-2.20519	1.06292	3.52365	-2.17623		3.24802	6.91318	0.701274	12.3268	-0.90106	5.76896	6.71823	-5.62336				-8.94688	10.694
-2.77368	1.27616	4.92687	0.138652		-1.29868	5.70896	4.56575	7.81937	-1.67739	0.887114	2.36656	7.72244				7.04071	4.48693
2.75166	3.20055	4.30617	-1.3492		-4.9526	5.71052	2.26158	9.52653	-4.79673	1.69649	1.77847	-4.46012					3.87993
-0.9051	-4.54615	2.25284	-2.83491		-1.93186	9.5928	4.3622	12.8907	-1.19364	-3.55101	-5.09605						-1.16494
-0.44875	1.15367	0.031673	1.99178		-0.84445	5.0226	-2.26356	7.8697	-1.29352	-2.06269	-6.57969						13.1303
-0.73592	1.83239	-2.48627	5.42972		-2.49197	8.73275	0.247493	9.65358	0.302104	-5.5723	-0.57578
-1.61187	-2.10635	0.740809	2.88401		5.16336	6.10649	6.19724	14.266	-4.80275	-4.30086	0.677644
0.404666	0.806877	-0.69172	2.07445		4.57008	8.70268	4.50664	14.266	-2.61156	2.06645	-2.74785
-0.1725	-1.3155	4.39433	5.94298		-2.98425	9.31227	6.21897		-1.89774	-2.96837	0.83232
0.529481	-0.87995	2.15237	-0.00493		1.42319	8.05504	5.92391		-11.6972	-4.06991	-4.07648
3.51568	-0.82174	3.44467	-4.28364		-2.7547	9.43461	2.81971		-6.54135	-0.93094	2.50668
-0.65586	-0.91721	0.493218	1.69438		-1.26393	11.8346	-3.90101		2.95717	5.41849	-5.42052
0.391789	0.886547	-1.28945	3.03182		4.30406	13.2344	5.83339		3.08309	7.85436	0.972299
-2.00051	-0.09771	-1.02678				6.78912	-1.02678		10.0833	0.882699	-6.43381
-0.86946	-0.27889					7.23673			10.394	-2.44031	-2.48116
-0.45976	4.99075					13.8934			0.780752	2.10733	-3.72375
-1.26393						16.34			-2.33579	-7.04421	-5.19483
4.30406						4.99075			-0.85714	2.98451	-3.76477
									0.613099	-3.33914	-4.05917
									4.44224	8.66592	-2.6922
									4.44224	12.5393	3.04036
									-5.94116	-1.90659	1.97608
									2.07384	-4.05279	-0.89151

## Sheet: Statistical analysis
STATISTICAL ANALYSIS									STATISTICAL ANALYSIS									STATISTICAL ANALYSIS									STATISTICAL ANALYSIS
Table Analyzed	1E U1A								Table Analyzed	1E SF3a1								Table Analyzed	1E PRPF3								Table Analyzed	1E SNRNP40
																		Data sets analyzed	A-D								Data sets analyzed	A-D								Data sets analyzed	A-D								Data sets analyzed	A-D
Brown-Forsythe test									Brown-Forsythe test									Brown-Forsythe test									Brown-Forsythe test
F (DFn, DFd)	1.993 (3, 205)								F (DFn, DFd)	4.306 (3, 197)								F (DFn, DFd)	2.117 (3, 216)								F (DFn, DFd)	7.309 (3, 148)
P value	0.1161								P value	0.0057								P value	0.0991								P value	0.0001
P value summary	ns								P value summary	**								P value summary	ns								P value summary	***
Are SDs significantly different (P < 0.05)?	No								Are SDs significantly different (P < 0.05)?	Yes								Are SDs significantly different (P < 0.05)?	No								Are SDs significantly different (P < 0.05)?	Yes
Bartlett's test									Bartlett's test									Bartlett's test									Bartlett's test
Bartlett's statistic (corrected)	9.462								Bartlett's statistic (corrected)	14.21								Bartlett's statistic (corrected)	5.671								Bartlett's statistic (corrected)	23.88
P value	0.0237								P value	0.0026								P value	0.1288								P value	<0.0001
P value summary	*								P value summary	**								P value summary	ns								P value summary	****
Are SDs significantly different (P < 0.05)?	Yes								Are SDs significantly different (P < 0.05)?	Yes								Are SDs significantly different (P < 0.05)?	No								Are SDs significantly different (P < 0.05)?	Yes
Brown-Forsythe ANOVA test									Brown-Forsythe ANOVA test									Brown-Forsythe ANOVA test									Brown-Forsythe ANOVA test
F* (DFn, DFd)	2.819 (3.000, 180.0)								F* (DFn, DFd)	86.25 (3.000, 165.3)								F* (DFn, DFd)	1.395 (3.000, 181.0)								F* (DFn, DFd)	33.47 (3.000, 109.2)
P value	0.0404								P value	<0.0001								P value	0.2458								P value	<0.0001
P value summary	*								P value summary	****								P value summary	ns								P value summary	****
Significant diff. among means (P < 0.05)?	Yes								Significant diff. among means (P < 0.05)?	Yes								Significant diff. among means (P < 0.05)?	No								Significant diff. among means (P < 0.05)?	Yes
Welch's ANOVA test									Welch's ANOVA test									Welch's ANOVA test									Welch's ANOVA test
W (DFn, DFd)	3.090 (3.000, 112.1)								W (DFn, DFd)	110.1 (3.000, 105.6)								W (DFn, DFd)	1.409 (3.000, 110.7)								W (DFn, DFd)	58.76 (3.000, 81.30)
P value	0.03								P value	<0.0001								P value	0.2439								P value	<0.0001
P value summary	*								P value summary	****								P value summary	ns								P value summary	****
Significant diff. among means (P < 0.05)?	Yes								Significant diff. among means (P < 0.05)?	Yes								Significant diff. among means (P < 0.05)?	No								Significant diff. among means (P < 0.05)?	Yes
Data summary									Data summary									Data summary									Data summary
Number of treatments (columns)	4								Number of treatments (columns)	4								Number of treatments (columns)	4								Number of treatments (columns)	4
Number of values (total)	209								Number of values (total)	201								Number of values (total)	220								Number of values (total)	152
Games-Howell's multiple comparisons test									Games-Howell's multiple comparisons test									Games-Howell's multiple comparisons test									Games-Howell's multiple comparisons test
Number of families	1								Number of families	1								Number of families	1								Number of families	1
Number of comparisons per family	6								Number of comparisons per family	6								Number of comparisons per family	6								Number of comparisons per family	6
Alpha	0.05								Alpha	0.05								Alpha	0.05								Alpha	0.05
Dunnett's T3 multiple comparisons test	Mean Diff.	95.00% CI of diff.	Below threshold?	Summary	Adjusted P Value				Games-Howell's multiple comparisons test	Mean Diff.	95.00% CI of diff.	Below threshold?	Summary	Adjusted P Value				Games-Howell's multiple comparisons test	Mean Diff.	95.00% CI of diff.	Below threshold?	Summary	Adjusted P Value				Games-Howell's multiple comparisons test	Mean Diff.	95.00% CI of diff.	Below threshold?	Summary	Adjusted P Value
no UV vs. UV	-1.057	-2.180 to 0.06702	No	ns	0.0764	A-B			no UV vs. UV	-9.96	-11.56 to -8.359	Yes	****	<0.0001	A-B			no UV vs. UV	-1.066	-3.107 to 0.9756	No	ns	0.5265	A-B			no UV vs. UV	-12.51	-15.17 to -9.853	Yes	****	<0.0001	A-B
no UV vs. no UV+TSA	-1.066	-2.279 to 0.1481	No	ns	0.1158	A-C			no UV vs. no UV+TSA	-3.308	-5.011 to -1.604	Yes	****	<0.0001	A-C			no UV vs. no UV+TSA	0.008289	-1.866 to 1.883	No	ns	>0.9999	A-C			no UV vs. no UV+TSA	-10.5	-14.45 to -6.559	Yes	****	<0.0001	A-C
no UV vs. UV+TSA	-1.262	-2.702 to 0.1773	No	ns	0.1162	A-D			no UV vs. UV+TSA	-9.61	-11.65 to -7.573	Yes	****	<0.0001	A-D			no UV vs. UV+TSA	-1.289	-3.746 to 1.168	No	ns	0.5173	A-D			no UV vs. UV+TSA	-9.924	-12.71 to -7.136	Yes	****	<0.0001	A-D
UV vs. no UV+TSA	-0.008925	-1.192 to 1.174	No	ns	>0.9999	B-C			UV vs. no UV+TSA	6.652	4.756 to 8.548	Yes	****	<0.0001	B-C			UV vs. no UV+TSA	1.074	-0.7437 to 2.892	No	ns	0.4168	B-C			UV vs. no UV+TSA	2.006	-2.002 to 6.014	No	ns	0.5522	B-C
UV vs. UV+TSA	-0.2055	-1.620 to 1.209	No	ns	0.9992	B-D			UV vs. UV+TSA	0.3493	-1.848 to 2.546	No	ns	0.9755	B-D			UV vs. UV+TSA	-0.2235	-2.639 to 2.192	No	ns	0.9949	B-D			UV vs. UV+TSA	2.587	-0.2930 to 5.466	No	ns	0.0939	B-D
no UV+TSA vs. UV+TSA	-0.1966	-1.681 to 1.288	No	ns	0.9995	C-D			no UV+TSA vs. UV+TSA	-6.303	-8.572 to -4.034	Yes	****	<0.0001	C-D			no UV+TSA vs. UV+TSA	-1.298	-3.579 to 0.9837	No	ns	0.4437	C-D			no UV+TSA vs. UV+TSA	0.5806	-3.511 to 4.672	No	ns	0.9819	C-D
Test details	Mean 1	Mean 2	Mean Diff.	SE of diff.	n1	n2	t	DF	Test details	Mean 1	Mean 2	Mean Diff.	SE of diff.	n1	n2	t	DF	Test details	Mean 1	Mean 2	Mean Diff.	SE of diff.	n1	n2	t	DF	Test details	Mean 1	Mean 2	Mean Diff.	SE of diff.	n1	n2	t	DF
no UV vs. UV	0.05455	1.111	-1.057	0.4195	55	53	2.519	105.8	no UV vs. UV	-0.06958	9.89	-9.96	0.6125	50	55	16.26	97.87	no UV vs. UV	5.167e-07	1.066	-1.066	0.7833	60	60	1.361	117.7	no UV vs. UV	5.882e-08	12.51	-12.51	1.009	34	37	12.39	68.92
no UV vs. no UV+TSA	0.05455	1.12	-1.066	0.4528	55	51	2.353	102.3	no UV vs. no UV+TSA	-0.06958	3.238	-3.308	0.6505	50	51	5.085	88.25	no UV vs. no UV+TSA	5.167e-07	-0.008289	0.008289	0.7187	60	60	0.01153	111.2	no UV vs. no UV+TSA	5.882e-08	10.5	-10.5	1.49	34	39	7.049	56.47
no UV vs. UV+TSA	0.05455	1.317	-1.262	0.5355	55	50	2.357	88.86	no UV vs. UV+TSA	-0.06958	9.541	-9.61	0.7735	50	45	12.42	68.3	no UV vs. UV+TSA	5.167e-07	1.289	-1.289	0.9363	60	40	1.377	79.69	no UV vs. UV+TSA	5.882e-08	9.924	-9.924	1.06	34	42	9.359	73.77
UV vs. no UV+TSA	1.111	1.12	-0.008925	0.441	53	51	0.02024	99.17	UV vs. no UV+TSA	9.89	3.238	6.652	0.726	55	51	9.162	102.3	UV vs. no UV+TSA	1.066	-0.008289	1.074	0.6971	60	60	1.541	113.5	UV vs. no UV+TSA	12.51	10.5	2.006	1.516	37	39	1.323	59.38
UV vs. UV+TSA	1.111	1.317	-0.2055	0.5257	53	50	0.391	85.18	UV vs. UV+TSA	9.89	9.541	0.3493	0.838	55	45	0.4168	83.19	UV vs. UV+TSA	1.066	1.289	-0.2235	0.9198	60	40	0.243	76.76	UV vs. UV+TSA	12.51	9.924	2.587	1.097	37	42	2.359	76.96
no UV+TSA vs. UV+TSA	1.12	1.317	-0.1966	0.5526	51	50	0.3558	91.9	no UV+TSA vs. UV+TSA	3.238	9.541	-6.303	0.8661	51	45	7.277	86.34	no UV+TSA vs. UV+TSA	-0.008289	1.289	-1.298	0.8655	60	40	1.499	65.8	no UV+TSA vs. UV+TSA	10.5	9.924	0.5806	1.551	39	42	0.3744	63.49
