# Supplementary material for: Crosstalk between chromatin state and ATM signalling in DNA damage-induced transcription stress
Source: EMBO J. 2025 Aug 26;44(19):5564–94. doi: 10.1038/s44318-025-00537-7 (PMC12489091; doi:10.1038/s44318-025-00537-7)
Supplement: Supplementary file 2 — Source data Fig. 1 [file 44318_2025_537_MOESM2_ESM.zip › EMBOJ-2025-120849-T_Source data Fig_1/Fig_1F/Numerical_data_Fig_1F.xlsx]

## Sheet: Data Fig 1F
SNRNP40 mobility measured by FRAP in control and UV irradiated cells +/- BIX and GSK126.
Changes in SF mobility in treated, relative to the average values of untreated, non-irradiated cells												PRPF3
Each row represents a different cell.
FRAP SNRNP40					FRAP SNRNP40
Untr.	Untr.	BIX	BIX		Untr.	Untr.	GSK126	GSK126
no UV	UV	no UV	UV		no UV	UV	no UV	UV
-1.79764	7.56878	1.64084	6.97764		-2.62336	7.48677	6.31071	10.1216
-1.01799	8.03373	0.227041	10.119		0.338276	9.17011	2.74254	9.87225
0.190764	5.7647	-0.28977	7.02988		-6.53279	11.3051	-0.74516	5.64617
1.6851	7.91633	1.36322	7.21068		0.069987	10.54	1.41185	11.2101
0.276194	6.43771	2.47324	7.27162		-2.74423	12.0424	4.03546	8.89293
1.91827	4.12467	-0.1557	6.60283		-0.43942	14.3642	1.6396	11.0558
0.725127	8.402	4.66396	10.0037		0.248388	12.273	-0.71038	9.19482
1.30897	5.97876	-0.12383	8.33754		-6.52533	8.01175	0.537488	8.83565
-3.77108	8.03986	1.67788	9.17219		-1.17408	8.81168	1.86535	10.5793
-2.42367	9.36961	0.865638	8.20869		1.49175	7.13758	-0.08607	10.542	n2	t	DF
2.10784	10.3342	1.45877	7.531		1.80507	7.50771	2.22656	12.128
0.212299	8.9449	4.03656	7.8215		4.53281	7.1303	7.81515	16.053	n2	t	DF
-5.5029	10.0737	5.60254	13.7731		4.88795	9.83484	3.39966	8.45236
0.616265	3.7866	4.06517	13.0275		5.35178	10.1222	4.12831	14.19	54	13.2	212
-4.54998	7.67833	3.52863	6.77757		0.22201	8.8116	4.33389	14.8067	54	4.441	212
2.00715	5.72516	2.42051	8.66244		0.939044	8.82401	4.0207	10.8397	54	14.81	212
3.7055	5.25382	4.31514	12.2361		-0.08543	8.84197	1.97175	6.92257	54	8.756	212
4.3098	5.95301	3.51904	9.48901		0.237562	7.17389	2.17666	14.7939
-1.08807	8.15057	2.74576	9.61684		-0.73886	9.39439	-2.14419	7.92378				SNRNP40
4.66251	4.647	2.70358	10.3926		0.520541	10.3879	0.748098	10.7218
-2.04489	10.5115	1.44542	11.0468		-0.31727	4.6939	4.15728	4.47721
-0.12694	6.04425	7.39185	11.2389		-1.94547	5.91363	4.17281	7.87249
2.21706	5.04906	5.24124	5.51008		0.602419	14.2806	5.39909	7.99369
-1.32692	6.48361	2.17527	9.46727		-1.75402	8.58545	2.64524	6.60312
-0.85643	8.23993	5.3067	10.8832		0.467209	8.16078	0.449501	8.4875
-0.2187	12.4771	5.74701	10.6345		2.59816	7.82538	3.14784	8.70907
-0.2107	9.58179	6.97439	8.31972		2.65345	12.6196	4.37329	3.21708
1.03738	9.49015	3.49617	9.02853		0.709161	10.6178	0.55236	8.01295
3.13933	6.24161	3.15144	11.4996		-1.76869	10.6335	2.39419	6.60198
-2.6185	6.73425	5.03061	11.3313		4.7511	8.2639	-1.86978	7.21288
-3.51536	10.6203	8.50623	9.75021		-0.81449	6.53689	3.82295	7.07914
-4.04481	10.7374	7.07842	14.1321		-5.27761	3.27693	9.82613	9.15359
0.710003	11.579	7.13182	11.5233		4.53515	7.16899	0.795803	7.94374
0.312257	10.6182	3.30978	5.50709		-2.13772	7.39537	4.79062	7.03318	n2	t	DF
7.75194	7.47168	8.30834	14.3629		-1.00178	6.75272	5.8384	5.61113
-3.77916	11.5462	5.23716	6.85054		-1.08128	7.93852	2.69185	6.2283	54	13.2	212
4.75669	4.27877	-4.91707	2.45038		3.40096	4.17445	-3.44836	4.77649	54	4.441	212
-4.1876	3.39018	3.14881	7.82192		-6.36544	8.5179	3.59441	7.96216	54	14.81	212
2.98523	10.5825	-1.0641	9.49942		2.82756	10.6509	0.459876	10.2731	54	8.756	212
-3.00373	9.66895	1.34999	6.07412		-4.87225	2.72951	1.83879	3.42496	54	1.609	212
-1.5776	7.38081	7.4646	8.25881		0.10916	4.38947	-6.03583	7.79945	54	10.36	212
1.81183	5.9217	-2.98478	6.04985		-2.6406	5.97916	5.40891	11.4559
-3.30673	5.02691	-9.85492	6.12353		1.47702	4.88763	2.72295	9.18378
1.74964	3.5202	2.59082	10.3355		1.7331	9.56756	1.08224	10.3669
3.42862	7.66071	-0.78157	4.73184		-0.45544	8.82996	-5.91069	5.88005
1.35992	7.12028	-0.14431	9.50713		-3.17721	9.11075	0.57839	6.77794
-2.44286	7.59647	-3.6369	6.84785		-0.65747	10.3678	5.76969	11.3191
-2.68115	6.87098	-2.81481	6.23855		-0.86455	10.8808	11.0668	2.85055
0.17888	7.81135	0.382767	4.08664		0.570693	8.60832	-1.22134	5.91898
-2.23574	13.3417	0.062124	3.992		3.68668	13.3012	0.063463	7.52194
4.10278	5.36892	4.19727	5.69075		3.85087	4.05599	-0.77222	2.23745
-1.22741	5.64248	2.44981	8.76441		-3.7381	12.9949	-1.57503	7.05349
1.26728	1.81788	0.874615	6.2939		2.74099	6.86745	4.72452	9.19715
-0.97804	5.91771	7.53398	-0.27684		2.37404	10.0666	4.72919	5.00862

## Sheet: Statistical analysis
STATISTICAL ANALYSIS									STATISTICAL ANALYSIS
Table Analyzed	1F BIX								Table Analyzed	1F GSK126
ANOVA summary									ANOVA summary
F	99.96								F	116.7
P value	<0.0001								P value	<0.0001
P value summary	****								P value summary	****
Significant diff. among means (P < 0.05)?	Yes								Significant diff. among means (P < 0.05)?	Yes
R squared	0.5858								R squared	0.6228
Brown-Forsythe test									Brown-Forsythe test
F (DFn, DFd)	1.115 (3, 212)								F (DFn, DFd)	0.4537 (3, 212)
P value	0.344								P value	0.715
P value summary	ns								P value summary	ns
Are SDs significantly different (P < 0.05)?	No								Are SDs significantly different (P < 0.05)?	No
Bartlett's test									Bartlett's test
Bartlett's statistic (corrected)	6.669								Bartlett's statistic (corrected)	2.194
P value	0.0832								P value	0.5331
P value summary	ns								P value summary	ns
Are SDs significantly different (P < 0.05)?	No								Are SDs significantly different (P < 0.05)?	No
ANOVA table	SS	DF	MS	F (DFn, DFd)	P value				ANOVA table	SS	DF	MS	F (DFn, DFd)	P value
Treatment (between columns)	2609	3	869.7	F (3, 212) = 99.96	P<0.0001				Treatment (between columns)	3086	3	1029	F (3, 212) = 116.7	P<0.0001
Residual (within columns)	1845	212	8.701						Residual (within columns)	1869	212	8.816
Total	4454	215							Total	4955	215
Data summary									Data summary
Number of treatments (columns)	4								Number of treatments (columns)	4
Number of values (total)	216								Number of values (total)	216
Bonferroni's multiple comparisons test									Bonferroni's multiple comparisons test
Bonferroni's multiple comparisons test	Mean Diff.	95.00% CI of diff.	Below threshold?	Summary	Adjusted P Value				Bonferroni's multiple comparisons test	Mean Diff.	95.00% CI of diff.	Below threshold?	Summary	Adjusted P Value
no UV vs. UV	-7.491	-9.003 to -5.979	Yes	****	<0.0001	A-B			no UV vs. UV	-8.626	-10.15 to -7.104	Yes	****	<0.0001	A-B
no UV vs. no UV+BIX	-2.521	-4.033 to -1.009	Yes	****	<0.0001	A-C			no UV vs. no UV+GSK126	-2.258	-3.780 to -0.7364	Yes	***	0.0006	A-C
no UV vs. UV	-8.404	-9.916 to -6.893	Yes	****	<0.0001	A-D			no UV vs. UV+GSK126	-8.408	-9.930 to -6.886	Yes	****	<0.0001	A-D
UV vs. no UV+BIX	4.97	3.459 to 6.482	Yes	****	<0.0001	B-C			UV vs. no UV+GSK126	6.368	4.846 to 7.890	Yes	****	<0.0001	B-C
UV vs. UV	-0.9131	-2.425 to 0.5987	No	ns	0.6552	B-D			UV vs. UV+GSK126	0.2183	-1.304 to 1.740	No	ns	>0.9999	B-D
no UV+BIX vs. UV	-5.884	-7.395 to -4.372	Yes	****	<0.0001	C-D			no UV+GSK126 vs. UV+GSK126	-6.15	-7.672 to -4.628	Yes	****	<0.0001	C-D
Test details	Mean 1	Mean 2	Mean Diff.	SE of diff.	n1	n2	t	DF	Test details	Mean 1	Mean 2	Mean Diff.	SE of diff.	n1	n2	t	DF
no UV vs. UV	2.593e-07	7.491	-7.491	0.5677	54	54	13.2	212	no UV vs. UV	-1.852e-08	8.626	-8.626	0.5714	54	54	15.1	212
no UV vs. no UV+BIX	2.593e-07	2.521	-2.521	0.5677	54	54	4.441	212	no UV vs. no UV+GSK126	-1.852e-08	2.258	-2.258	0.5714	54	54	3.952	212
no UV vs. UV	2.593e-07	8.404	-8.404	0.5677	54	54	14.81	212	no UV vs. UV+GSK126	-1.852e-08	8.408	-8.408	0.5714	54	54	14.71	212
UV vs. no UV+BIX	7.491	2.521	4.97	0.5677	54	54	8.756	212	UV vs. no UV+GSK126	8.626	2.258	6.368	0.5714	54	54	11.14	212
UV vs. UV	7.491	8.404	-0.9131	0.5677	54	54	1.609	212	UV vs. UV+GSK126	8.626	8.408	0.2183	0.5714	54	54	0.382	212
no UV+BIX vs. UV	2.521	8.404	-5.884	0.5677	54	54	10.36	212	no UV+GSK126 vs. UV+GSK126	2.258	8.408	-6.15	0.5714	54	54	10.76	212
