# Supplementary material for: Crosstalk between chromatin state and ATM signalling in DNA damage-induced transcription stress
Source: EMBO J. 2025 Aug 26;44(19):5564–94. doi: 10.1038/s44318-025-00537-7 (PMC12489091; doi:10.1038/s44318-025-00537-7)
Supplement: Supplementary file 2 — Source data Fig. 1 [file 44318_2025_537_MOESM2_ESM.zip › EMBOJ-2025-120849-T_Source data Fig_1/Fig_1G/Numerical_data_Fig_1G.xlsx]

## Sheet: Data Fig 1G
U1A, SF3a1, PRPF3 and SNRNP40 mobility measured by FRAP
in control and UV irradiated cells +/- Anacardic Acid
Changes in SF mobility in treated, relative to the average values of untreated, non-irradiated cells
FRAP U1A					FRAP SF3a1				FRAP PRPF3					FRAP SNRNP40
Untr	Untr	AA	AA		Untr	Untr	AA	AA	Untr	Untr	AA	AA		Untr	Untr	AA	AA
no UV	UV	no UV	UV		no UV	UV	no UV	UV	no UV	UV	no UV	UV		no UV	UV	no UV	UV
0.921598	4.48219	-3.36085	0.745144		3.37594	18.8157	-12.1985	-6.0698	-5.07583	1.32242	-9.29889	-3.83141		-3.81185	6.09086	3.56451	1.40045
-0.70643	2.29917	3.66237	4.17615		1.0765	9.72708	-5.99275	1.98341	-8.36606	2.18378	-5.27961	9.28927		0.592401	14.1646	1.32353	4.4881
-2.64994	0.052869	3.41941	-2.30736		0.845047	13.5315	-1.81714	-1.96266	0.498434	-4.48517	-0.14244	4.15273		-3.87422	13.7741	-4.52881	-5.88908
0.689122	0.929331	0.234341	-11.4355		2.07832	16.0619	2.48873	-2.96909	-2.0519	-3.39964	1.56062	1.71581		-3.39803	10.6459	-0.70406	2.22356
-0.37472	3.0391	2.99886	2.72385		0.102412	17.248	-1.6731	-9.8735	-2.26925	1.81428	4.80674	-6.68963		4.89955	8.43158	0.912184	4.9305
2.60889	1.39167	0.349477	3.94016		1.32099	6.81991	-6.03077	-4.75198	0.886892	6.47208	-1.75073	5.63623		5.20585	10.3338	-5.33305	0.219026
-3.38476	-1.00805	2.36942	6.87684		-4.27443	13.5888	-5.06332	-3.05441	5.67117	5.1564	-4.07722	1.44484		4.30739	18.7745	-7.0092	3.31712
-0.07202	-0.0126	-3.99896	1.42896		-1.64303	15.3632	-10.8653	4.90746	-0.51855	3.00317	1.92766	-0.69905		1.8338	10.9252	-8.6174	-0.57055
0.856059	1.28401	0.048992	1.41606		3.90571	7.98485	-2.27948	-10.9377	3.40308	2.01554	3.10636	0.684263		-2.72158	11.4447	-10.7892	-16.5754
-0.59405	0.602661	2.62336	2.70182		-2.22032	9.53847	-5.59588	-0.85143	-4.7551	5.46295	0.265352	4.79164		-2.36444	15.6776	1.34657	2.91748
-3.2977	1.72555	-0.26433	3.81032		-4.27885	10.6978	-10.1772	-2.20148	-3.4333	-1.34416	-0.97733	6.66557		3.46407	10.467	1.57147	7.19986
-0.6909	0.287109	-2.25273	3.94572		-0.50057	16.0681	-1.45889	5.30403	-4.87579	-1.60168	2.07607	1.41205		7.6069	9.58726	-7.99659	7.19986
-0.52949	1.90025	5.55605	1.80161		-0.47106	3.91123	-4.84405	-3.75755	3.06475	1.95564	0.197186	0.996938		0.601264	12.3478	3.77458	-6.29353
-1.89866	4.49914	2.8604	6.26211		1.71599	11.6045	-9.87274	3.20571	4.16294	4.05056	-1.66853	-3.72752		2.15226	9.37337	-5.4988	9.43864
-1.00217	2.51216	-0.84458	4.95544		-1.03266	5.05125	-5.91603	-7.42749	1.44078	0.849172	0.411543	-1.08981		-5.75363	12.165	1.57206	7.01204
5.49143	0.761397	-0.6127	4.75932		5.91528	9.37419	-1.61286	5.40163	-2.08629	4.02816	-7.30241	-0.20281		-0.26749	12.5656	1.50201	4.00872
5.49143	0.761397	2.51256	1.7524		-0.68299	13.0693	-8.7308	5.06277	-2.3945	5.05537	4.20742	-1.89563		3.55706	16.5091	-6.23456	-3.14776
2.14231	1.58449	-1.44813	4.43396		0.860653	9.39417	-8.49628	3.66614	7.6035	6.41993	6.1457	5.72471		-3.18757	15.2551	-2.98696	-16.7789
1.32682	2.96576	-0.9153	6.56111		-2.26217	11.5019	4.63452	-2.20942	4.20677	-0.24998	-1.30505	2.87499		-3.18757	14.1258	-2.98696	-1.08493
-1.39862	-2.27698	-3.51805	2.60674		-2.83973	14.488	-3.17095	-2.28325	4.88823	3.67573	-4.33265	9.14544		8.96425	12.0417	-1.25321	-14.7321
0.927072	3.05078	5.08707	2.0715		0.14122	6.04776	-3.17095	0.779072	-8.02518	-0.98342	-0.76713	-6.12505		1.79255	9.34496	-6.01286	7.86317
1.60998	1.73739	-0.66077	1.23769		2.14449	10.3375	-3.17095	1.05165	-2.28719	-5.22473	1.28586	0.5972		-13.4604	15.425	6.19799	-4.21374
-2.43192	3.81656	0.116044	1.55707		0.964061	6.95865	-4.82632	8.3121	4.61837	1.49666	2.4902	-3.67218		-4.90738	15.425	-2.82461	-14.4297
-2.84874	2.40076	2.51722	-1.94429		3.00007	10.7153	-2.70616	4.64401	3.56244	-4.27079	2.55588	3.09539		-4.90738	12.4544	7.43863	-13.059
1.56691	3.32549	4.20243	1.58349		-1.79984	8.13092	-8.5976	2.6477	-1.61104	5.91891	-1.66371	0.012115		-1.89074	12.9853	1.83278	-13.059
-2.4173	2.82141	-1.2335	-0.99362		0.139843	13.3673	-3.58733	2.39913	1.46018	6.03293	0.107998	2.03634		2.28855	14.0961	4.03364	-9.14628
3.35686	-0.89685	-0.34888	-7.56554		-0.08882	12.8421	-2.40442	7.65534	-5.69121	-5.50962	-0.74949	-0.22665		2.25418	11.0184	-7.6904	-9.14628
-0.73352	0.193077	3.69162	-6.36431		-1.46594	12.7329	-4.88806	2.38851	-2.54225	-2.53661	6.04697	3.34335		-5.31482	13.9193	6.3864
4.86362	2.53042	0.676862	-0.12358		-1.09755	7.61233	-8.36394	-0.70705	3.56045	1.41523	0.850659	-2.84514		4.21122	11.3916	1.52833
1.72972	2.41827	0.215614	-1.86973		2.87337	7.56385	-5.15369	-0.95811	-0.51653	4.7341	2.72893	-3.243		-9.14206	12.8478	4.63517
-0.18917	3.39886	-0.181	2.67344		-3.27245	10.3662	1.89058	5.85596	0.954763	-0.49027	1.9898	0.79572		8.86761	12.9411	4.11636
-4.78514	-0.53503	0.583362	1.74664		0.189828	8.05487	-4.49419	-9.09777	5.18344	-0.14332	2.8744	2.64136		1.49677		-4.70831
-2.2042	5.18687	-3.50258	-0.58964		-0.59492	4.07833	-0.84221	2.15654	0.489845	1.4492	1.30575	0.045297		2.78906		-15.0534
-1.04954	-0.64228	-1.6722	-0.58964		-2.84963	6.41528	-0.46739	3.6826	0.70796	6.52783	-3.50805	1.63603		-1.22642		-13.6122
1.71734	3.53441	-3.71428	-0.25163		0.725229	8.08654	2.17132	5.24455	6.57198	-1.97473	1.98817	-0.59912		0.13198		-13.9847
1.58252	3.53441	-3.71428	-5.00184		-4.1001	7.05977	-5.64033	-9.05682	1.88426	0.426534	-3.25347	-3.69852		-13.7071		-14.6853
1.58252	-0.04159	-3.93054	-0.48456		0.435028	12.127	1.35228	3.13706	-0.94512	6.06372	-0.4141	-6.71183		5.69506		1.86748
-2.20519	1.06292	1.07929	1.35423		3.24802	6.91318	0.939607	3.69423	-0.90106	5.76896	2.74349	1.32933		-13.9476		-3.50407
-2.77368	1.27616	1.94003	0.690509		-1.29868	5.70896	-3.97374	2.25103	-1.67739	0.887114	-1.85777	2.54662		7.13506		-2.88947
2.75166	3.20055	0.588729	-0.62909		-4.9526	5.71052	-1.957	-12.9293	-4.79673	1.69649	3.16375	-6.20949		1.80486		-6.34018
-0.9051	-4.54615	-0.76954	-3.09707		-1.93186	9.5928	1.48111	2.87921	-1.19364	-3.55101	-4.60265	0.440675		5.82383		-5.08656
-0.44875	1.15367	-2.67077	-1.23565		-0.84445	5.0226	-0.35401	-15.4238	-1.29352	-2.06269	-4.28917	1.45087		5.10456		4.76554
-0.73592	1.83239	2.00168	3.17666		-2.49197	8.73275	0.974498	-4.82996	0.302104	-5.5723	-4.48261	3.131		3.10196		7.50883
-1.61187	-2.10635	-1.50117	3.02319		5.16336	6.10649	-2.36437	2.43496	-4.80275	-4.30086	-0.17796	2.68847		3.10196		-8.17813
0.404666	0.806877	-3.58464	2.4677		4.57008	8.70268	8.45347	-2.44609	-2.61156	2.06645	-0.21853	1.68246		-1.71377
-0.1725	-1.3155	-1.83981	-2.79383		-2.98425	9.31227	3.78807	9.80743	-1.89774	-2.96837	-2.75359	0.808976
0.529481	-0.87995	4.14902	-2.32035		1.42319	8.05504	10.4257	1.93776	-11.6972	-4.06991	-5.07008	-0.70896
3.51568	-0.82174	3.18325	-0.88723		-2.7547	9.43461	2.34476	6.7982	-6.54135	-0.93094	-4.64038	-0.48683
-0.65586	-0.91721	-1.4055	1.66101			11.8346	-0.02789	3.14436	2.95717	5.41849	-3.29529	-2.51995
0.391789	0.886547	-1.23888	0.472117			13.2344	-0.96603	-8.42045	3.08309	7.85436	7.2964	0.369144
-2.00051	-0.09771	-7.45186				6.78912	-3.88647	2.95832	10.0833	0.882699	-6.76249	0.989598
-0.86946	-0.27889	3.72245				7.23673	-0.9398	6.38336	10.394	-2.44031	0.607455	1.51309
-0.45976	4.99075	-0.64391				13.8934	-0.15795	5.34432	0.780752	2.10733	-4.60851	2.58484
-1.26393		1.41268				16.34	6.45905	3.93488	-2.33579	-7.04421	-1.80796	2.01764
4.30406								6.43795	-0.85714	2.98451	-3.50236	-1.63273
									0.613099	-3.33914	-4.79833	-1.2019
									4.44224	8.66592	-4.15021	0.237628
									4.44224	12.5393	-3.15871	1.92464
									-5.94116	-1.90659		2.75654
									2.07384	-4.05279		-5.68908

## Sheet: Statistical analysis 
STATISTICAL ANALYSIS									STATISTICAL ANALYSIS									STATISTICAL ANALYSIS									STATISTICAL ANALYSIS
Table Analyzed	1G U1A								Table Analyzed	1G SF3a1								Table Analyzed	1G PRPF3								Table Analyzed	1G SNRNP40
Data sets analyzed	A-D								Data sets analyzed	A-D								Data sets analyzed	A-D								Data sets analyzed	A-D
Brown-Forsythe test									Brown-Forsythe test									Brown-Forsythe test									Brown-Forsythe test
F (DFn, DFd)	3.195 (3, 208)								F (DFn, DFd)	5.987 (3, 207)								F (DFn, DFd)	2.059 (3, 234)								F (DFn, DFd)	10.14 (3, 143)
P value	0.0245								P value	0.0006								P value	0.1064								P value	<0.0001
P value summary	*								P value summary	***								P value summary	ns								P value summary	****
Are SDs significantly different (P < 0.05)?	Yes								Are SDs significantly different (P < 0.05)?	Yes								Are SDs significantly different (P < 0.05)?	No								Are SDs significantly different (P < 0.05)?	Yes
Bartlett's test									Bartlett's test									Bartlett's test									Bartlett's test
Bartlett's statistic (corrected)	19.1								Bartlett's statistic (corrected)	32.25								Bartlett's statistic (corrected)	5.062								Bartlett's statistic (corrected)	32.58
P value	0.0003								P value	<0.0001								P value	0.1673								P value	<0.0001
P value summary	***								P value summary	****								P value summary	ns								P value summary	****
Are SDs significantly different (P < 0.05)?	Yes								Are SDs significantly different (P < 0.05)?	Yes								Are SDs significantly different (P < 0.05)?	No								Are SDs significantly different (P < 0.05)?	Yes
Brown-Forsythe ANOVA test									Brown-Forsythe ANOVA test									Brown-Forsythe ANOVA test									Brown-Forsythe ANOVA test
F* (DFn, DFd)	2.541 (3.000, 167.0)								F* (DFn, DFd)	88.49 (3.000, 168.0)								F* (DFn, DFd)	2.327 (3.000, 225.2)								F* (DFn, DFd)	44.25 (3.000, 79.63)
P value	0.0582								P value	<0.0001								P value	0.0754								P value	<0.0001
P value summary	ns								P value summary	****								P value summary	ns								P value summary	****
Significant diff. among means (P < 0.05)?	No								Significant diff. among means (P < 0.05)?	Yes								Significant diff. among means (P < 0.05)?	No								Significant diff. among means (P < 0.05)?	Yes
Welch's ANOVA test									Welch's ANOVA test									Welch's ANOVA test									Welch's ANOVA test
W (DFn, DFd)	3.743 (3.000, 112.6)								W (DFn, DFd)	115.7 (3.000, 112.9)								W (DFn, DFd)	2.462 (3.000, 129.5)								W (DFn, DFd)	111.5 (3.000, 70.12)
P value	0.0131								P value	<0.0001								P value	0.0655								P value	<0.0001
P value summary	*								P value summary	****								P value summary	ns								P value summary	****
Significant diff. among means (P < 0.05)?	Yes								Significant diff. among means (P < 0.05)?	Yes								Significant diff. among means (P < 0.05)?	No								Significant diff. among means (P < 0.05)?	Yes
Data summary									Data summary									Data summary									Data summary
Number of treatments (columns)	4								Number of treatments (columns)	4								Number of treatments (columns)	4								Number of treatments (columns)	4
Number of values (total)	212								Number of values (total)	211								Number of values (total)	238								Number of values (total)	147
Games-Howell's multiple comparisons test									Games-Howell's multiple comparisons test									Games-Howell's multiple comparisons test									Games-Howell's multiple comparisons test
Number of families	1								Number of families	1								Number of families	1								Number of families	1
Number of comparisons per family	6								Number of comparisons per family	6								Number of comparisons per family	6								Number of comparisons per family	6
Alpha	0.05								Alpha	0.05								Alpha	0.05								Alpha	0.05
Games-Howell's multiple comparisons test	Mean Diff.	95.00% CI of diff.	Below threshold?	Summary	Adjusted P Value				Games-Howell's multiple comparisons test	Mean Diff.	95.00% CI of diff.	Below threshold?	Summary	Adjusted P Value				Games-Howell's multiple comparisons test	Mean Diff.	95.00% CI of diff.	Below threshold?	Summary	Adjusted P Value				Games-Howell's multiple comparisons test	Mean Diff.	95.00% CI of diff.	Below threshold?	Summary	Adjusted P Value
no UV vs. UV	-1.226	-2.296 to -0.1552	Yes	*	0.018	A-B			no UV vs. UV	-10.12	-11.72 to -8.509	Yes	****	<0.0001	A-B			no UV vs. UV	-1.066	-3.107 to 0.9756	No	ns	0.5265	A-B			no UV vs. UV	-12.47	-14.99 to -9.951	Yes	****	<0.0001	A-B
no UV vs. no UV+AA	-0.02921	-1.293 to 1.235	No	ns	>0.9999	A-C			no UV vs. no UV+AA	2.296	0.3685 to 4.224	Yes	*	0.0129	A-C			no UV vs. no UV+AA	0.7574	-1.156 to 2.670	No	ns	0.7308	A-C			no UV vs. no UV+AA	2.333	-0.9258 to 5.591	No	ns	0.2462	A-C
no UV vs. UV+AA	-0.708	-2.240 to 0.8242	No	ns	0.6212	A-D			no UV vs. UV+AA	-0.4135	-2.663 to 1.836	No	ns	0.9627	A-D			no UV vs. UV+AA	-0.525	-2.406 to 1.356	No	ns	0.8857	A-D			no UV vs. UV+AA	2.441	-2.419 to 7.301	No	ns	0.5396	A-D
UV vs. no UV+AA	1.197	-0.01809 to 2.411	No	ns	0.0551	B-C			UV vs. no UV+AA	12.41	10.32 to 14.51	Yes	****	<0.0001	B-C			UV vs. no UV+AA	1.823	-0.03427 to 3.681	No	ns	0.0564	B-C			UV vs. no UV+AA	14.8	12.06 to 17.55	Yes	****	<0.0001	B-C
UV vs. UV+AA	0.5178	-0.9752 to 2.011	No	ns	0.7991	B-D			UV vs. UV+AA	9.703	7.311 to 12.10	Yes	****	<0.0001	B-D			UV vs. UV+AA	0.5408	-1.284 to 2.365	No	ns	0.8665	B-D			UV vs. UV+AA	14.91	10.35 to 19.47	Yes	****	<0.0001	B-D
no UV+AA vs. UV+AA	-0.6788	-2.311 to 0.9531	No	ns	0.6976	C-D			no UV+AA vs. UV+AA	-2.71	-5.319 to -0.1006	Yes	*	0.0386	C-D			no UV+AA vs. UV+AA	-1.282	-2.960 to 0.3949	No	ns	0.1966	C-D			no UV+AA vs. UV+AA	0.1085	-4.857 to 5.074	No	ns	>0.9999	C-D
Test details	Mean 1	Mean 2	Mean Diff.	SE of diff.	n1	n2	t	DF	Test details	Mean 1	Mean 2	Mean Diff.	SE of diff.	n1	n2	t	DF	Test details	Mean 1	Mean 2	Mean Diff.	SE of diff.	n1	n2	t	DF	Test details	Mean 1	Mean 2	Mean Diff.	SE of diff.	n1	n2	t	DF
no UV vs. UV	0.05455	1.28	-1.226	0.4101	55	53	2.989	105.2	no UV vs. UV	-0.1358	9.981	-10.12	0.6149	48	54	16.45	95.77	no UV vs. UV	5.167e-07	1.066	-1.066	0.7833	60	60	1.361	117.7	no UV vs. UV	-5.556e-07	12.47	-12.47	0.9558	45	31	13.05	66.83
no UV vs. no UV+AA	0.05455	0.08376	-0.02921	0.4839	55	54	0.06037	102.4	no UV vs. no UV+AA	-0.1358	-2.432	2.296	0.7355	48	54	3.122	84.37	no UV vs. no UV+AA	5.167e-07	-0.7574	0.7574	0.7335	60	58	1.033	112.4	no UV vs. no UV+AA	-5.556e-07	-2.333	2.333	1.244	45	44	1.876	85.78
no UV vs. UV+AA	0.05455	0.7626	-0.708	0.5843	55	50	1.212	82.21	no UV vs. UV+AA	-0.1358	0.2777	-0.4135	0.8565	48	55	0.4828	77.17	no UV vs. UV+AA	5.167e-07	0.525	-0.525	0.7212	60	60	0.7281	111.6	no UV vs. UV+AA	-5.556e-07	-2.441	2.441	1.813	45	27	1.346	39.98
UV vs. no UV+AA	1.28	0.08376	1.197	0.4646	53	54	2.575	96.54	UV vs. no UV+AA	9.981	-2.432	12.41	0.8019	54	54	15.48	99.61	UV vs. no UV+AA	1.066	-0.7574	1.823	0.7124	60	58	2.559	114	UV vs. no UV+AA	12.47	-2.333	14.8	1.039	31	44	14.24	62.29
UV vs. UV+AA	1.28	0.7626	0.5178	0.5684	53	50	0.9109	76.5	UV vs. UV+AA	9.981	0.2777	9.703	0.9141	54	55	10.61	91.21	UV vs. UV+AA	1.066	0.525	0.5408	0.6997	60	60	0.7729	113.8	UV vs. UV+AA	12.47	-2.441	14.91	1.679	31	27	8.878	30.47
no UV+AA vs. UV+AA	0.08376	0.7626	-0.6788	0.6238	54	50	1.088	92.79	no UV+AA vs. UV+AA	-2.432	0.2777	-2.71	0.9992	54	55	2.712	103.5	no UV+AA vs. UV+AA	-0.7574	0.525	-1.282	0.6434	58	60	1.993	115.6	no UV+AA vs. UV+AA	-2.333	-2.441	0.1085	1.858	44	27	0.05839	43.14
