# Supplementary material for: Crosstalk between chromatin state and ATM signalling in DNA damage-induced transcription stress
Source: EMBO J. 2025 Aug 26;44(19):5564–94. doi: 10.1038/s44318-025-00537-7 (PMC12489091; doi:10.1038/s44318-025-00537-7)
Supplement: Supplementary file 2 — Source data Fig. 1 [file 44318_2025_537_MOESM2_ESM.zip › EMBOJ-2025-120849-T_Source data Fig_1/Fig_1H/Numerical_data_Fig_1H.xlsx]

## Sheet: Data Fig 1H
SNRNP40 and SF3a1 displacment from UV-C laser irradiated subnuclear areas.
Change in signal intenisty was calculatd for each cell relative to its own non-irradiated levels.
Each column represents a different cell.
SF3a1 at irradiated areas
Time (min)	Untreated																																						AA
0.0219	102.918	100.84	99.1244	104.144	99.3333	98.4282	99.4162	96.3256	102.219	101.001	103.632	101.013	101.3	100.34	95.1816	99.2984	104.646	105.374	100.014	103.331	100.736	101.641	98.0748	99.7621	100.853	101.567	100.989	104.071	99.2335	101.53	99.2018	96.1601	100.764	98.0751	98.1658	99.9825	101.567		102.413	102.027	102.793	102.829	99.3449	101.094	99.0743	100.287	101.564	99.3664	100.138
0.0434	99.5704	101.311	100.412	100.188	102.533	104.933	100.738	103.058	100.079	98.4588	97.9691	99.1994	101.346	98.6313	103.522	103.636	101.202	93.1112	99.0004	100.299	97.8755	99.7805	103.182	101.29	100.268	100.41	99.1994	99.6131	102.108	97.9439	100.634	98.7657	96.9702	100.289	101.624	98.138	100.41		99.6376	100.15	97.9245	98.1866	97.377	98.0393	100.817	95.8306	100.743	104.328	99.9372
0.0649	97.5118	97.8492	100.464	95.6687	98.1338	96.6385	99.8459	100.616	97.7027	100.54	98.399	99.7871	97.3546	101.029	101.296	97.0653	94.1524	101.514	100.986	96.3701	101.389	98.5783	98.7436	98.948	98.8786	98.0223	99.8113	96.3163	98.6586	100.526	100.164	105.074	102.266	101.636	100.21	101.879	98.0223		97.9496	97.8227	99.283	98.9844	103.278	100.867	100.108	103.882	97.6932	96.3061	99.9246
0.089733	87.0157	89.1545	97.0918	86.3535	87.2178	99.6359	88.2267	93.9476	90.8474	94.6869	89.9577	98.688	88.626	95.9336	94.2073	98.9237	102.698	95.324	93.0831	91.1614	92.7157	89.9733	85.7826	92.9705	90.0149	95.216	90.9112	94.0598	90.9125	88.7261	96.1704	92.5352	98.3808	95.8614	90.2643	96.4247	95.216		93.5801	85.332	92.3995	96.4343	91.4898	93.3667	93.383	95.7442	95.4407	90.4761	97.408
0.111233	89.7512	82.8941	91.2962	71.7814	85.985	90.9623	85.451	88.1843	85.2548	82.8973	85.3087	96.8009	85.9996	88.1406	86.2762	93.5556	93.6868	88.8811	82.7448	90.969	89.7058	93.0656	82.1339	88.539	88.8278	84.4718	85.7743	87.3413	88.735	88.1153	96.9905	84.6516	95.0647	87.7085	93.9667	87.1236	84.4718		89.6991	80.592	87.2904	88.5692	85.4446	93.6168	94.6357	96.1903	97.3813	87.9214	97.5587
0.13415	78.4203	76.4303	85.8185	69.4278	78.3556	92.1536	85.5185	93.6958	78.6957	77.999	78.1314	87.5151	85.4488	88.41	87.633	82.3954	104.801	84.5443	75.1178	85.9702	78.6252	83.3783	75.3256	83.3777	88.3102	79.1333	85.2748	82.4861	85.8491	79.1566	85.6886	77.4722	94.5186	84.2116	92.1975	85.7293	79.1333		86.433	73.688	83.3478	82.3842	81.8192	91.4424	89.9952	95.9007	90.2772	80.1354	92.3412
0.15565	81.6745	72.779	79.2933	67.105	78.9746	87.3172	85.2699	92.6279	77.1162	75.497	79.9442	82.8483	77.2532	84.9961	86.1852	81.025	84.62	76.7495	69.3516	87.135	79.2305	83.3277	76.4965	80.3799	86.0261	88.3467	78.5894	81.1267	80.0685	82.4374	82.8164	66.5715	88.6144	77.9074	87.3954	84.5623	88.3467		82.7017	73.1548	80.6948	82.2564	73.3986	89.9476	85.9678	89.0428	89.8267	84.957	89.9292
0.179983	77.3788	68.9781	80.2262	65.0897	76.7469	86.5542	81.1238	91.4326	73.7207	72.7077	86.438	77.3366	74.1861	78.639	82.0466	75.8787	84.4197	79.1758	66.9514	89.3319	80.6365	77.919	66.375	78.0298	88.6478	87.0736	73.1777	76.082	76.7674	75.4361	82.7022	72.3425	90.0136	80.9352	86.4377	79.9773	87.0736		84.6889	73.2426	77.7441	85.0043	72.1264	86.093	86.7348	90.1219	84.4276	84.9802	85.7879
0.213817	78.084	73.0388	76.9479	59.7233	75.8389	90.6878	77.8886	87.9006	77.0978	74.4337	82.5687	79.3411	77.8645	79.3313	82.9936	72.2457	79.3982	74.7287	67.2566	83.441	80.2348	80.5713	70.7034	80.3077	87.6689	85.2639	73.3193	78.1581	79.4849	68.5043	80.7159	67.8206	84.5076	69.0127	86.9698	80.3925	85.2639		82.15	67.8817	81.3052	81.9744	73.1381	86.5785	88.8098	83.1145	85.4291	81.4142	89.3974
0.24765	80.7789	63.3785	71.1888	60.9052	70.2223	83.0354	79.3697	80.0844	73.9204	74.8495	79.9474	76.2977	76.4785	76.6132	78.5592	67.1388	76.0439	73.0211	62.1305	86.6768	70.8911	78.1722	66.4825	75.5213	85.4382	79.8697	70.243	73.6452	75.9196	66.459	77.4422	68.7213	89.2685	75.5775	79.0106	74.5356	79.8697		80.1767	72.8537	78.3519	78.354	72.0377	90.6244	85.7562	87.4288	78.8275	81.298	90.2391
0.281483	74.8419	61.8423	68.1243	58.5483	71.8106	89.2441	79.1724	84.2475	72.249	68.8022	75.1957	70.3031	74.5024	68.3495	69.8451	75.5435	72.7546	64.9914	57.5228	81.8913	70.2122	79.7583	65.9014	75.782	83.2891	78.4875	70.2555	75.0462	72.3108	66.6625	71.0126	68.7324	92.1125	71.8359	81.1656	80.2483	78.4875		74.381	67.4217	81.2387	77.0862	76.9797	86.8786	83.9769	90.9465	72.3334	82.7162	84.9922
0.315317	76.8763	61.7519	67.9418	58.5756	71.1482	78.4132	72.5128	82.7461	72.8505	70.2586	73.7391	70.0775	70.4224	68.4041	71.2473	69.9239	73.6658	69.0863	56.4413	80.6565	72.5403	80.1795	63.6715	75.6637	79.6913	78.1344	68.2781	70.6628	75.5335	67.9721	77.1723	65.7821	84.1891	74.8115	77.37	71.358	78.1344		78.6968	68.4525	78.3667	73.6707	71.5	88.4823	87.0955	86.8471	76.2562	79.2112	83.2042
0.34915	75.7011	58.705	64.5124	63.0641	69.1175	76.8267	69.8938	78.7965	65.155	70.697	74.6214	72.3076	68.0697	73.4039	66.2301	68.3514	62.7866	66.3255	56.7198	76.819	70.9477	77.5298	61.994	70.1073	73.3481	71.7436	64.9021	70.7321	70.9346	68.6662	71.6148	64.444	82.5282	69.6182	74.3149	74.9202	71.7436		77.4297	66.8112	78.7481	78.1974	72.0654	88.8295	86.0952	84.8314	72.5066	85.98	85.8256
0.382983	68.5038	56.0365	64.8668	58.8147	72.138	71.9958	71.156	77.6936	67.4347	71.6218	67.627	67.0532	67.7889	72.2682	69.7221	66.7444	70.8922	66.7845	60.2963	76.0669	68.4696	79.761	58.8146	70.9936	74.4142	72.8076	60.9932	66.9359	69.8575	59.8001	66.3514	65.1223	74.9118	65.3593	73.8981	68.6131	72.8076		74.4068	65.5337	73.4914	73.4055	70.3636	85.684	84.8545	89.8977	71.7824	83.4283	82.798
0.416817	70.7489	59.4053	59.6446	50.1076	67.9793	73.3078	69.9857	75.8894	68.3301	68.6309	67.4506	67.3709	64.3842	65.2562	62.1007	69.1106	67.2124	62.4192	57.0043	78.1553	65.9915	72.9954	57.2754	69.7564	72.8221	71.6228	64.1445	62.1686	62.6804	60.6608	69.7115	62.209	82.7898	62.1351	70.7544	67.9051	71.6228		75.4331	64.8353	75.3273	72.8584	73.8449	85.8665	88.9589	83.2874	71.7096	81.6903	86.8766
0.45065	69.5737	53.5204	67.0454	52.5431	67.6877	68.0927	67.3613	76.7373	65.4121	70.3166	72.4686	65.7539	63.4069	66.2044	67.382	65.3445	66.5215	62.9351	57.3865	71.9776	62.0057	75.0267	57.2205	67.3823	69.0133	68.259	56.3601	57.7666	62.12	59.888	65.7527	59.7998	82.3973	65.1708	68.4797	68.058	68.259		73.3547	64.967	74.21	71.188	70.3358	82.6621	88.2784	83.7499	68.965	79.0717	82.1699
0.484483	67.5596	54.1501	63.0687	49.0213	67.0406	71.1944	66.4613	74.2541	66.2226	67.8145	64.1267	67.1421	63.4637	65.6178	58.2034	60.001	63.5376	58.6018	56.2694	72.3904	64.9222	72.0624	53.5609	67.6871	65.2664	70.9515	62.113	67.9855	58.755	59.1199	63.2404	58.9844	71.1691	62.3837	65.7616	63.4599	70.9515		70.9653	66.8133	70.1714	71.3977	72.9246	83.4125	87.4417	78.1487	68.0917	76.7147	84.0836
0.5089	69.0023	50.5554	60.2179	49.2058	65.2682	72.0507	61.7719	71.2194	62.3381	68.6258	65.1694	64.947	61.5588	64.0353	61.2675	61.0805	66.151	59.0999	57.2058	71.7223	63.5191	67.0082	54.4007	64.6091	70.5773	65.5433	57.5589	61.3733	61.4232	61.4475	57.9908	57.0608	75.7594	61.0924	62.6489	66.502	65.5433		73.4365	65.6758	70.6661	70.4552	72.5948	81.7647	87.8024	85.3709	66.4734	75.93	81.5921
0.592233	64.7836	50.0442	58.9201	49.2161	65.2656	64.1842	64.9477	73.7281	58.6165	70.755	63.5395	60.0991	61.4486	64.2808	61.7683	58.7193	67.1223	57.8583	56.5954	69.2631	60.9194	69.5006	54.9862	61.1963	67.0133	65.2506	61.4179	60.1156	57.1001	59.652	61.0741	64.5219	75.128	59.2156	60.4939	64.4215	65.2506		75.6272	62.2886	72.0861	70.6842	70.7433	84.9925	86.3838	85.1724	67.2462	79.6879	86.5918
0.675567	63.6246	47.6383	53.3017	51.7404	63.9792	66.7368	59.7286	70.9994	58.0633	66.6076	56.9847	64.3878	56.8355	61.092	61.2948	61.7115	66.2712	57.1503	55.3894	66.8913	58.8939	66.8429	47.2548	64.0697	64.4197	63.348	56.3018	61.045	53.889	60.9708	57.1153	53.258	75.3271	57.6436	56.6275	59.3383	63.348		72.9152	66.3282	70.9098	69.831	73.6564	80.9879	82.0149	84.0185	58.4995	81.3009	82.953
0.7589	60.954	47.7965	55.3656	50.4731	64.8027	63.5144	61.7773	70.1675	60.4211	64.1257	58.5151	61.2205	62.0741	61.931	60.6665	56.9842	60.734	54.7097	51.7537	63.813	55.9972	60.7277	44.6191	62.8686	57.6911	66.7676	54.6242	59.4128	56.0346	51.1515	61.2714	49.7109	68.308	55.9312	54.5656	56.3093	66.7676		75.059	63.4679	73.9614	68.6065	67.1372	77.707	83.2436	84.5838	65.1946	74.9448	77.7648
0.842233	59.5275	45.6729	57.0386	48.8642	60.9816	61.5052	57.5097	71.0058	53.4808	62.8835	61.0081	59.1842	60.7165	60.0246	54.2698	56.0624	62.9518	55.1118	54.3434	68.5319	56.8713	60.5118	45.562	59.8849	62.2172	61.0157	59.8318	54.3912	50.4021	56.1722	57.9701	50.6449	71.8915	59.5043	63.4781	65.0728	61.0157		70.0325	68.4274	70.4028	68.4643	66.4166	77.4628	81.6711	80.6877	63.3233	76.8106	79.268
0.925567	58.7615	44.806	51.9675	48.2459	64.3909	60.819	56.5826	63.2629	55.5356	60.767	56.5901	56.881	60.9155	58.3636	58.8727	48.338	58.1206	51.33	51.6944	60.9375	51.6153	60.2852	43.1807	59.2954	59.4745	61.2596	49.7204	52.4075	51.578	52.7988	54.295	53.1542	73.0234	53.2042	51.9273	63.0054	61.2596		73.2822	62.8783	66.8811	68.1991	65.7403	77.7541	83.7269	81.4071	61.3896	76.1364	77.1115
1.0089	57.4445	44.2299	49.0853	44.8369	61.4292	60.4897	53.4393	61.752	51.6694	59.4114	55.6885	57.7101	57.2727	56.7266	54.4337	46.2923	62.0406	51.5648	48.672	64.0893	53.4484	57.7475	39.9597	57.8877	57.6742	60.3466	49.046	52.9855	50.1728	52.6322	53.2604	47.0904	68.1146	52.7912	55.3105	57.5812	60.3466		70.0652	64.4882	69.9647	65.9647	64.8533	76.2917	89.9014	80.9773	58.9257	77.4122	78.5478
1.09223	56.9744	44.213	49.7264	43.7028	64.0201	57.5088	54.415	69.5618	54.181	60.6057	51.0331	58.2947	54.6889	59.6119	57.6207	53.9969	57.6399	53.2155	50.5447	60.2379	48.0651	58.4406	43.3364	58.7359	57.8346	57.4265	44.5793	51.418	53.1777	51.1931	51.8658	56.5715	69.5025	56.2921	54.2597	55.6231	57.4265		67.0002	60.9317	68.2986	61.144	64.4431	75.3001	84.8858	75.9997	58.2257	77.4384	79.4439
1.17557	51.8925	41.8551	52.1655	44.8369	59.2322	58.5409	53.9204	62.4469	53.6852	57.9223	53.6608	53.3992	53.7471	54.4791	58.513	47.2141	53.049	51.796	46.6275	61.6861	53.2475	59.4375	41.6327	57.7995	57.9415	55.9955	49.5622	55.783	49.2001	50.7026	53.0458	49.8517	72.3863	50.1805	53.5192	53.5469	55.9955		66.4461	59.9469	65.3528	65.6562	64.141	75.971	82.7507	80.5825	55.2732	80.7632	79.6993
1.2589	55.6573	42.081	48.5641	41.38	59.6823	62.0817	50.096	61.226	52.613	60.9509	52.2459	54.6509	53.4948	54.52	53.3501	51.2217	58.7864	54.5354	45.0719	59.986	49.4173	57.6168	40.1	57.0797	55.0076	57.2244	47.7972	50.7475	47.6265	54.5896	54.5788	47.828	67.2841	50.7499	59.2657	52.3231	57.2244		66.4251	59.949	65.8548	66.2515	64.2047	73.4022	86.8766	76.1656	57.2415	77.1013	79.3644
1.34223	52.7355	38.5512	48.1315	43.3339	59.4598	60.0615	54.3717	67.6364	49.7731	60.4319	55.1046	52.9957	53.0861	57.3132	50.5684	49.3436	58.6813	52.3083	44.7222	61.1894	49.1513	56.4573	39.5935	59.0648	57.7699	54.4065	46.2778	52.7266	46.3113	49.0043	54.5165	47.3721	66.4423	49.1619	49.7369	51.8423	54.4065		66.7968	61.6865	67.5357	58.8011	61.8543	75.8003	83.8447	72.5778	62.6822	71.2015	82.8064
1.42557	52.3221	39.5085	48.3192	43.9112	58.4445	59.8584	54.3042	64.997	52.4592	60.8602	51.7165	53.504	53.6867	56.6004	54.2561	49.8957	57.9603	54.2579	43.4659	51.7794	48.1018	58.5019	40.2886	54.6794	55.5336	53.6422	46.5941	46.2392	50.4776	51.1931	52.3572	49.6145	65.6403	53.2443	47.9633	50.1027	53.6422		69.1745	58.2282	64.5062	64.3811	61.8016	77.554	85.1575	69.2866	59.248	74.66	81.0979
1.5089	54.6037	41.0785	48.0742	44.4099	59.5033	56.0596	52.6771	63.4829	49.6078	58.5018	47.2247	53.2785	52.9439	56.655	51.4106	48.1852	54.2655	52.3048	44.8229	58.5623	47.5757	54.8578	36.6487	54.8118	57.4914	52.8245	46.5941	55.7044	43.9305	48.5046	49.5507	47.0904	66.7836	48.817	51.9806	54.7533	52.8245		67.8629	58.155	64.6366	60.8668	60.8592	74.232	83.7172	74.0166	56.4098	74.9303	83.288
1.59223	49.6312	41.4541	51.144	41.1204	61.3218	61.0277	50.6635	57.6685	49.1716	57.441	50.9561	52.1888	50.5556	56.4265	54.6568	48.1852	52.8637	51.6288	44.7578	60.0595	45.2079	53.7516	38.3151	53.6428	55.151	51.5886	41.8819	47.9038	47.6555	47.4773	45.5781	45.745	60.3049	48.6365	52.588	51.1736	51.5886		68.2674	58.5168	62.5349	58.8541	59.3874	70.4951	81.0099	70.8329	62.5505	72.7999	80.8676
1.67557	52.1722	38.859	51.9518	43.0401	63.5623	58.0852	46.685	55.571	49.8489	58.0256	48.5177	51.5725	50.1362	53.0535	49.6441	48.5598	54.8663	54.2437	43.3088	56.0086	43.1372	52.1521	39.3413	55.7903	52.6812	49.5838	44.9623	48.6575	44.006	55.0246	47.3498	42.046	64.1671	48.0149	46.5045	53.1011	49.5838		69.4013	54.5734	62.8868	60.7969	61.907	80.9055	84.3304	68.8849	55.6994	75.497	81.6674
1.7589	53.8134	39.7005	44.7855	40.4167	56.1451	58.8318	50.0743	56.6166	50.1175	57.8417	49.2075	54.7017	51.3055	58.3909	50.5183	45.3409	51.9325	50.1275	44.1355	53.3011	43.8048	52.8186	39.3698	54.2844	50.5321	49.9996	42.5937	44.4266	45.1674	45.9132	49.267	41.1305	62.7109	48.6205	47.8125	52.6247	49.9996		64.0404	58.454	63.4036	64.075	59.6203	77.6394	84.0082	67.2522	53.8454	72.9191	76.4206
1.84223	52.3342	39.788	54.2451	46.8249	62.905	54.4566	51.4446	61.006	51.6327	56.9925	46.6921	51.6647	49.9408	54.5303	54.4883	46.9528	51.4168	47.3952	43.0095	53.6579	42.8543	52.4693	37.6924	59.2994	54.9091	48.097	35.7001	48.9257	43.0073	47.5791	48.0939	48.1023	57.9955	50.8823	44.3185	56.6939	48.097		63.9305	57.5403	62.5742	62.0382	57.2421	69.786	81.2936	66.2665	58.6104	72.89	79.9967
1.92557	52.0425	41.0108	50.5655	44.7071	59.5877	59.1777	49.1986	62.1855	50.2713	55.6546	47.6867	49.5235	52.3113	56.6925	50.5456	45.9373	54.1003	55.1402	42.7458	61.8295	44.9222	58.2779	38.2187	54.4649	54.8416	49.7116	39.5632	44.1353	42.9289	48.1575	48.5299	49.5182	61.1808	47.277	43.3696	48.8046	49.7116		64.1222	53.7789	63.5833	59.5362	57.2421	76.4153	80.3078	69.0788	56.0148	72.7563	82.0485
2.0089	51.6372	38.4213	49.0019	42.7259	60.6875	60.5995	53.2014	56.7122	48.655	55.841	47.0643	52.2174	55.1722	52.9444	51.1375	45.1831	52.1428	54.2401	41.2494	55.9142	40.9873	50.3608	36.6224	54.898	51.1707	48.1528	38.4267	43.6313	40.1388	50.9756	47.1007	48.7695	54.23	49.5428	48.1318	49.5564	48.1528		65.0247	56.8106	61.1001	61.5079	57.6302	75.3855	80.3246	65.0752	56.895	69.8994	80.2479
[truncated: 98 more columns]

## Sheet: Statistical analysis
STATISTICAL ANALYSIS						STATISTICAL ANALYSIS
Table Analyzed	1H SF3a1					Table Analyzed	1H SNRNP40
Two-way RM ANOVA	Matching: Stacked					Two-way RM ANOVA	Matching: Stacked
Assume sphericity?	No					Assume sphericity?	No
Alpha	0.05					Alpha	0.05
Source of Variation	% of total variation	P value	P value summary	Significant?	Geisser-Greenhouse's epsilon	Source of Variation	% of total variation	P value	P value summary	Significant?	Geisser-Greenhouse's epsilon
Time	67.44	<0.0001	****	Yes	0.06639	Time	38.88	<0.0001	****	Yes	0.05018
Treatment	10.65	<0.0001	****	Yes		Treatment	22.96	<0.0001	****	Yes
Subject	11.94	<0.0001	****	Yes		Subject	21.01	<0.0001	****	Yes
ANOVA table	SS	DF	MS	F (DFn, DFd)	P value	ANOVA table	SS	DF	MS	F (DFn, DFd)	P value
Time	413450	35	11813	F (2.323, 165.0) = 479.9	P<0.0001	Time	218087	35	6231	F (1.756, 122.9) = 158.6	P<0.0001
Treatment	65289	1	65289	F (1, 70) = 62.43	P<0.0001	Treatment	128778	1	128778	F (1, 69) = 75.41	P<0.0001
Subject	73201	70	1046	F (70, 2485) = 42.49	P<0.0001	Subject	117833	69	1708	F (69, 2450) = 43.47	P<0.0001
Residual	61165	2485	24.61			Residual	96258	2450	39.29
Difference between column means						Difference between column means
Mean of Untr	66.48					Mean of Untr	73.53
Mean of AA	76.52					Mean of AA	87.73
Difference between means	-10.04					Difference between means	-14.2
SE of difference	1.271					SE of difference	1.635
95% CI of difference	-12.58 to -7.507					95% CI of difference	-17.46 to -10.94
Data summary						Data summary
Number of columns (Treatment)	2					Number of columns (Treatment)	2
Number of rows (Time)	36					Number of rows (Time)	36
Number of subjects (Subject)	72					Number of subjects (Subject)	71
Number of missing values	0					Number of missing values	0
