# Supplementary material for: Crosstalk between chromatin state and ATM signalling in DNA damage-induced transcription stress
Source: EMBO J. 2025 Aug 26;44(19):5564–94. doi: 10.1038/s44318-025-00537-7 (PMC12489091; doi:10.1038/s44318-025-00537-7)
Supplement: Supplementary file 3 — Source data Fig. 2 [file 44318_2025_537_MOESM3_ESM.zip]

Archive with 16 entries (10 files):
- EMBOJ-2025-120849-T_Source data Fig_2/
- EMBOJ-2025-120849-T_Source data Fig_2/Fig_2A/
- EMBOJ-2025-120849-T_Source data Fig_2/Fig_2A/readme_Fig_2A.docx
- EMBOJ-2025-120849-T_Source data Fig_2/Fig_2A/Numerical_data_Fig_2A.xlsx
- EMBOJ-2025-120849-T_Source data Fig_2/Fig_2B/
- EMBOJ-2025-120849-T_Source data Fig_2/Fig_2B/readme_Fig_2B.docx
- EMBOJ-2025-120849-T_Source data Fig_2/Fig_2B/Images_Fig_2B/
- EMBOJ-2025-120849-T_Source data Fig_2/Fig_2B/Images_Fig_2B/H3Ac.tif
- EMBOJ-2025-120849-T_Source data Fig_2/Fig_2B/Images_Fig_2B/Histone H3.tif
- EMBOJ-2025-120849-T_Source data Fig_2/Fig_2B/Numerical_data_Fig_2B.xlsx
- EMBOJ-2025-120849-T_Source data Fig_2/Fig_2C/
- EMBOJ-2025-120849-T_Source data Fig_2/Fig_2C/Numerical_data_Fig_2C.xlsx
- EMBOJ-2025-120849-T_Source data Fig_2/Fig_2C/readme_Fig_2C.docx
- EMBOJ-2025-120849-T_Source data Fig_2/Fig_2D/
- EMBOJ-2025-120849-T_Source data Fig_2/Fig_2D/readme_Fig_2D.docx
- EMBOJ-2025-120849-T_Source data Fig_2/Fig_2D/Numerical_data_Fig_2D.xlsx
