# Supplementary material for: Crosstalk between chromatin state and ATM signalling in DNA damage-induced transcription stress
Source: EMBO J. 2025 Aug 26;44(19):5564–94. doi: 10.1038/s44318-025-00537-7 (PMC12489091; doi:10.1038/s44318-025-00537-7)
Supplement: Supplementary file 3 — Source data Fig. 2 [file 44318_2025_537_MOESM3_ESM.zip › EMBOJ-2025-120849-T_Source data Fig_2/Fig_2A/Numerical_data_Fig_2A.xlsx]

## Sheet: Data Fig 2A
SNRNP40 mobility measured by FRAP in control and UV irradiated cells, +/– HAT inhibitors.
Changes in SNRNP40 mobility in treated, relative to the average values of untreated, non-irradiated cells.
Each row represents a different cell.
SNRNP40 FRAP					SNRNP40 FRAP				SNRNP40 FRAP
Untr	Untr	CTK7A	CTK7A		Untr	Untr	CPTH2	CPTH2	Untr	Untr	CTK7A	CPTH2	CTK7A+CPTH2	CTK7A+CPTH2
no UV	UV	no UV	UV		no UV	UV	no UV	UV	no UV	UV	UV	UV	no UV	UV
-1.36954	9.67401	-2.98821	-12.3621		-0.471847	5.32351	2.45355	4.90435	0.837599	9.46245	2.90604	5.67319	1.40628	-3.28176
-0.332084	13.0481	-3.20983	-3.79694		-1.80155	6.81481	-7.21237	3.19095	5.73782	9.24442	3.26642	5.46905	1.15309	-3.13051
3.53319	8.49842	6.70006	-15.3112		-1.87126	8.38808	6.13911	1.42297	-0.07299	9.40151	3.79311	4.98001	1.13859	-3.45676
-2.01659	-1.72404	-16.6086	-12.8569		-4.78893	4.50514	-8.20416	6.08956	1.58899	9.3921	3.72781	5.0939	0.948464	-3.36603
-1.30266	7.62748	-9.72154	-6.57867		-3.57123	5.80164	-2.23489	6.76938	5.36837	9.44284	3.81405	5.20558	0.887309	-3.30505
-3.09396	11.7656	8.33675	-5.34324		1.83618	5.14949	-1.63279	2.61474	3.75548	9.50687	4.13986	5.89123	0.582253	-3.23803
3.72872	12.4047	9.82166	-2.18437		-7.75085	13.5799	-4.04607	11.3772	-1.35722	9.43836	4.15008	6.02747	0.251947	-2.91758
-4.1163	-0.91315	1.61315	-4.06265		-0.0424162	11.606	1.50585	8.0445	-1.15452	9.39403	4.34568	5.89951	0.183341	-2.9794
5.95071	8.02927	-4.75814	-6.99449		1.033	9.32359	-6.08701	0.91627	2.37395	9.38206	4.58394	5.81656	-0.03164	-2.7586
0.232681	9.63447	-8.22868	2.86791		-1.82318	13.9966	2.05312	5.64241	0.624278	9.47382	4.32161	5.3571	-0.02718	-2.42025
-0.595968	2.48913	2.19883	-2.49507		3.09559	11.6056	-2.27977	0.324887	-8.99442	9.39803	4.4475	5.46511	0.052075	-1.8118
-5.10058	9.04679	-4.12685	17.0183		-0.343107	14.146	-4.16774	3.32775	0.057461	9.77535	4.63969	5.46841	0.168003	-1.96579
-4.1122	9.56946	0.682796	4.30617		-2.96828	7.43948	-1.72773	6.55078	-3.73563	10.2705	4.98864	5.30417	0.376473	-1.75419
-3.15273	-6.95955	3.14072	-4.44996		6.14138	8.78208	-0.17199	2.56831	2.23884	10.1838	5.6821	5.26118	0.378381	-1.50084
3.61905	0.146298	-5.07851	-8.73815		-0.73836	11.8706	1.07673	4.2436	4.53473	10.176	5.79521	5.58583	0.181386	-0.95333
10.3581	2.50692	-17.8026	3.45384		5.54215	12.8684	3.2058	9.6888	-4.45887	10.1124	5.71696	5.76164	0.1224	-0.6795
-7.08767	0.785539	3.26972	-4.17016		3.75644	15.3826	0.643133	9.03712	-2.16423	10.2342	6.19508	5.82938	0.023996	-0.11437
4.85784	5.55469	3.63688	-7.75603		4.76628	4.77931	-0.50105	7.00323	6.20851	10.5326	6.3595	5.82802	0.215489	0.287584
-12.4721	17.0066	7.252	-10.5057		-4.56639	11.6955	-5.80356	7.26545	6.06726	10.6978	6.60323	6.27596	-0.04515	0.270049
1.35048	8.52023	6.46945	-1.50318		6.54418	10.2063	-3.61429	9.77917	-3.19748	10.7482	6.87563	6.32411	-0.34303	0.18314
9.03819	17.9511	1.11161	1.3586		0.50849	13.7687	-5.00193	4.69533	5.4477	10.6933	7.12587	6.82427	-0.4623	0.18502
0.28667	14.5344	4.22595	-21.935		-7.35509	16.8054	1.47992	4.45886	-1.39323	10.5559	7.03121	6.93423	-0.59919	0.469442
-8.65296	21.7162	8.8093	6.46973		-6.3318	9.09414	2.631	11.4835	1.30646	10.4676	7.03282	7.02935	-1.31467	0.417658
8.6791	18.6229	16.59	0.933938		2.38909	11.7056	-3.36926	-2.85833	-8.49002	10.7285	6.95476	7.33554	-1.55191	0.629698
-4.39931	8.86076	6.68526	7.22378		0.497597	13.7872	10.6329	3.52983	2.72371	10.5522	7.21586	7.79577	-1.24558	0.571724
1.90904	12.9594	14.8005	12.3139		-9.20782	16.0688	1.20839	7.02335	1.40878	10.6136	7.4218	8.33832	-1.67332	1.36345
6.80463	19.9094	5.74406	-24.4391		-1.09733	10.1828	3.11369	-2.28688	1.92976	10.5081	8.10603	8.359	-1.33324	1.30247
-13.1899	19.9408	6.37314	-21.8488		-3.65136	13.9581	5.34973	5.02265	0.541394	10.406	8.55808	8.20456	-1.22887	1.31184
8.05421	15.8887	8.12827	-3.32897		4.14286	14.8309	-3.91002	1.36004	3.69102	10.5952	8.65103	7.95477	-1.19011	1.26733
-4.04152	22.7154	-7.59083	-5.0784		4.8901	10.1609	-9.03099	-0.31462	-2.78702	10.5131	9.11085	7.62988	-0.20393	1.10525
-3.44203	17.3133	8.99455	9.29752		5.51423	9.19813	12.8244	11.0071	-2.78702	10.4747	9.44586	7.64417	-0.09447	1.55621
10.7179	17.1222	11.2846	0.217505		2.20421	14.7604	-3.73105	5.94988	-1.52693	10.6754	9.52116	7.54776	0.915996	1.2881
-0.642373	21.0008	-12.4043	-2.24168		12.9592	15.2599	6.37515	-11.3362	-0.94544	10.6838	11.4389	7.93172	1.1749	1.70218
-3.39899	15.1177	-4.40662	0.733745		-0.324569	3.33468	-1.25493	-5.47336	-4.08541	11.0238	11.1823	7.71221		1.6151
5.68032	14.4324	-5.3429	1.01812		-9.46461	1.75413	-0.97662	-6.82624	1.90259	10.6288	10.3929	7.81104		2.13105
1.16024	8.55592	-3.2242	5.83515		2.34905	5.47116	-3.60226	2.11369	-8.80248	10.1845	7.81786	7.60664		3.14168
5.34672	9.38906	-3.14852	0.631078		1.47954	7.88523	-15.4874	1.6	4.24807	10.1165		7.52999		3.82255
-5.51175	4.25511	-14.6265	1.52686		1.29839	6.10186	-4.40422	4.34567	-7.4314	10.1288		6.98928		3.58804
2.31252	4.17861	-9.37378	4.30148		-0.56057	10.7293	-1.54793	0.041149	4.40831	9.90615		6.83307		3.24924
1.67244	12.1995	-2.21497	-1.43773		-0.35891	5.69155	-6.3876	-6.24822	1.86603	9.59762		6.81077		1.49993
-2.79599	12.1995	4.00757	2.13085		3.93037	8.00485	-8.30163	4.40553	-0.04444	9.38354		7.46493		1.77874
0.962537	1.26316	2.23964	3.91909		3.7299	15.2887	-6.08848	6.48936	1.272	9.4328		7.24198
-3.77531	6.03241	-0.35099	-2.58684		-0.83126	8.47929	-3.37781	-3.0774	3.46431	8.97108		9.20635
3.29025	6.68676	-11.6384	0.857231		1.08024	8.97737	-2.71536	4.74923	1.13329	9.27063		9.41146
-0.19499	6.41383	-5.94129	-8.74586		1.73443	4.11389	-4.75916	-0.25765	-0.24263	9.60539		10.5666
-2.37936	6.3373	-5.94129	-3.31789		1.09525	9.90845	-7.94983	4.11846	1.06322	9.67235		12.0097
-14.4635	-3.04762	-7.75315	-0.79675		-0.35714	9.91066	-0.72153	-4.78568	-0.04444	9.04894
3.68825	1.69731	-14.2594	9.27608		-5.43781	8.96744	1.87818	-2.37943		10.0918
8.40657	8.923	0.670138	11.1973		-0.0718	8.73202	-7.47364	-0.89292		9.6396
-4.60087	8.19484	-3.11712	-2.58827		0.431427	7.74767	-3.80717	13.5421		9.90669
-1.65774	9.17738	6.54669	-0.50057		-2.01801	13.7656	-0.78002	-2.43146		12.7894
-3.19768	5.3765	6.57064	4.30956		0.602545	3.03528
-1.79982	9.49191	-7.27048	3.60055		-7.35121
-0.21869	5.46637	-4.30062	10.8498		1.60463
5.86139	11.1762	1.24793	5.65816
2.48664	9.07334	9.21381	6.15661
-0.75439	7.97707	4.57892	5.44775
1.9014	7.4849	7.95	6.4005
-2.92377	10.9997	5.48968	5.10205
-0.82426	4.49609	8.62375	7.37142
-1.88758	6.90923	-4.1773	4.81472
0.180499	6.3189	5.08262	2.24701
-1.94726	9.54178	3.83965	8.18861
4.72105	8.05974	1.98685	6.81564
3.26974	8.39124	6.06846
-5.15146	2.042	5.72151
6.54281	10.1742
	1.77463

## Sheet: Statistical analysis
STATISTICAL ANALYSIS									STATISTICAL ANALYSIS									STATISTICAL ANALYSIS
Table Analyzed	2A CTK7								Table Analyzed	2A CPTH2								Table Analyzed	2A CTK7 and CPTH2
Data sets analyzed	A-D								Data sets analyzed	F-I								Data sets analyzed	J-O
Brown-Forsythe test									Brown-Forsythe test									Brown-Forsythe test
F (DFn, DFd)	4.069 (3, 261)								F (DFn, DFd)	1.184 (3, 204)								F (DFn, DFd)	18.53 (5, 248)
P value	0.0075								P value	0.3169								P value	<0.0001
P value summary	**								P value summary	ns								P value summary	****
Are SDs significantly different (P < 0.05)?	Yes								Are SDs significantly different (P < 0.05)?	No								Are SDs significantly different (P < 0.05)?	Yes
Bartlett's test									Bartlett's test									Bartlett's test
Bartlett's statistic (corrected)	14.88								Bartlett's statistic (corrected)	5.98								Bartlett's statistic (corrected)	158.6
P value	0.0019								P value	0.1126								P value	<0.0001
P value summary	**								P value summary	ns								P value summary	****
Are SDs significantly different (P < 0.05)?	Yes								Are SDs significantly different (P < 0.05)?	No								Are SDs significantly different (P < 0.05)?	Yes
Brown-Forsythe ANOVA test									Brown-Forsythe ANOVA test									Brown-Forsythe ANOVA test
F* (DFn, DFd)	28.70 (3.000, 232.5)								F* (DFn, DFd)	63.11 (3.000, 191.2)								F* (DFn, DFd)	188.4 (5.000, 129.0)
P value	<0.0001								P value	<0.0001								P value	<0.0001
P value summary	****								P value summary	****								P value summary	****
Significant diff. among means (P < 0.05)?	Yes								Significant diff. among means (P < 0.05)?	Yes								Significant diff. among means (P < 0.05)?	Yes
Welch's ANOVA test									Welch's ANOVA test									Welch's ANOVA test
W (DFn, DFd)	34.27 (3.000, 142.2)								W (DFn, DFd)	76.66 (3.000, 112.1)								W (DFn, DFd)	755.4 (5.000, 105.6)
P value	<0.0001								P value	<0.0001								P value	<0.0001
P value summary	****								P value summary	****								P value summary	****
Significant diff. among means (P < 0.05)?	Yes								Significant diff. among means (P < 0.05)?	Yes								Significant diff. among means (P < 0.05)?	Yes
Data summary									Data summary									Data summary
Number of treatments (columns)	4								Number of treatments (columns)	4								Number of treatments (columns)	6
Number of values (total)	265								Number of values (total)	208								Number of values (total)	254
Games-Howell's multiple comparisons test									Games-Howell's multiple comparisons test									Games-Howell's multiple comparisons test
Number of families	1								Number of families	1								Number of families	1
Number of comparisons per family	6								Number of comparisons per family	6								Number of comparisons per family	15
Alpha	0.05								Alpha	0.05								Alpha	0.05
Games-Howell's multiple comparisons test	Mean Diff.	95.00% CI of diff.	Below threshold?	Summary	Adjusted P Value				Games-Howell's multiple comparisons test	Mean Diff.	95.00% CI of diff.	Below threshold?	Summary	Adjusted P Value				Games-Howell's multiple comparisons test	Mean Diff.	95.00% CI of diff.	Below threshold?	Summary	Adjusted P Value
Untr vs. Untr+UV	-9	-11.57 to -6.434	Yes	****	<0.0001	A-B			Untr vs. Untr+UV	-9.822	-11.88 to -7.762	Yes	****	<0.0001	E-F			Untr vs. Untr+UV	-9.804	-11.49 to -8.121	Yes	****	<0.0001	I-J
Untr vs. CTK7A	-0.3955	-3.371 to 2.580	No	ns	0.9856	A-C			Untr vs. CPTH2	1.761	-0.6323 to 4.154	No	ns	0.2252	E-G			Untr vs. CTK7A+UV	-6.225	-8.205 to -4.245	Yes	****	<0.0001	I-K
Untr vs. CTK7A+UV	0.3766	-2.761 to 3.514	No	ns	0.9893	A-D			Untr vs. CPTH2+UV	-3.089	-5.524 to -0.6536	Yes	**	0.0069	E-H			Untr vs. CPTH2+UV	-6.683	-8.453 to -4.913	Yes	****	<0.0001	I-L
Untr+UV vs. CTK7A	8.605	5.473 to 11.74	Yes	****	<0.0001	B-C			Untr+UV vs. CPTH2	11.58	9.267 to 13.90	Yes	****	<0.0001	F-G			Untr vs. CTK7A+CPTH2+UV	0.293	-1.419 to 2.005	No	ns	0.9957	I-M
Untr+UV vs. CTK7A+UV	9.377	6.091 to 12.66	Yes	****	<0.0001	B-D			Untr+UV vs. CPTH2+UV	6.733	4.374 to 9.093	Yes	****	<0.0001	F-H			Untr vs. CTK7A+CPTH2+UV	0.3765	-1.535 to 2.288	No	ns	0.9923	I-N
CTK7A vs. CTK7A+UV	0.7721	-2.835 to 4.379	No	ns	0.9444	C-D			CPTH2 vs. CPTH2+UV	-4.849	-7.500 to -2.199	Yes	****	<0.0001	G-H			Untr+UV vs. CTK7A+UV	3.579	2.402 to 4.757	Yes	****	<0.0001	J-K
																		Untr+UV vs. CPTH2+UV	3.121	2.419 to 3.824	Yes	****	<0.0001	J-L
Test details	Mean 1	Mean 2	Mean Diff.	SE of diff.	n1	n2	t	DF	Test details	Mean 1	Mean 2	Mean Diff.	SE of diff.	n1	n2	t	DF	Untr+UV vs. CTK7A+CPTH2+UV	10.1	9.579 to 10.62	Yes	****	<0.0001	J-M
Untr vs. Untr+UV	-7.463e-07	9	-9	0.9859	67	68	9.128	130.4	Untr vs. Untr+UV	7.407e-08	9.822	-9.822	0.7887	54	52	12.45	103.5	Untr+UV vs. CTK7A+CPTH2+UV	10.18	9.141 to 11.22	Yes	****	<0.0001	J-N
Untr vs. CTK7A	-7.463e-07	0.3955	-0.3955	1.141	67	66	0.3465	115.1	Untr vs. CPTH2	7.407e-08	-1.761	1.761	0.9156	54	51	1.923	98.17	CTK7A+UV vs. CPTH2+UV	-0.4578	-1.756 to 0.8403	No	ns	0.9023	K-L
Untr vs. CTK7A+UV	-7.463e-07	-0.3766	0.3766	1.202	67	64	0.3133	107.2	Untr vs. CPTH2+UV	7.407e-08	3.089	-3.089	0.9315	54	51	3.316	96.97	CTK7A+UV vs. CTK7A+CPTH2+UV	6.518	5.300 to 7.736	Yes	****	<0.0001	K-M
Untr+UV vs. CTK7A	9	0.3955	8.605	1.203	68	66	7.154	124.6	Untr+UV vs. CPTH2	9.822	-1.761	11.58	0.8852	52	51	13.08	93.37	CTK7A+UV vs. CTK7A+CPTH2+UV	6.602	5.111 to 8.092	Yes	****	<0.0001	K-N
Untr+UV vs. CTK7A+UV	9	-0.3766	9.377	1.261	68	64	7.438	117.3	Untr+UV vs. CPTH2+UV	9.822	3.089	6.733	0.9017	52	51	7.467	92.04	CPTH2+UV vs. CTK7A+CPTH2+UV	6.976	6.201 to 7.751	Yes	****	<0.0001	L-M
CTK7A vs. CTK7A+UV	0.3955	-0.3766	0.7721	1.386	66	64	0.5573	127	CPTH2 vs. CPTH2+UV	-1.761	3.089	-4.849	1.015	51	51	4.78	99.92	CPTH2+UV vs. CTK7A+CPTH2+UV	7.059	5.881 to 8.238	Yes	****	<0.0001	L-N
																		CTK7A+CPTH2+UV vs. CTK7A+CPTH2+UV	0.08354	-1.004 to 1.171	No	ns	>0.9999	M-N
																		Test details	Mean 1	Mean 2	Mean Diff.	SE of diff.	n1	n2	t	DF
																		Untr vs. Untr+UV	0.2571	10.06	-9.804	0.5675	47	51	17.28	48.62
																		Untr vs. CTK7A+UV	0.2571	6.482	-6.225	0.6774	47	36	9.19	76.88
										C								Untr vs. CPTH2+UV	0.2571	6.94	-6.683	0.6011	47	46	11.12	59.78
																		Untr vs. CTK7A+CPTH2+UV	0.2571	-0.03589	0.293	0.5789	47	33	0.5061	52.32
																		Untr vs. CTK7A+CPTH2+UV	0.2571	-0.1194	0.3765	0.6533	47	41	0.5764	74.2
																		Untr+UV vs. CTK7A+UV	10.06	6.482	3.579	0.3932	51	36	9.104	39.31
																		Untr+UV vs. CPTH2+UV	10.06	6.94	3.121	0.2388	51	46	13.07	61.31
																		Untr+UV vs. CTK7A+CPTH2+UV	10.06	-0.03589	10.1	0.1759	51	33	57.42	57.14
																		Untr+UV vs. CTK7A+CPTH2+UV	10.06	-0.1194	10.18	0.35	51	41	29.09	46.29
																		CTK7A+UV vs. CPTH2+UV	6.482	6.94	-0.4578	0.4402	36	46	1.04	57.1
																		CTK7A+UV vs. CTK7A+CPTH2+UV	6.482	-0.03589	6.518	0.4095	36	33	15.92	45.25
																		CTK7A+UV vs. CTK7A+CPTH2+UV	6.482	-0.1194	6.602	0.5092	36	41	12.97	72.37
																		CPTH2+UV vs. CTK7A+CPTH2+UV	6.94	-0.03589	6.976	0.2649	46	33	26.34	73.85
																		CPTH2+UV vs. CTK7A+CPTH2+UV	6.94	-0.1194	7.059	0.4021	46	41	17.55	69.92
																		CTK7A+CPTH2+UV vs. CTK7A+CPTH2+UV	-0.03589	-0.1194	0.08354	0.3683	33	41	0.2268	54.45
