# Supplementary material for: Crosstalk between chromatin state and ATM signalling in DNA damage-induced transcription stress
Source: EMBO J. 2025 Aug 26;44(19):5564–94. doi: 10.1038/s44318-025-00537-7 (PMC12489091; doi:10.1038/s44318-025-00537-7)
Supplement: Supplementary file 3 — Source data Fig. 2 [file 44318_2025_537_MOESM3_ESM.zip › EMBOJ-2025-120849-T_Source data Fig_2/Fig_2B/Numerical_data_Fig_2B.xlsx]

## Sheet: Data Fig 2B
SNRNP40 displacment from UV-C laser irradiated subnuclear areas.
Change in signal intenisty was calculatd for each cell relative to its own non-irradiated levels.
Each column represents a different cell.
SNRNP40 at irradiated areas
Time (min)	Untreated															CTK7A																												CPTH2
0.011167	100.815	100.598	106.344	100.706	101.416	98.9242	97.7301	101.962	101.907	103.465	101.245	100.007	100.494	100.492		101.284	100.508	103.152	98.5664	97.5354	98.6415	98.8949	97.5518	97.1429	97.2995	104.604	97.4261	103.039	102.463	100.874	100.863	103.9	101.909	99.8835	106.877	103.511	106.478	100.961	94.8348	103.407	99.5457	117.912		97.5932	101.573	97.2504	100.898	97.684	97.8254
0.021967	100.968	99.9452	96.0777	101.01	100.04	103.096	99.8085	98.0135	101.806	98.5522	102.814	100.222	99.6429	100.898		96.2521	98.618	95.9846	97.5339	100.556	101.475	94.2284	98.9374	96.3795	101.74	100.562	99.1674	97.4149	101.284	100.508	103.152	98.5664	97.5354	98.6415	98.8949	97.5518	97.1429	97.2995	104.604	97.4261	103.039	114.547		100.746	95.5243	100.537	98.6108	102.155	99.0701
0.03275	98.2172	99.4565	97.5779	98.2841	98.5444	97.9803	102.461	100.024	96.2864	97.9828	95.9405	99.7706	99.8632	98.6108		89.2875	89.1055	95.675	90.5168	93.3472	87.3568	95.9636	87.4909	88.9072	88.906	85.2501	91.011	92.6785	96.2521	98.618	95.9846	97.5339	100.556	101.475	94.2284	98.9374	96.3795	101.74	100.562	99.1674	97.4149	111.405		89.6984	93.2865	96.1409	94.1242	90.2064	92.4401
0.04705	91.2826	88.5532	84.4675	93.3826	92.2224	97.799	95.0979	86.2408	92.6034	90.1673	91.4681	96.4318	87.3609	94.1242		93.5448	79.838	87.8366	72.758	86.0944	85.1576	88.4838	90.3277	87.7736	82.6367	76.4697	82.6483	93.43	89.2875	89.1055	95.675	90.5168	93.3472	87.3568	95.9636	87.4909	88.9072	88.906	85.2501	91.011	92.6785	117.934		91.1431	106.502	97.7645	98.1107	96.358	95.8301
0.059633	97.3474	92.048	95.1298	97.5278	91.4008	96.3259	103.028	94.2113	99.602	95.2191	95.2481	97.5859	86.1124	98.1107		98.8595	77.8138	88.0805	78.6706	96.509	92.5072	89.5553	92.0617	95.5149	93.7297	76.5938	89.6574	93.5926	93.5448	79.838	87.8366	72.758	86.0944	85.1576	88.4838	90.3277	87.7736	82.6367	76.4697	82.6483	93.43	114.807		95.1276	96.4391	92.8481	94.2075	97.3808	91.8689
0.073917	99.7993	90.4546	90.5596	96.2027	92.5756	100.756	101.354	95.4798	95.6894	91.2367	88.5522	94.886	84.4621	94.2075		97.8977	78.928	81.1239	82.4763	100.376	88.8647	85.6671	94.4296	92.8718	92.3785	77.2381	87.5065	95.0305	98.8595	77.8138	88.0805	78.6706	96.509	92.5072	89.5553	92.0617	95.5149	93.7297	76.5938	89.6574	93.5926	119.595		92.3898	97.1989	92.661	92.4716	93.0374	92.0886
0.084717	96.942	95.4237	93.5818	94.8601	97.9241	98.6392	97.5524	93.1959	90.7389	90.6083	94.5429	96.9295	88.0607	92.4716		96.0003	81.2381	81.4992	79.3669	92.6759	90.3194	92.2675	94.5474	88.164	99.9548	75.9255	88.657	91.4261	97.8977	78.928	81.1239	82.4763	100.376	88.8647	85.6671	94.4296	92.8718	92.3785	77.2381	87.5065	95.0305	111.587		88.4145	96.7075	92.8425	95.0193	95.905	91.7042
0.0955	102.161	87.4772	91.7468	96.5047	88.669	98.8353	98.9532	92.2836	100.87	87.1884	92.3194	96.1177	88.0866	95.0193		96.9143	80.2079	85.1956	83.2116	98.4985	84.303	83.5175	96.0824	90.1044	97.1756	77.3382	87.1658	91.0227	96.0003	81.2381	81.4992	79.3669	92.6759	90.3194	92.2675	94.5474	88.164	99.9548	75.9255	88.657	91.4261	115.691		93.1972	93.8006	91.6743	93.1058	94.568	88.0908
0.1063	96.4934	88.159	94.5471	96.0738	91.865	97.4992	97.8912	91.8341	93.2049	90.6222	91.9954	91.9602	91.4088	93.1058		98.1061	78.7351	82.8549	81.81	98.9655	90.3156	81.5667	99.0448	88.0686	94.2785	76.7699	88.4037	97.4507	96.9143	80.2079	85.1956	83.2116	98.4985	84.3029	83.5175	96.0824	90.1044	97.1756	77.3381	87.1658	91.0228	115.517		92.8693	95.0782	91.3039	91.0619	92.9826	93.4505
0.117083	99.142	86.582	91.6511	97.5893	91.6226	95.6485	91.9326	89.7433	94.5183	84.8031	88.5649	96.8448	83.1445	91.0619		103.299	81.2335	82.1653	86.6181	92.063	87.2314	89.1476	97.1222	91.6457	93.9067	76.0255	93.1556	97.7045	98.1061	78.7351	82.8549	81.81	98.9655	90.3156	81.5667	99.0448	88.0686	94.2785	76.7699	88.4037	97.4507	119.054		86.7285	96.0649	89.5157	87.8256	89.326	85.3121
0.127883	93.2071	85.2555	93.3252	92.2071	92.4442	98.8612	98.9449	89.3504	93.3657	86.3968	90.7121	93.2131	87.5293	87.8256		98.3428	78.5763	88.118	81.3958	93.4736	89.6016	85.8962	96.1531	89.8528	96.4617	73.9645	93.5151	93.2511	103.299	81.2335	82.1653	86.6181	92.063	87.2314	89.1476	97.1222	91.6457	93.9067	76.0255	93.1556	97.7044	114.623		89.1013	89.9335	87.9544	90.7647	91.2621	87.9444
0.138667	96.147	86.2986	85.1068	91.3922	91.4501	93.4093	100.651	93.7985	89.9812	87.7266	92.2178	89.3238	87.5337	90.7647		98.5208	78.1656	78.3235	84.166	96.2415	81.7505	87.5337	92.6091	92.519	96.1076	77.6823	91.6269	93.7162	98.3428	78.5763	88.118	81.3958	93.4736	89.6016	85.8962	96.1531	89.8528	96.4617	73.9645	93.5151	93.2511	113.777		87.3287	91.7933	87.5254	87.9669	93.9032	85.9125
0.149467	92.3374	89.2308	86.5287	93.7139	94.8103	95.271	94.5524	93.0028	93.3657	86.6086	89.035	91.6567	87.7367	87.9669		101.241	78.7919	82.4186	84.076	88.5995	88.105	87.6348	93.869	98.4009	97.4854	75.6453	84.746	92.6558	98.5208	78.1656	78.3235	84.166	96.2415	81.7505	87.5337	92.6091	92.519	96.1076	77.6823	91.6269	93.7163	111.573		88.7827	93.1201	86.5311	86.6767	90.9443	84.6129
0.16025	91.4558	84.3068	88.0897	88.4196	94.301	97.0254	95.4078	91.0517	88.2499	85.9906	90.3882	90.6932	83.192	86.6767		101.126	81.2699	79.0787	81.4288	89.3243	88.9862	84.7608	91.5771	90.9199	98.8868	79.3792	86.6968	91.2993	101.241	78.7919	82.4186	84.076	88.5995	88.105	87.6348	93.869	98.4009	97.4854	75.6453	84.746	92.6558	108.621		85.7943	93.9329	88.9808	87.5972	88.9973	83.7086
0.17105	87.4966	82.9845	91.0554	92.5032	90.2259	97.192	93.2673	93.046	91.3451	87.1953	86.5828	91.3637	80.7382	87.5973		102.14	84.6601	85.1675	82.0111	85.715	81.7505	90.3908	96.8027	90.1825	98.813	78.7749	84.0395	91.4034	101.126	81.2699	79.0787	81.4288	89.3243	88.9862	84.7608	91.5771	90.9199	98.8868	79.3792	86.6968	91.2993	108.011		88.5723	101.021	89.4004	92.6999	94.6228	89.1342
0.18555	92.9316	89.8263	93.3904	93.708	94.0011	100.135	96.04	93.1726	91.7676	88.7855	90.2865	88.3709	85.0669	92.6999		101.256	80.5482	79.8949	83.5928	97.6132	87.6227	85.4885	96.3076	93.3142	100.981	80.4117	88.2506	94.227	102.14	84.6601	85.1675	82.0111	85.715	81.7505	90.3908	96.8027	90.1825	98.813	78.7749	84.0395	91.4034	106.402		89.3024	95.2673	87.6501	92.1491	90.59	90.119
0.218883	94.6869	84.66	96.1256	92.3361	94.6173	91.6215	94.0566	90.9053	91.0374	82.9526	87.7581	87.7144	84.1597	92.1491		100.683	80.7979	77.7465	78.1334	87.9672	89.3357	81.8733	96.2893	93.08	97.4028	81.7803	87.7035	94.0188	101.256	80.5482	79.8949	83.5928	97.6132	87.6226	85.4885	96.3076	93.3143	100.981	80.4117	88.2506	94.227	109.323		86.7224	93.7212	89.357	89.9565	89.1251	85.345
0.252217	87.5949	87.0091	93.9079	89.8209	92.7687	93.8349	90.4368	88.638	86.4497	84.9976	89.1557	85.2439	87.4775	89.9565		98.5881	81.8667	83.2114	85.3065	97.2435	88.5722	82.5539	94.8775	89.6012	103.982	81.2921	87.1407	95.9348	100.683	80.7979	77.7465	78.1334	87.9672	89.3357	81.8733	96.2893	93.08	97.4028	81.7803	87.7035	94.0188	104.903		87.3411	96.2123	87.7371	84.274	86.8822	86.1029
0.28555	85.6508	84.1631	88.7594	90.3427	92.4031	90.3668	89.9864	88.1652	85.917	83.9247	93.6218	91.2261	77.5931	84.274		99.6606	83.0852	75.9311	80.5314	91.7176	82.6089	84.6563	96.8	87.3601	96.4528	77.7784	91.7332	93.134	98.5881	81.8667	83.2114	85.3065	97.2435	88.5722	82.5539	94.8775	89.6012	103.982	81.2921	87.1407	95.9348	104.019		85.1601	92.5985	89.3021	87.3581	86.6667	88.391
0.318883	85.3438	83.9947	85.2198	91.058	93.882	93.8127	89.6186	89.7566	89.2785	80.9215	84.1497	84.1463	76.228	87.3581		99.8234	82.4544	79.4118	84.4632	90.9344	80.9301	87.281	96.9284	89.6938	103.489	82.0845	87.6159	88.3618	99.6606	83.0852	75.9311	80.5314	91.7176	82.6089	84.6563	96.8	87.3601	96.4528	77.7784	91.7332	93.134	105.029		85.42	93.6078	83.142	83.5419	86.2502	85.9564
0.352217	85.1667	88.1179	83.6979	87.0272	92.2059	93.7017	88.5732	86.4206	82.8631	81.7895	88.9397	89.4544	74.6857	83.5419		100.091	81.0747	77.0569	89.8055	90.9588	84.7853	81.7049	92.6615	91.3074	95.432	79.1671	81.0164	86.1107	99.8234	82.4544	79.4118	84.4632	90.9344	80.9301	87.281	96.9284	89.6938	103.489	82.0845	87.6159	88.3618	100.654		82.8368	94.4092	87.5802	84.8285	85.5598	86.7509
0.38555	92.7545	82.2124	83.0891	86.951	86.5822	88.964	86.5443	86.9932	90.8445	83.0046	88.8317	84.6192	76.8458	84.8285		99.0831	78.3312	77.6527	81.2337	90.8712	85.3361	82.3753	90.3329	89.0778	95.9778	78.5708	86.6656	87.6071	100.091	81.0747	77.057	89.8055	90.9588	84.7853	81.7048	92.6615	91.3074	95.432	79.1671	81.0164	86.1107	107.916		80.5197	96.0762	83.2252	86.6622	87.4922	87.8345
0.418883	82.0615	85.5964	83.3761	85.4969	90.9695	88.7938	89.6723	85.6681	83.1938	80.425	81.6022	86.3486	74.9363	86.6622		100.355	79.7517	73.703	85.4866	87.9429	87.0453	83.0323	92.5305	84.8009	101.524	76.7539	82.0418	89.11	99.0831	78.3312	77.6527	81.2337	90.8712	85.3361	82.3753	90.3329	89.0778	95.9778	78.5708	86.6656	87.6071	103.296		82.447	90.0318	80.422	80.6934	85.1507	85.7368
0.452217	82.5849	81.3336	84.0849	88.6483	88.3158	90.2595	87.3335	86.3906	85.9629	80.1819	87.8407	86.7721	78.0683	80.6934		98.4079	76.9878	78.6518	83.5147	84.6351	82.852	83.2311	88.9054	87.3052	99.3942	77.5863	90.0669	88.2935	100.355	79.7518	73.703	85.4866	87.9429	87.0453	83.0323	92.5305	84.8009	101.524	76.7539	82.0418	89.11	103.998		83.0534	90.2434	82.0948	80.8674	86.6082	84.3126
0.48555	82.3921	88.0563	84.0805	85.2771	91.598	89.5932	84.3831	84.5728	83.2443	81.102	92.4084	86.9274	70.7112	80.8674		95.3989	83.269	77.3009	87.7196	84.5962	80.5237	79.6024	88.6775	87.4555	90.9683	74.4567	80.9946	85.4243	98.4079	76.9878	78.6518	83.5148	84.6351	82.852	83.2311	88.9054	87.3052	99.3942	77.5863	90.0669	88.2935	100.849		76.6991	92.6514	82.0533	82.7374	82.053	84.3346
0.518883	80.2629	87.2185	82.0498	89.9469	91.3597	84.578	85.5856	87.1298	83.4326	83.5949	83.0633	82.1804	73.0873	82.7374		96.0111	76.096	74.4347	83.983	89.2173	79.6235	78.1199	88.3317	82.5424	89.2512	82.3846	86.2716	88.9831	95.3989	83.269	77.3009	87.7196	84.5962	80.5237	79.6024	88.6775	87.4555	90.9683	74.4567	80.9946	85.4243	101.469		79.3813	94.0576	81.0099	81.7553	85.432	84.6787
0.552217	82.2032	81.7935	86.3547	85.151	89.6426	88.7123	82.6889	85.3519	77.807	78.3904	83.5207	83.331	70.1669	81.7553		98.1648	77.3577	78.9427	88.698	78.8514	81.2643	81.7823	90.7965	78.815	100.049	81.3641	81.9981	89.5231	96.0111	76.096	74.4347	83.983	89.2173	79.6235	78.12	88.3317	82.5424	89.2512	82.3846	86.2716	88.9831	102.947		82.8832	89.1094	79.3824	79.3525	82.2356	84.0893
0.58555	78.8539	84.1385	83.437	85.0543	91.7335	83.1123	86.5195	83.7671	82.7713	80.6194	84.3085	83.9521	70.9099	79.3525		99.6085	78.8123	74.8429	82.6384	85.6858	74.2831	80.9468	92.1272	88.6296	98.4737	75.9495	80.9039	91.1854	98.1648	77.3577	78.9427	88.698	78.8514	81.2643	81.7823	90.7965	78.815	100.049	81.3641	81.9981	89.5231	102.239		79.106	90.6328	82.2725	81.6103	80.9169	79.5936
0.618883	80.1133	79.502	81.0236	81.6362	87.6749	88.7678	85.9534	83.594	82.2018	80.0951	85.5981	85.3109	75.688	81.6103		100.132	79.5112	76.3674	83.8899	81.3127	76.4557	78.7096	87.1714	77.4992	99.0549	77.05	81.8105	91.013	99.6085	78.8123	74.8429	82.6384	85.6858	74.2831	80.9468	92.1272	88.6296	98.4737	75.9495	80.9039	91.1854	100.433		79.3937	88.7352	80.1347	77.6419	83.0868	79.546
0.652217	78.1219	80.1016	82.2151	86.6197	89.3304	82.3794	83.2922	83.4941	80.939	81.1923	86.6146	82.5439	71.0396	77.6419		101.862	75.7148	68.8057	84.5802	81.4392	79.4411	74.5687	88.3422	81.0503	97.2966	70.983	86.1779	89.8712	100.132	79.5112	76.3674	83.8899	81.3127	76.4557	78.7096	87.1714	77.4992	99.0549	77.05	81.8105	91.013	95.0483		76.4455	85.8698	78.5262	75.4965	81.421	75.5189
0.68555	78.1062	82.8695	78.0667	84.6409	88.8744	84.6409	85.3253	81.6995	80.466	75.3455	82.0151	84.778	68.1667	75.4965		100.162	78.5309	66.4556	81.5159	81.5414	74.3135	74.2049	84.8847	81.7125	89.3545	78.4027	85.1993	87.4737	101.862	75.7148	68.8057	84.5802	81.4392	79.4411	74.5687	88.3422	81.0503	97.2966	70.983	86.1779	89.8712	97.1149		77.7355	88.6822	79.3295	84.4733	80.0219	76.8003
0.718883	80.0583	82.7052	83.2326	83.1166	86.7342	84.3115	82.1683	81.6962	80.1491	81.7617	83.8765	82.0569	71.221	84.4733		97.9325	76.8925	67.1123	80.8976	85.0632	74.5641	78.1739	86.2389	80.4228	95.3494	74.2086	84.5616	94.1619	100.162	78.5309	66.4556	81.5159	81.5414	74.3135	74.2048	84.8847	81.7125	89.3545	78.4027	85.1993	87.4737	100.212		78.447	88.5764	80.0043	79.2112	80.7598	82.5847
0.752217	75.8157	82.2617	77.1144	82.9026	84.1257	84.8926	88.4079	84.1766	84.5761	78.2064	80.4396	83.3945	63.825	79.2112		95.0711	77.031	71.6859	78.4455	80.5344	75.9049	79.2318	84.7433	76.0446	94.3168	76.4257	90.2607	90.9219	97.9325	76.8925	67.1123	80.8976	85.0632	74.5641	78.1739	86.2389	80.4228	95.3494	74.2086	84.5616	94.1619	98.3297		75.2483	88.5953	80.4012	78.1711	78.9151	76.2255
0.78555	80.7903	88.3027	86.1243	85.4119	83.8012	86.1066	85.4327	82.4919	83.8275	79.9875	83.3429	82.918	70.9316	78.1711		95.8374	80.6481	71.7938	81.828	83.0688	73.2158	75.6402	82.6137	78.8034	93.6678	72.1876	84.5804	93.495	95.0711	77.031	71.6859	78.4455	80.5344	75.9049	79.2318	84.7433	76.0447	94.3168	76.4257	90.2607	90.9219	91.9668		72.826	83.1859	79.0271	79.7548	79.1963	84.525
0.818883	79.3892	77.8963	81.1323	82.8205	84.7665	83.3455	84.7054	82.8615	83.6898	76.6023	82.3645	82.8122	68.2358	79.7548		97.1835	76.3638	63.4816	81.6299	80.5296	74.6287	74.7507	79.6696	77.1551	96.323	70.1266	83.4111	89.1815	95.8374	80.6481	71.7938	81.828	83.0688	73.2158	75.6402	82.6137	78.8034	93.6678	72.1876	84.5803	93.495	92.8266		74.5275	86.1987	77.7909	78.2327	82.137	78.5686
0.852217	78.1928	77.3911	81.2062	84.0488	87.3956	82.0833	82.6642	83.251	80.3649	78.314	83.8892	83.0557	63.3714	78.2327		94.0811	75.7965	78.5909	80.3694	81.2106	75.9505	74.8349	76.7307	76.2124	95.0839	79.7073	84.9336	94.6401	97.1835	76.3638	63.4816	81.6299	80.5296	74.6287	74.7507	79.6696	77.1551	96.323	70.1266	83.4111	89.1815	92.7556		75.239	83.7681	80.4825	80.4868	78.758	78.6015
0.88555	80.074	82.9804	79.7756	81.9557	84.6063	85.5736	85.3749	81.9093	80.59	78.7411	81.1829	80.1299	62.4037	80.4868		93.7511	78.9189	73.5294	83.2957	85.9631	74.5566	72.3282	81.8384	77.2794	94.1664	71.9835	80.6507	89.4743	94.0811	75.7965	78.5909	80.3694	81.2106	75.9505	74.8349	76.7307	76.2124	95.0839	79.7073	84.9336	94.6401	91.8669		73.8561	89.1812	77.4374	79.9613	79.3498	81.0434
0.918883	77.3545	80.3192	80.5627	81.2785	84.6228	83.2122	79.6477	78.6465	78.6796	82.7686	84.6388	84.1604	64.4082	79.9613		94.7584	79.9946	74.1064	82.4643	79.6345	74.7996	70.7682	78.0378	76.6751	90.5611	70.1866	82.8953	90.1282	93.7511	78.9189	73.5294	83.2956	85.9631	74.5566	72.3282	81.8384	77.2794	94.1664	71.9835	80.6507	89.4743	92.072		74.3666	82.3089	77.8627	76.0256	76.3251	74.5598
0.952217	78.6729	78.2823	78.7668	80.0942	89.4988	83.6564	80.8129	81.613	83.5795	76.644	80.0076	80.024	61.5872	76.0256		95.4228	78.1383	67.8722	79.9462	78.7443	67.9399	72.6853	78.0744	78.1961	91.6999	74.7289	82.5702	87.8576	94.7584	79.9946	74.1064	82.4643	79.6345	74.7996	70.7682	78.0378	76.675	90.5611	70.1866	82.8953	90.1282	95.0825		76.8074	87.3516	80.5808	79.6678	80.0402	78.9493
0.98555	75.9613	82.4178	81.3019	83.1576	80.8106	85.4478	81.7344	81.1635	79.9516	79.6125	81.4434	80.8252	64.4298	79.6678		97.5851	74.5734	68.5336	77.6742	85.0242	72.2586	68.2951	79.2898	72.1494	95.4615	72.0475	85.8777	89.4873	95.4228	78.1383	67.8722	79.9462	78.7443	67.9399	72.6853	78.0744	78.1961	91.6999	74.7289	82.5702	87.8576	92.3849		74.1377	87.62	77.4563	77.4644	77.8046	81.9257
1.01888	77.3624	78.118	79.98	80.361	86.4343	80.1661	78.3873	81.6529	79.4924	76.0225	83.3619	79.3781	63.7213	77.4644		95.9612	75.5242	66.7183	80.0992	83.993	75.9011	67.7224	79.743	72.5022	87.2775	67.6894	80.3381	93.8301	97.5851	74.5734	68.5336	77.6742	85.0242	72.2586	68.2952	79.2898	72.1495	95.4615	72.0475	85.8777	89.4873	88.6277		77.85	93.1655	78.5621	74.7536	80.1571	80.6809
1.05222	75.2844	79.1529	76.4404	79.9857	82.1334	83.1752	79.1931	80.9471	79.2536	77.512	80.5476	79.5228	64.2268	74.7536		96.6125	80.782	66.9153	79.607	79.941	72.6992	69.6361	79.206	69.9083	91.0155	70.911	81.3885	92.0279	95.9612	75.5242	66.7183	80.0992	83.993	75.9011	67.7224	79.743	72.5022	87.2775	67.6894	80.338	93.8301	86.8792		73.0611	81.912	79.0214	76.3445	76.8329	81.5083
[truncated: 51 more columns]

## Sheet: Statistical analysis
STATISTICAL ANALYSIS
Table Analyzed	2B
Two-way ANOVA	Ordinary
Alpha	0.05
Source of Variation	% of total variation	P value	P value summary	Significant?
Interaction	5.884	< 0.0001	****	Yes
Row Factor	40.48	< 0.0001	****	Yes
Column Factor	2.06	< 0.0001	****	Yes
ANOVA table	SS	DF	MS	F (DFn, DFd)	P value
Interaction	17329	123	140.9	F (123, 4746) = 4.419	P < 0.0001
Row Factor	119223	41	2908	F (41, 4746) = 91.20	P < 0.0001
Column Factor	6067	3	2022	F (3, 4746) = 63.42	P < 0.0001
Compare column means (main column effect)
Number of families	1
Number of comparisons per family	3
Alpha	0.05
Dunnett's multiple comparisons test	Mean Diff.	95% CI of diff.	Significant?	Summary
Untr vs. CPTH2	-2.311	-2.839 to -1.782	Yes	****
Untr vs. CTK7A	-1.317	-1.860 to -0.7739	Yes	****
Untr vs. CPTH2 + CTK7A	-2.898	-3.426 to -2.369	Yes	****
Test details	Mean 1	Mean 2	Mean Diff.	SE of diff.	N1	N2	q	DF
Untr vs. CPTH2	85.77	88.08	-2.311	0.225	1260	1260	10.27	4746
Untr vs. CTK7A	85.77	87.09	-1.317	0.2311	1260	1134	5.698	4746
Untr vs. CPTH2 + CTK7A	85.77	88.67	-2.898	0.225	1260	1260	12.88	4746
