# Supplementary material for: Crosstalk between chromatin state and ATM signalling in DNA damage-induced transcription stress
Source: EMBO J. 2025 Aug 26;44(19):5564–94. doi: 10.1038/s44318-025-00537-7 (PMC12489091; doi:10.1038/s44318-025-00537-7)
Supplement: Supplementary file 3 — Source data Fig. 2 [file 44318_2025_537_MOESM3_ESM.zip › EMBOJ-2025-120849-T_Source data Fig_2/Fig_2C/Numerical_data_Fig_2C.xlsx]

## Sheet: Data Fig 2C
SNRNP40 mobility measured by FRAP in control and siHAT depleted cells +/- UV
Changes in SNRNP40 mobility in treated, relative to the average values of untreated, non-irradiated cells.
Each row represents a different cell.
SNRNP40 FRAP					SNRNP40 FRAP				SNRNP40 FRAP
siCTRL	siCTRL	sip300	sip300		siCTRL	siCTRL	siPCAF	siPCAF	siCTRL	siCTRL	siGCN5	siGCN5
no UV	UV	no UV	UV		no UV	UV	no UV	UV	no UV	UV	no UV	UV
-0.99815	10.3334	4.36814	11.3668		2.9603	5.29762	-3.65662	11.8939	-0.42324	10.3334	-3.31613	16.3766
-3.34224	14.0224	0.563174	10.3706		-3.65662	13.5538	-3.67116	6.31242	-2.76733	14.0224	-12.0142	2.52373
0.795654	10.4007	0.40518	10.8007		-3.67116	9.34463	2.13025	5.01669	1.37056	10.4007	10.141	13.0536
-4.02389	12.5957	1.89501	14.3357		2.13025	5.45974	4.39365	9.64971	-3.44898	12.5957	2.5516	13.8043
2.70946	9.135	0.17737	15.8186		4.39365	9.44319	0.397518	10.5651	3.28436	9.135	2.26115	10.0902
-1.17257	17.4621	0.394955	6.12197		0.397518	20.9032	-2.26377	4.86664	-0.59766	17.4621	10.5744	13.4966
0.550633	11.7301	-0.63235	12.1518		-2.26377	18.1197	3.26913	4.47334	1.12554	11.7301	-8.12029	10.5763
-2.87086	14.4876	3.74444	10.0907		3.26913	13.5997	8.04471	5.22168	-2.29595	14.4876	-9.37178	6.9719
0.095582	14.535	2.5843	6.61862		8.04471	11.99	-5.26288	8.0305	0.670489	14.535	5.43958	9.243
-3.7776	15.1685	-8.61267	10.7175		-5.26288	12.8315	-0.11258	9.55565	-3.20269	15.1685	-3.65662	11.6022
3.80235	9.17046	-10.159	12.1107		-0.11258	11.1063	11.053	8.00099	4.37725	9.17046	-3.67116	14.0297
8.81108	14.345	-8.03712	11.3775		11.053	16.8917	-4.22386	0.765514	9.38598	14.345	2.13025	13.1935
-7.90246	4.45709	3.02836	4.24078		-4.22386	17.9281	-6.86272	4.36786	-7.32755	4.45709	4.39365	1.6678
7.32302	10.5042	3.84232	6.61528		-6.86272	11.0231	-6.19499	8.00977	7.89792	10.5042	0.397518	11.5768
2.84617	9.66845	-5.77866	6.12508		-6.19499	16.1991	2.17476	1.13533	-8.04871	9.66845	-2.26377	2.38096
3.0426	11.2873	3.25945	-1.60945		2.84617	11.4513	6.51705	7.02836	2.9603	11.2873	3.26913	-9.67048
6.71992	16.1991	1.11608	5.26069		3.0426	11.1808	3.54904	6.13584	-3.65662	5.29762	8.04471	-5.23163
1.89285	11.4513	2.52182	0.67222		6.71992	10.8003	3.46543	5.77445	-3.67116	13.5538	-5.26288	5.54095
5.6391	11.1808	2.11699	2.55685		1.89285	12.5398	1.05448	6.87868	2.13025	9.34463	-0.11258	8.95528
-2.24426	10.8003	6.52157	-2.90053		5.6391	15.3388	1.41671	7.67141	4.39365	5.45974	11.053	8.50735
-4.30055	12.5398	1.71072	4.22561		-2.24426	14.1393	-0.66127	7.88567	0.397518	9.44319	-4.22386	4.93191
-5.5928	15.3388	7.97007	15.0677		-4.30055	13.0147	7.71948	9.86603	-2.26377	20.9032	-6.86272	1.46278
7.00384	14.1393	8.4328	8.65588		-5.5928	17.0515	6.39162	8.44139	3.26913	18.1197	-6.19499	3.06178
0.878183	13.0147	6.87347	6.75702		7.00384	8.71212	3.25817	15.5412	8.04471	13.5997	-1.32067	2.13357
6.33644	17.0515	3.41894	3.25725		0.878183	13.9467	4.29689	11.562	-5.26288	11.99	6.8106	1.00009
-2.46403	8.71212	9.32292	14.3345		6.33644	14.1235	0.794855	4.32955	-0.11258	12.8315	9.14627	-3.68158
-4.84456	13.9467	6.06571	15.4619		-2.46403	2.73418	-1.09051	-1.32416	11.053	11.1063	8.38333	-8.07789
7.40107	14.1235	9.19534	11.4108		-4.84456	7.40446	-0.8863	10.2124	-4.22386	16.8917	3.06704	3.89753
1.01373	2.73418	6.25782	8.54458		7.40107	16.6187	5.13458	11.5006	-6.86272	17.9281	4.30097	-0.87977
-0.64121	7.40446	-2.91167	10.7687		1.01373	11.1714	-0.19794	11.4443	-6.19499	11.0231	9.1002	0.934147
-0.093	16.6187	-4.31823	1.87262		-0.64121	14.4694	1.70986	-2.32383	7.40107	2.73418	2.21096	3.27402
-5.82427	11.1714	-2.08939	9.45204		-0.093	16.8086	2.89573	6.62334	1.01373	7.40446	2.07303	8.09093
-2.25358	14.4694	8.03566	8.73242		-5.82427	10.8543	7.56215	4.98848	-0.64121	16.6187	10.6528	-7.04273
-2.75419	16.8086	8.03566	2.91846		-2.25358	14.5764	-0.94923	6.94067	-0.093	11.1714	1.56739	8.49965
2.92911	10.8543	8.18342	6.51158		-2.75419	13.149	-2.88565	9.14059	-5.82427	14.4694	-8.11961	2.02849
-10.2858	14.5764	1.07598	5.53264		2.92911	11.2331	2.05198	6.27374	-2.25358	16.8086	10.5119	14.9835
-9.86506	13.149	1.82016	10.3769		-10.2858	8.2149	-2.57239	7.15522	-2.75419	10.8543	-2.78258	10.604
4.67696	11.2331	2.27072	12.0206		-9.86506	-1.73974	5.68065	8.54169	2.92911	14.5764	-1.43702	15.7666
6.47436	8.2149	-0.45534	12.7998		4.67696	8.73962	4.06834	4.70599	-10.2858	13.149		5.89561
1.1948	-1.73974	3.41804	14.2564		6.47436	9.80543	1.80168	6.61044	-9.86506	11.2331		11.9701
7.86732	8.73962	6.11786	9.61448		1.1948	8.47545	2.55671	17.632	4.67696	8.2149		15.2311
1.7157	9.80543	2.54808	9.64589		7.86732	10.8213	7.57889		6.47436	-1.73974		11.502
0.86009	8.47545	-3.91618	10.998		1.7157		0.158559		1.1948	8.73962		15.0183
-2.41597	10.8213	0.825108	7.78299		0.86009		3.38106		7.86732	9.80543		15.1875
		1.50867	10.9354		-2.41597		0.898924		1.7157	8.47545		13.7789
		-4.00986	2.60231						0.86009	10.8213		8.29722
		-7.16367	4.74113						-2.41597			12.2493
		2.67735										4.87834
		-5.89151										5.72285
		-4.26611
		1.15124

## Sheet: Statistical analysis
Statistical Analysis									Statistical Analysis									Statistical Analysis
Table Analyzed	2C sip300								Table Analyzed	2C siPCAF								Table Analyzed	2C siGCN5
Brown-Forsythe test									Brown-Forsythe test									Brown-Forsythe test
F (DFn, DFd)	1.137 (3, 182)								F (DFn, DFd)	1.852 (3, 169)								F (DFn, DFd)	4.409 (3, 176)
P value	0.3354								P value	0.1397								P value	0.0051
P value summary	ns								P value summary	ns								P value summary	**
Are SDs significantly different (P < 0.05)?	No								Are SDs significantly different (P < 0.05)?	No								Are SDs significantly different (P < 0.05)?	Yes
Bartlett's test									Bartlett's test									Bartlett's test
Bartlett's statistic (corrected)	3.073								Bartlett's statistic (corrected)	3.481								Bartlett's statistic (corrected)	11.07
P value	0.3805								P value	0.3232								P value	0.0113
P value summary	ns								P value summary	ns								P value summary	*
Are SDs significantly different (P < 0.05)?	No								Are SDs significantly different (P < 0.05)?	No								Are SDs significantly different (P < 0.05)?	Yes
Brown-Forsythe ANOVA test									Brown-Forsythe ANOVA test									Brown-Forsythe ANOVA test
F* (DFn, DFd)	66.02 (3.000, 177.8)								F* (DFn, DFd)	65.45 (3.000, 163.6)								F* (DFn, DFd)	39.33 (3.000, 152.8)
P value	<0.0001								P value	<0.0001								P value	<0.0001
P value summary	****								P value summary	****								P value summary	****
Significant diff. among means (P < 0.05)?	Yes								Significant diff. among means (P < 0.05)?	Yes								Significant diff. among means (P < 0.05)?	Yes
Welch's ANOVA test									Welch's ANOVA test									Welch's ANOVA test
W (DFn, DFd)	70.25 (3.000, 100.6)								W (DFn, DFd)	62.06 (3.000, 93.58)								W (DFn, DFd)	53.91 (3.000, 94.03)
P value	<0.0001								P value	<0.0001								P value	<0.0001
P value summary	****								P value summary	****								P value summary	****
Significant diff. among means (P < 0.05)?	Yes								Significant diff. among means (P < 0.05)?	Yes								Significant diff. among means (P < 0.05)?	Yes
Data summary									Data summary									Data summary
Number of treatments (columns)	4								Number of treatments (columns)	4								Number of treatments (columns)	4
Number of values (total)	186								Number of values (total)	173								Number of values (total)	180
Games-Howell's multiple comparisons test									Games-Howell's multiple comparisons test									Games-Howell's multiple comparisons test
Number of families	1								Number of families	1								Number of families	1
Number of comparisons per family	6								Number of comparisons per family	6								Number of comparisons per family	6
Alpha	0.05								Alpha	0.05								Alpha	0.05
Games-Howell's multiple comparisons test	Mean Diff.	95.00% CI of diff.	Below threshold?	Summary	Adjusted P Value				Games-Howell's multiple comparisons test	Mean Diff.	95.00% CI of diff.	Below threshold?	Summary	Adjusted P Value				Games-Howell's multiple comparisons test	Mean Diff.	95.00% CI of diff.	Below threshold?	Summary	Adjusted P Value
siCTRL vs. siCTRL+UV	-11.28	-13.70 to -8.857	Yes	****	<0.0001	A-B			siCTRL vs. siCTRL+UV	-11.56	-14.19 to -8.928	Yes	****	<0.0001	E-F			siCTRL vs. siCTRL+UV	-11.52	-14.07 to -8.980	Yes	****	<0.0001	I-J
siCTRL vs. sip300	-1.136	-3.733 to 1.462	No	ns	0.6632	A-C			siCTRL vs. siPCAF	-1.311	-3.828 to 1.206	No	ns	0.5244	E-G			siCTRL vs. siGCN5	-1.299	-4.649 to 2.052	No	ns	0.7383	I-K
siCTRL vs. sip300+UV	-8.004	-10.56 to -5.449	Yes	****	<0.0001	A-D			siCTRL vs. siPCAF+UV	-6.915	-9.441 to -4.389	Yes	****	<0.0001	E-H			siCTRL vs. siGCN5+UV	-6.927	-10.09 to -3.760	Yes	****	<0.0001	I-L
siCTRL+UV vs. sip300	10.14	7.811 to 12.47	Yes	****	<0.0001	B-C			siCTRL+UV vs. siPCAF	10.25	7.893 to 12.60	Yes	****	<0.0001	F-G			siCTRL+UV vs. siGCN5	10.23	7.024 to 13.43	Yes	****	<0.0001	J-K
siCTRL+UV vs. sip300+UV	3.274	0.9903 to 5.557	Yes	**	0.0017	B-D			siCTRL+UV vs. siPCAF+UV	4.642	2.279 to 7.005	Yes	****	<0.0001	F-H			siCTRL+UV vs. siGCN5+UV	4.598	1.592 to 7.604	Yes	***	0.0008	J-L
sip300 vs. sip300+UV	-6.868	-9.340 to -4.396	Yes	****	<0.0001	C-D			siPCAF vs. siPCAF+UV	-5.604	-7.839 to -3.369	Yes	****	<0.0001	G-H			siGCN5 vs. siGCN5+UV	-5.628	-9.328 to -1.928	Yes	***	0.0008	K-L
Test details	Mean 1	Mean 2	Mean Diff.	SE of diff.	n1	n2	t	DF	Test details	Mean 1	Mean 2	Mean Diff.	SE of diff.	n1	n2	t	DF	Test details	Mean 1	Mean 2	Mean Diff.	SE of diff.	n1	n2	t	DF
siCTRL vs. siCTRL+UV	0.3389	11.62	-11.28	0.923	44	44	12.22	81.87	siCTRL vs. siCTRL+UV	0.3314	11.89	-11.56	1.003	45	42	11.52	84.45	siCTRL vs. siCTRL+UV	1.277e-06	11.52	-11.52	0.9721	47	46	11.86	89.08
siCTRL vs. sip300	0.3389	1.475	-1.136	0.9926	44	51	1.144	91.34	siCTRL vs. siPCAF	0.3314	1.643	-1.311	0.9602	45	45	1.365	84.01	siCTRL vs. siGCN5	1.277e-06	1.299	-1.299	1.273	47	38	1.02	69.74
siCTRL vs. sip300+UV	0.3389	8.343	-8.004	0.9756	44	47	8.204	87.52	siCTRL vs. siPCAF+UV	0.3314	7.246	-6.915	0.9633	45	41	7.179	81.83	siCTRL vs. siGCN5+UV	1.277e-06	6.927	-6.927	1.21	47	49	5.726	89.23
siCTRL+UV vs. sip300	11.62	1.475	10.14	0.891	44	51	11.38	92.2	siCTRL+UV vs. siPCAF	11.89	1.643	10.25	0.8975	42	45	11.42	83.36	siCTRL+UV vs. siGCN5	11.52	1.299	10.23	1.213	46	38	8.43	62.45
siCTRL+UV vs. sip300+UV	11.62	8.343	3.274	0.872	44	47	3.754	88.16	siCTRL+UV vs. siPCAF+UV	11.89	7.246	4.642	0.9007	42	41	5.154	80.43	siCTRL+UV vs. siGCN5+UV	11.52	6.927	4.598	1.146	46	49	4.011	82.2
sip300 vs. sip300+UV	1.475	8.343	-6.868	0.9454	51	47	7.265	96	siPCAF vs. siPCAF+UV	1.643	7.246	-5.604	0.8526	45	41	6.572	83.74	siGCN5 vs. siGCN5+UV	1.299	6.927	-5.628	1.411	38	49	3.99	81.4
