# Supplementary material for: Crosstalk between chromatin state and ATM signalling in DNA damage-induced transcription stress
Source: EMBO J. 2025 Aug 26;44(19):5564–94. doi: 10.1038/s44318-025-00537-7 (PMC12489091; doi:10.1038/s44318-025-00537-7)
Supplement: Supplementary file 3 — Source data Fig. 2 [file 44318_2025_537_MOESM3_ESM.zip › EMBOJ-2025-120849-T_Source data Fig_2/Fig_2D/Numerical_data_Fig_2D.xlsx]

## Sheet: Data Fig 2D
SNRNP40 mobility measured by FRAP in control and siHAT depleted cells, +/- UV.					SNRNP40 mobility measured by FRAP in control and siHAT depleted cells +/- UV
Changes in SF mobility in treated, relative to the average of untreated, non-irradiated cells.					Changes in SNRNP40 mobility in treated, relative to the average values of untreated, non-irradiated cells.
Each row represents a different cell.					Each row represents a different cell.
SNRNP40 FRAP					SNRNP40 FRAP
siCTRL	siCTRL	sip300+siPCAF	sip300+siPCAF		siCTRL	siCTRL	sip300+siGCN5	sip300+siGCN5
no UV	UV	no UV	UV		no UV	UV	no UV	UV
-0.42324	10.3334	0.332334	-0.71617		2.9603	5.29762	-8.92677	7.39191
-2.76733	14.0224	-12.2377	3.60318		-3.65662	13.5538	-0.49677	11.749
1.37056	10.4007	-6.37884	2.52695		-3.67116	9.34463	2.95595	1.12803
-3.44898	12.5957	-6.00872	15.1222		2.13025	5.45974	7.11552	0.104461
3.28436	9.135	3.18124	10.2947		4.39365	9.44319	-6.95738	3.59925
-0.59766	17.4621	-4.74718	9.42806		0.397518	20.9032	-6.21892	6.10492
1.12554	11.7301	2.12888	4.29519		-2.26377	18.1197	2.41345	1.66433
-2.29595	14.4876	-0.0786	9.933		3.26913	13.5997	6.42068	2.4971
0.670489	14.535	3.14938	9.42771		8.04471	11.99	-0.73357	-0.10209
-3.20269	15.1685	-7.38354	8.23092		-5.26288	12.8315	6.14612	8.99963
4.37725	9.17046	-8.54974	3.03959		-0.11258	11.1063	9.49639	6.20558
9.38598	14.345	1.91152	9.44383		11.053	16.8917	-6.61312	9.31245
-7.32755	4.45709	2.6167	12.0216		-4.22386	17.9281	-6.37228	12.1287
7.89792	10.5042	-1.89675	13.4399		-6.86272	11.0231	-0.46054	10.0945
-8.04871	9.66845	0.518808	3.11336		-6.19499	16.1991	2.05779	14.4042
2.9603	11.2873	3.68028	9.70876		2.84617	11.4513	7.43765	4.63161
-3.65662	5.29762	5.56992	14.6921		3.0426	11.1808	6.31387	7.00336
-3.67116	13.5538	4.85901	13.2198		6.71992	10.8003	2.84761	3.0544
2.13025	9.34463	-0.5123	6.85347		1.89285	12.5398	-8.33228	5.93318
4.39365	5.45974	-3.58065	2.44223		5.6391	15.3388	-9.67583	10.757
0.397518	9.44319	-1.06651	2.20547		-2.24426	14.1393	8.02946	8.53477
-2.26377	20.9032	-2.04139	5.81906		-4.30055	13.0147	2.26073	9.42438
3.26913	18.1197	-3.02686	1.18323		-5.5928	17.0515	3.24595	11.2403
8.04471	13.5997	-1.87284	-0.92683		7.00384	8.71212	13.4743	9.837
-5.26288	11.99	1.43917	5.03939		0.878183	13.9467	6.66048	6.98265
-0.11258	12.8315	0.976358	-3.28469		6.33644	14.1235	7.13045	7.15477
11.053	11.1063	-3.63707	9.28469		-2.46403		6.09	5.17512
-4.22386	16.8917	-12.7333	5.25822		-4.84456		5.33951	4.18982
-6.86272	17.9281	0.604095	9.06252				0.317656	2.05294
-6.19499	11.0231	-12.4653	8.1516				-2.02612	5.28858
2.84617	16.1991	-15.8027	7.61949				7.45344	-1.74325
3.0426	11.4513	6.82615	6.80857				8.21224	-8.30089
6.71992	11.1808	2.37977	9.32588				5.49966	4.94916
1.89285	10.8003	-1.03947	12.7843				10.1128	12.7992
5.6391	12.5398	0.867695	8.97942				1.41593	14.5933
-2.24426	15.3388	2.08196	1.18314				2.42338	6.76782
-4.30055	14.1393	0.969871	4.30589				-2.7776	-5.94186
-5.5928	13.0147	-17.5493	7.86259				-12.1428	11.2236
7.00384	17.0515	5.61752	4.15661				-5.98069	7.99055
0.878183	8.71212	-10.1748	-3.07103				7.54197	6.73914
6.33644	13.9467	4.63105	-1.16556					11.7485
-2.46403	14.1235	5.42956	7.66368					10.5854
-4.84456		7.71576	5.154					13.1733
		6.62411	12.5131					8.22363
		5.46205	11.3903					5.60524
			8.82185
			15.3409
			8.2148
			1.89962

## Sheet: Statistical analysis
Statistical analysis									Statistical analysis
Table Analyzed	2D sip300+siPCAF								Table Analyzed	2D sip300+siGCN5
									Data sets analyzed	E-H
Brown-Forsythe test									Brown-Forsythe test
F (DFn, DFd)	2.862 (3, 175)								F (DFn, DFd)	3.005 (3, 135)
P value	0.0383								P value	0.0327
P value summary	*								P value summary	*
Are SDs significantly different (P < 0.05)?	Yes								Are SDs significantly different (P < 0.05)?	Yes
Bartlett's test									Bartlett's test
Bartlett's statistic (corrected)	13.55								Bartlett's statistic (corrected)	8.357
P value	0.0036								P value	0.0392
P value summary	**								P value summary	*
Are SDs significantly different (P < 0.05)?	Yes								Are SDs significantly different (P < 0.05)?	Yes
Brown-Forsythe ANOVA test									Brown-Forsythe ANOVA test
F* (DFn, DFd)	70.22 (3.000, 152.8)								F* (DFn, DFd)	35.71 (3.000, 124.4)
P value	<0.0001								P value	<0.0001
P value summary	****								P value summary	****
Significant diff. among means (P < 0.05)?	Yes								Significant diff. among means (P < 0.05)?	Yes
Welch's ANOVA test									Welch's ANOVA test
W (DFn, DFd)	85.31 (3.000, 95.79)								W (DFn, DFd)	46.15 (3.000, 70.69)
P value	<0.0001								P value	<0.0001
P value summary	****								P value summary	****
Significant diff. among means (P < 0.05)?	Yes								Significant diff. among means (P < 0.05)?	Yes
Data summary									Data summary
Number of treatments (columns)	4								Number of treatments (columns)	4
Number of values (total)	179								Number of values (total)	139
Games-Howell's multiple comparisons test									Games-Howell's multiple comparisons test
Number of families	1								Number of families	1
Number of comparisons per family	6								Number of comparisons per family	6
Alpha	0.05								Alpha	0.05
Games-Howell's multiple comparisons test	Mean Diff.	95.00% CI of diff.	Below threshold?	Summary	Adjusted P Value				Games-Howell's multiple comparisons test	Mean Diff.	95.00% CI of diff.	Below threshold?	Summary	Adjusted P Value
siCTRL vs. siCTRL+UV	-12.16	-14.58 to -9.745	Yes	****	<0.0001	A-B			siCTRL vs. siCTRL+UV	-12.39	-15.53 to -9.246	Yes	****	<0.0001	E-F
siCTRL vs. sip300+siPCAF	1.529	-1.598 to 4.657	No	ns	0.5769	A-C			siCTRL vs. sip300+siGCN5	-1.235	-4.846 to 2.377	No	ns	0.8041	E-G
siCTRL vs. sip300+siPCAF+UV	-6.423	-9.059 to -3.786	Yes	****	<0.0001	A-D			siCTRL vs. sip300+siGCN5+UV	-6.022	-9.173 to -2.871	Yes	****	<0.0001	E-H
siCTRL+UV vs. sip300+siPCAF	13.69	10.85 to 16.53	Yes	****	<0.0001	B-C			siCTRL+UV vs. sip300+siGCN5	11.16	7.886 to 14.42	Yes	****	<0.0001	F-G
siCTRL+UV vs. sip300+siPCAF+UV	5.738	3.464 to 8.012	Yes	****	<0.0001	B-D			siCTRL+UV vs. sip300+siGCN5+UV	6.368	3.629 to 9.107	Yes	****	<0.0001	F-H
sip300+siPCAF vs. sip300+siPCAF+UV	-7.952	-10.98 to -4.927	Yes	****	<0.0001	C-D			sip300+siGCN5 vs. sip300+siGCN5+UV	-4.787	-8.065 to -1.509	Yes	**	0.0015	G-H
Test details	Mean 1	Mean 2	Mean Diff.	SE of diff.	n1	n2	t	DF	Test details	Mean 1	Mean 2	Mean Diff.	SE of diff.	n1	n2	t	DF
siCTRL vs. siCTRL+UV	0.3468	12.51	-12.16	0.9197	43	42	13.22	76.35	siCTRL vs. siCTRL+UV	0.5326	12.92	-12.39	1.183	28	26	10.47	49.9
siCTRL vs. sip300+siPCAF	0.3468	-1.182	1.529	1.193	43	45	1.282	82.7	siCTRL vs. sip300+siGCN5	0.5326	1.767	-1.235	1.37	28	40	0.9015	65.2
siCTRL vs. sip300+siPCAF+UV	0.3468	6.769	-6.423	1.007	43	49	6.379	87.81	siCTRL vs. sip300+siGCN5+UV	0.5326	6.555	-6.022	1.191	28	45	5.056	57.72
siCTRL+UV vs. sip300+siPCAF	12.51	-1.182	13.69	1.078	42	45	12.69	70.1	siCTRL+UV vs. sip300+siGCN5	12.92	1.767	11.16	1.239	26	40	9.002	63.44
siCTRL+UV vs. sip300+siPCAF+UV	12.51	6.769	5.738	0.8682	42	49	6.609	87.18	siCTRL+UV vs. sip300+siGCN5+UV	12.92	6.555	6.368	1.038	26	45	6.133	64.39
sip300+siPCAF vs. sip300+siPCAF+UV	-1.182	6.769	-7.952	1.154	45	49	6.893	81.89	sip300+siGCN5 vs. sip300+siGCN5+UV	1.767	6.555	-4.787	1.247	40	45	3.839	73.71
