# Supplementary material for: Crosstalk between chromatin state and ATM signalling in DNA damage-induced transcription stress
Source: EMBO J. 2025 Aug 26;44(19):5564–94. doi: 10.1038/s44318-025-00537-7 (PMC12489091; doi:10.1038/s44318-025-00537-7)
Supplement: Supplementary file 4 — Source data Fig. 3 [file 44318_2025_537_MOESM4_ESM.zip]

Archive with 75 entries (59 files):
- EMBOJ-2025-120849-T_Source data Fig_3/
- EMBOJ-2025-120849-T_Source data Fig_3/Fig_3A/
- EMBOJ-2025-120849-T_Source data Fig_3/Fig_3A/readme_Fig_3A.docx
- EMBOJ-2025-120849-T_Source data Fig_3/Fig_3A/~$Fig_3A.xlsx
- EMBOJ-2025-120849-T_Source data Fig_3/Fig_3A/PLA_PCAF_CPD/
- EMBOJ-2025-120849-T_Source data Fig_3/Fig_3A/PLA_PCAF_CPD/DAPI_untreated.tif
- EMBOJ-2025-120849-T_Source data Fig_3/Fig_3A/PLA_PCAF_CPD/PLA_untreated.tif
- EMBOJ-2025-120849-T_Source data Fig_3/Fig_3A/PLA_PCAF_CPD/DAPI_UV.tif
- EMBOJ-2025-120849-T_Source data Fig_3/Fig_3A/PLA_PCAF_CPD/PLA_UV.tif
- EMBOJ-2025-120849-T_Source data Fig_3/Fig_3A/PLA_GCN5_CPD/
- EMBOJ-2025-120849-T_Source data Fig_3/Fig_3A/PLA_GCN5_CPD/DAPI_untreated.tif
- EMBOJ-2025-120849-T_Source data Fig_3/Fig_3A/PLA_GCN5_CPD/PLA_untreated.tif
- EMBOJ-2025-120849-T_Source data Fig_3/Fig_3A/PLA_GCN5_CPD/DAPI_UV.tif
- EMBOJ-2025-120849-T_Source data Fig_3/Fig_3A/PLA_GCN5_CPD/PLA_UV.tif
- EMBOJ-2025-120849-T_Source data Fig_3/Fig_3A/PLA_p300_CPD/
- EMBOJ-2025-120849-T_Source data Fig_3/Fig_3A/PLA_p300_CPD/DAPI_untreated.tif
- EMBOJ-2025-120849-T_Source data Fig_3/Fig_3A/PLA_p300_CPD/PLA_untreated.tif
- EMBOJ-2025-120849-T_Source data Fig_3/Fig_3A/PLA_p300_CPD/DAPI_UV.tif
- EMBOJ-2025-120849-T_Source data Fig_3/Fig_3A/PLA_p300_CPD/PLA_UV.tif
- EMBOJ-2025-120849-T_Source data Fig_3/Fig_3A/Numerical_data_Fig_3A.xlsx
- EMBOJ-2025-120849-T_Source data Fig_3/Fig_3B/
- EMBOJ-2025-120849-T_Source data Fig_3/Fig_3B/readme_Fig_3B.docx
- EMBOJ-2025-120849-T_Source data Fig_3/Fig_3B/Images_Fig_3B/
- EMBOJ-2025-120849-T_Source data Fig_3/Fig_3B/Images_Fig_3B/DAPI_UV_dose_10_magnifcation.tif
- EMBOJ-2025-120849-T_Source data Fig_3/Fig_3B/Images_Fig_3B/DAPI_UV_dose_10.tif
- EMBOJ-2025-120849-T_Source data Fig_3/Fig_3B/Images_Fig_3B/DAPI_UV_dose_20_magnifcation.tif
- EMBOJ-2025-120849-T_Source data Fig_3/Fig_3B/Images_Fig_3B/DAPI_UV_dose_0_magnifcation.tif
- EMBOJ-2025-120849-T_Source data Fig_3/Fig_3B/Images_Fig_3B/DAPI_UV_dose_0.tif
- EMBOJ-2025-120849-T_Source data Fig_3/Fig_3B/Images_Fig_3B/DAPI_UV_dose_5_magnifcation.tif
- EMBOJ-2025-120849-T_Source data Fig_3/Fig_3B/Images_Fig_3B/DAPI_UV_dose_5.tif
- EMBOJ-2025-120849-T_Source data Fig_3/Fig_3B/Images_Fig_3B/PLA_UV_dose_20.tif
- EMBOJ-2025-120849-T_Source data Fig_3/Fig_3B/Images_Fig_3B/PLA_UV_dose_10.tif
- EMBOJ-2025-120849-T_Source data Fig_3/Fig_3B/Images_Fig_3B/PLA_UV_dose_20_magnifcation.tif
- EMBOJ-2025-120849-T_Source data Fig_3/Fig_3B/Images_Fig_3B/DAPI_UV_dose_20.tif
- EMBOJ-2025-120849-T_Source data Fig_3/Fig_3B/Images_Fig_3B/PLA_UV_dose_0.tif
- EMBOJ-2025-120849-T_Source data Fig_3/Fig_3B/Images_Fig_3B/PLA_UV_dose_0_magnifcation.tif
- EMBOJ-2025-120849-T_Source data Fig_3/Fig_3B/Images_Fig_3B/PLA_UV_dose_5_magnifcation.tif
- EMBOJ-2025-120849-T_Source data Fig_3/Fig_3B/Images_Fig_3B/PLA_UV_dose_5.tif
- EMBOJ-2025-120849-T_Source data Fig_3/Fig_3B/Images_Fig_3B/PLA_UV_dose_10_magnifcation.tif
- EMBOJ-2025-120849-T_Source data Fig_3/Fig_3B/Numerical_data_Fig_3B.xlsx
- EMBOJ-2025-120849-T_Source data Fig_3/Fig_3C/
- EMBOJ-2025-120849-T_Source data Fig_3/Fig_3C/readme_Fig_3C.docx
- EMBOJ-2025-120849-T_Source data Fig_3/Fig_3C/Fig_3C_GCN5/
- EMBOJ-2025-120849-T_Source data Fig_3/Fig_3C/Fig_3C_GCN5/Thumbs.db
- EMBOJ-2025-120849-T_Source data Fig_3/Fig_3C/Fig_3C_GCN5/DAPI.tif
- EMBOJ-2025-120849-T_Source data Fig_3/Fig_3C/Fig_3C_GCN5/GCN5.tif
- EMBOJ-2025-120849-T_Source data Fig_3/Fig_3C/Fig_3C_GCN5/CPD.tif
- EMBOJ-2025-120849-T_Source data Fig_3/Fig_3C/Fig_3C_PCAF/
- EMBOJ-2025-120849-T_Source data Fig_3/Fig_3C/Fig_3C_PCAF/Thumbs.db
- EMBOJ-2025-120849-T_Source data Fig_3/Fig_3C/Fig_3C_PCAF/PCAF.tif
- EMBOJ-2025-120849-T_Source data Fig_3/Fig_3C/Fig_3C_PCAF/CPD.tif
- EMBOJ-2025-120849-T_Source data Fig_3/Fig_3C/Fig_3C_PCAF/DAPI.tif
- EMBOJ-2025-120849-T_Source data Fig_3/Fig_3C/Fig_3C_p300/
- EMBOJ-2025-120849-T_Source data Fig_3/Fig_3C/Fig_3C_p300/dapi.tif
- EMBOJ-2025-120849-T_Source data Fig_3/Fig_3C/Fig_3C_p300/XPC.tif
- EMBOJ-2025-120849-T_Source data Fig_3/Fig_3C/Fig_3C_p300/p300.tif
- EMBOJ-2025-120849-T_Source data Fig_3/Fig_3D/
- EMBOJ-2025-120849-T_Source data Fig_3/Fig_3D/readme_Fig_3D.docx
- EMBOJ-2025-120849-T_Source data Fig_3/Fig_3D/Images_Fig_3D/
- EMBOJ-2025-120849-T_Source data Fig_3/Fig_3D/Images_Fig_3D/PLA_GCN5_and_S9.6/
- EMBOJ-2025-120849-T_Source data Fig_3/Fig_3D/Images_Fig_3D/PLA_GCN5_and_S9.6/DAPI_untreated_1.tif
- EMBOJ-2025-120849-T_Source data Fig_3/Fig_3D/Images_Fig_3D/PLA_GCN5_and_S9.6/DAPI_UV.tif
- EMBOJ-2025-120849-T_Source data Fig_3/Fig_3D/Images_Fig_3D/PLA_GCN5_and_S9.6/PLA_untreated_1.tif
- EMBOJ-2025-120849-T_Source data Fig_3/Fig_3D/Images_Fig_3D/PLA_GCN5_and_S9.6/PLA_UV.tif
- EMBOJ-2025-120849-T_Source data Fig_3/Fig_3D/Images_Fig_3D/PLA_p300_and_S9.6/
- EMBOJ-2025-120849-T_Source data Fig_3/Fig_3D/Images_Fig_3D/PLA_p300_and_S9.6/p300_untreated_DAPI.tif
- EMBOJ-2025-120849-T_Source data Fig_3/Fig_3D/Images_Fig_3D/PLA_p300_and_S9.6/p300_untreated_PLA.tif
- EMBOJ-2025-120849-T_Source data Fig_3/Fig_3D/Images_Fig_3D/PLA_p300_and_S9.6/p300_UV_DAPI.tif
- EMBOJ-2025-120849-T_Source data Fig_3/Fig_3D/Images_Fig_3D/PLA_p300_and_S9.6/p300_UV_PLA.tif
- EMBOJ-2025-120849-T_Source data Fig_3/Fig_3D/Images_Fig_3D/PLA_PCAF_and_S9.6/
- EMBOJ-2025-120849-T_Source data Fig_3/Fig_3D/Images_Fig_3D/PLA_PCAF_and_S9.6/PLA_PCAF_untrearted_DAPI2f.tif
- EMBOJ-2025-120849-T_Source data Fig_3/Fig_3D/Images_Fig_3D/PLA_PCAF_and_S9.6/PLA_PCAF_UNTREATED_PLA2.tif
- EMBOJ-2025-120849-T_Source data Fig_3/Fig_3D/Images_Fig_3D/PLA_PCAF_and_S9.6/PLA_PCAF_UV_dapi2.tif
- EMBOJ-2025-120849-T_Source data Fig_3/Fig_3D/Images_Fig_3D/PLA_PCAF_and_S9.6/PLA_PCAF_UV_PLA2.tif
- EMBOJ-2025-120849-T_Source data Fig_3/Fig_3D/Numerical_data_Fig_3D.xlsx
