# Supplementary material for: Crosstalk between chromatin state and ATM signalling in DNA damage-induced transcription stress
Source: EMBO J. 2025 Aug 26;44(19):5564–94. doi: 10.1038/s44318-025-00537-7 (PMC12489091; doi:10.1038/s44318-025-00537-7)
Supplement: Supplementary file 4 — Source data Fig. 3 [file 44318_2025_537_MOESM4_ESM.zip › EMBOJ-2025-120849-T_Source data Fig_3/Fig_3A/Numerical_data_Fig_3A.xlsx]

## Sheet: Data Fig 3A
Proximity Ligation Assays of HATs and CPDs in non-irradiated and UV irradiated cells.
For each cell, fluoresence intensity was normalized to the average of non irradiated cells.
Each row represents a different cell.
PLA p300 / CPD			PLA PCAF / CPD			PLA GCN5 / CPD
Untr.	UV		Untr.	UV		Untr.	UV
1.20542	18.1998		1.44513	2.49622		1.16718	4.85682
1.18283	15.0035		1.1587	2.92347		1.66021	6.07069
1.28447	8.69299		1.2152	2.71145		1.28269	5.17483
1.013	10.3559		0.993566	2.66893		1.36037	4.00766
1.41786	12.4929		0.814453	3.23976		1.16587	4.48076
1.39251	11.4171		1.04104	3.65652		1.12717	3.73343
2.3646	4.08462		1.17137	3.92679		1.181	4.91341
1.66781	16.252		1.21287	4.74896		1.31862	5.52428
0.977631	17.1708		1.44426	4.56403		1.27178	5.06849
1.01428	11.8379		1.27796	4.0047		1.24399	2.89591
0.985089	4.97829		1.27694	3.38741		0.982566	3.65807
1.2898	12.0001		0.826249	4.6016		1.17532	4.11968
0.986155	9.895		1.02604	3.40373		1.19278	3.02524
0.791609	5.06012		0.983081	4.8707		1.04527	3.68091
0.551676	13.4335		0.67859	3.73559		0.765074	4.2573
0.761777	5.61605		0.956724	4.71678		0.844506	4.3907
0.559986	8.299		0.603159	5.6387		0.787624	4.88577
0.718734	15.0896		0.782417	3.85777		0.579298	4.98397
1.05264	6.10551		0.67859	3.84146		0.782677	4.89842
1.03538	6.61308		1.25743	5.36858		0.502776	4.80896
1.0927	5.31731		0.985848	3.59361		0.741798	4.62812
0.888988	7.83277		1.05414	5.49337		0.741798	4.21307
1.11614	13.1377		0.935901	3.44377		0.547874	4.6015
0.492864	6.82126		0.639855	3.49241		0.332565	3.63261
0.483062	24.9108		0.888137	5.06379		0.257789	4.95734
0.48775	8.53446		0.861052	4.48903		0.316417	5.73362
0.526319	11.3446		0.584228	3.18515		0.283102	5.1984
0.532924	18.3969		0.576801	2.82008		0.253134	4.0465
0.564887	13.2357		0.645534	3.40358		0.374172	3.87134
0.487537	16.6114		1.12331	2.90512		1.57699	4.40409
0.50778	16.2127		1.06579	3.63672		1.12048	4.99924
0.557429	9.19395		0.995459	3.94223		1.23424	4.99386
0.509059	9.03031		1.21243	4.06426		1.40897	5.00433
0.635418	6.8268		1.27345	3.04928		1.20209	4.8574
0.446625	13.8279		1.24724	4.01023		1.33244	4.082
0.517582	12.5479		1.23762	4.43588		1.29418	4.80706
0.867467	8.96361		1.1536	5.73918		1.29607	4.53953
1.07394	13.5931		1.27651	3.05278		1.29098	3.94525
1.28426	11.8645		1.4396	4.06819		1.32197	4.82452
1.2947	9.01858		1.21418	4.06513		1.26829	5.42579
1.07949	14.4292		1.28947	3.66744		1.24836	4.58579
0.849355	6.0484		1.46217	4.42642		1.23308	3.38137
1.11358	6.35951		1.21753	3.12632		1.17431	3.9563
0.621141	13.8891		1.2101	3.12719		0.969763	3.22571
0.500109	6.94463		1.12928	3.07317		0.79257	2.87525
0.630091	15.3642		1.07817	3.09676		1.04439	3.42923
0.778397	8.63099		1.18273	2.91997		0.569405	2.85561
0.633074	8.19928		1.27214	3.69249		1.13328	3.68877
0.605373	7.11745		1.31466	3.55896		0.927283	4.25483
0.503945	6.10146		0.94289	3.87772		0.722158	3.57689
0.782872	7.72602		1.14006	5.3677		0.462478	4.67948
0.819523	11.2477		0.976383	4.03979		0.398322	3.73881
0.807164	17.708		1.22132	4.95137		0.49201	4.53575
0.968469	7.75521		0.90867	3.06632		0.335766	5.65128
1.20329	11.2543		1.22219	2.51355		1.12717	4.90497
1.05328	9.74265		1.18258	3.65987		1.39136	3.71655
1.13403	9.93762		0.904592	2.98492		1.52491	4.62885
0.499896	6.32648		1.24607	3.52211		1.54862	4.13219
0.612618	8.10019		0.836733	4.70164		1.16965	4.04839
0.501388	4.60433		1.16933	3.96917		1.11117	2.98814
0.607291	11.2208		0.782417	2.32832		1.61278	4.0465
0.561264	13.3306		0.896292	3.68521		1.593	4.09
0.467081	16.165		0.799891	2.80697		1.30335	3.5494
1.00256	10.4105		0.911436	4.15512		1.28458	3.25044
1.13936	10.889		0.905903	4.05727		1.20529	2.89023
1.13212	5.9604		0.998372	3.72088		1.24079	3.50124
1.08034	8.60669		1.10103	4.12789		1.06272	2.86056
1.25848	6.69064		1.1603	3.09749		1.16092	3.59639
1.32091	7.89883		0.94158	2.84076		1.1503	4.10527
0.992334	5.87474		1.11632	3.93291		1.12295	4.76051
1.10953	13.9342		1.32762	4.01926		1.12252	3.84807
0.589392	12.7693		0.952064	4.46821		0.766093	4.52018
1.16962	13.6442		1.44659	3.98752		0.494629	5.66234
0.817818	14.7989		1.44863	3.19869		0.556748	4.08796
0.712554	12.0732		1.13788	3.55502		0.433673	5.06616
0.663758	8.64121		1.28553	4.15891		0.807118	4.46752
0.481145	11.69		1.19248	5.30305		0.52387	4.37121
0.774775	5.50205		1.13132	3.5208		0.95958	3.29219
0.585343	12.5854		1.17647	4.46995		1.04512	4.26094
1.25677	13.9336		0.927891	4.93259		1.14274	4.28421
1.1611	15.2014		1.01657	3.62492		1.23148	3.63989
1.32198	13.6623		1.22641	4.80313		1.21693	4.58521
1.14043	18.0206		1.42242	4.8292		1.24996	6.09732
1.31963	18.7796		1.32165	4.5285		1.41638	5.35494
1.31303	7.87837		1.77496	3.92053		1.0505	2.90624
0.917755	12.5119		1.58478	3.599		1.3982	4.32597
1.1824	11.6005		1.23107	3.21005		1.05429	4.49719
0.695721	14.312		1.24068	2.72615		1.3371	3.773
0.437036	21.1037		1.1919	4.39904		1.70429	4.60441
0.434905	6.2975		1.12579	3.74506		1.28662	5.1085
0.611339	10.608		1.32529	3.28184		0.77744	5.07824
0.593227	11.0804		1.2915	3.43751		1.08178	5.20931
0.575967	10.129		1.07992	3.26509		1.07029	4.63569
0.690607	13.0114		1.71715	2.70824		0.866619	4.52294
1.1562	14.6498		1.49261	3.51833		1.09226	5.66655
1.55339	7.41488		1.30214	4.34793		1.15467	4.67279
1.71874	7.23456		1.4265	4.33831		1.02665	4.33033
1.20116	8.82908		2.00548	3.53449		0.911863	5.03212
1.12722	7.3088		1.53585	3.91864		1.086	5.01975
1.14213	7.76756		1.47076	3.26408		1.12994	5.14094
1.71405	11.3271		0.702908	5.53837		0.975437	4.66566
1.43917	9.58095		0.748051	3.84204		0.581043	4.90904
1.40295	7.30022		0.606362	2.91342		0.678078	6.04102
1.72684	9.0058		0.607236	3.27572		0.376936	4.79499
1.43768	7.77403		0.836733	3.33092		0.476735	3.74405
0.994891	8.25753		0.724169	2.91561		0.312344	3.58271
1.11337	8.02722		0.705821	4.60713		0.254152	5.6328
1.57661	9.53693		0.296191	4.26813		0.19887	4.85638
1.45856	7.45181		0.385165	3.72394		0.215309	3.995
1.28618	7.16318		0.451714	3.04972		0.20207	3.83396
1.38398	8.33352		0.201101	2.92944		0.200034	3.61021
1.46517	7.39535		0.229352	3.46518		0.184031	2.90624
1.21714	7.03745		0.221779	4.3172		1.31833	2.87539
1.47433	6.84196		0.278863	5.1998		1.13474	3.64658
1.92564	9.13339		0.279736	2.63572		1.25214	5.03779
1.38207	6.82219		0.24901	3.79617		1.08193	6.00523
1.34478	7.01345		0.720528	4.70178		0.734815	4.94876
1.22225	4.23491		0.722567	4.86531		0.839996	4.44919
1.38462	6.23235		0.760137	4.19342		0.908517	4.8654
1.40337	7.05598		0.840811	2.85284		0.952597	4.70348
1.37397	10.1705		0.659805	3.28257		0.547583	3.77766
1.57086	7.81482		0.789698	3.2964		0.646654	6.08073
1.36736	8.77362		0.339586	3.19534		0.656256	5.28293
0.988215	7.29127		0.393757	2.45952		0.329219	5.59556
1.0221	7.45032		0.366671	3.96538		0.273355	4.36452
1.1252	4.76293		0.356624	3.79704		0.256916	5.71529
0.960048	7.72478		0.221779	4.55165		1.11815	4.38227
1.14982	10.5373		0.248282	4.47068		1.14346	4.54331
1.27729	9.07681		0.205033	3.40751		1.22886	5.18342
0.973479	9.47425		0.66097	3.4643		1.67781	3.52685
0.851483	10.1943		0.541998	4.98647		1.18667	3.06655
0.703372	8.99846		0.712374	4.84522		0.975728	5.16058
0.931259	8.25355		0.668542	3.23713		0.983438	4.94745
0.928958	7.82215		0.336091	3.58691		0.715902	5.01161
1.01079	9.46679		0.337111	3.86825		0.857599	4.76982
1.17171	7.79168		0.354148	5.12175		0.606648	4.76168
1.05835	8.37057		0.205033	3.39819		0.845524	5.45561
0.996298	7.21392		0.770039	5.88596		1.26989	3.052
1.17681	4.36511		0.723004	4.94322		0.914336	5.06369
1.12557	6.59386		1.05749	4.668		1.04207	4.96985
1.08615	7.30731		0.465402	4.65125		0.929175	5.1245
0.747768	10.4429		0.533552	2.92565		1.05705	4.62303
0.846384	8.00334		0.494526	4.5764		1.46454	4.50345
0.794278	9.22703		0.432492	5.067		1.69163	3.94205
1.00245	7.87289		0.414872	3.70705		1.46527	3.83105
1.05257	7.74356		0.793775	3.86738		1.09909	3.43636
0.738938	5.01376		0.885953	4.09134		1.1938	4.56979
0.870945	10.643		0.949152	4.40486		1.16863	4.33047
0.838487	8.9803		0.868478	5.22165		0.914627	5.68474
0.657297	9.40984		0.995022	4.02523		0.788496	3.79264
0.839793	10.0647		0.789261	5.00365		0.804499	4.47392
0.89078	8.94275		0.763778	3.95621		0.88364	6.27815
0.827668	8.35354		0.559181	4.40006		1.12383	5.83167
0.975344	7.73659		0.54957	5.99052		1.42235	3.32856
0.65052	9.4025		0.415163	5.48799		1.44824	3.58751
0.68478	7.76122		0.438608	5.41547		1.02577	4.08171
0.701693	9.52499		1.00245	4.17755		1.12659	3.82566
0.689133	8.88218		0.7597	5.20736		1.0057	4.12477
0.798568	8.54778		1.1421	7.08548		1.00235	4.48483
0.970183	10.4265		1.197	5.3651		0.749508	4.70116
1.13732	8.47628		1.4179	5.95157		0.911572	4.74989
1.1367	7.4829		1.05953	7.18047		0.71212	5.51918
1.10412	8.56134		1.03259	5.84912		0.629633	3.16941
1.21094	9.6491		1.0757	5.28836		0.650437	4.68123
1.02167	8.39345		1.17253	5.09398		0.670804	3.51943
0.823813	12.1292		1.15346	3.87721		0.443711	4.0788
0.910056	9.2907		0.636797	5.39468		0.609848	3.34893
0.727249	10.1187		0.838481	4.67964		0.410687	3.6345
0.90931	8.55885		0.843286	4.78969		0.305942	3.90262
0.813927	8.31113		0.733634	3.88361		0.346677	5.48107
0.934617	9.85417		0.892651	5.44597		0.453895	4.53342
1.01769	9.42476		1.137	6.28025		0.296632	3.86218
1.15486	7.72428		1.14661	7.02726		0.402104	4.55015
1.13726	6.86148		1.04657	5.80969		0.554421	4.03835
0.824373	7.38279		1.01978	5.54523		0.286303	5.01568
0.687951	9.99868		0.570103	6.25107		0.28252	4.02686
0.885184	7.39622		0.618449	5.65261		1.30844	3.69328
0.704242	7.87961		0.61874	5.13582		1.14521	4.201
1.14472	7.39958		0.625875	4.60424		1.27949	6.1977
0.550224	4.41174		0.672328	5.12329		1.28036	4.62245
0.723083	11.4894		0.814162	7.0186		1.17038	3.84487
0.829098	8.49369		0.767272	5.56015		1.14143	4.37906
0.805284	9.07954		0.570103	7.08548		1.32153	4.27708
0.995179	7.463		0.618449	5.05242		1.34132	3.46866
0.963157	7.30196		0.61874	5.58386		1.02694	4.20274
0.577832	8.82573		0.625875	4.35803		0.993476	5.00332
0.453971	10.4214		0.672328	5.85765		0.837668	4.99051
0.652696	8.73979		0.814162	5.95624		0.909681	5.2595
0.813305	8.93516		0.767272	7.04285		0.657129	4.59117
0.75896	10.4765		0.964151	5.31314		1.06229	3.91979
0.842902	8.16775		1.0074	4.81833		0.849161	4.78801
1.04579	10.667		1.05414	4.85963		0.748781	3.38952
1.0134	8.9767		0.90998	5.15047		0.632979	4.3859
0.980691	9.36731		1.16394	6.0407		0.595882	5.02194
1.23239	9.43819		1.11705	5.77824		0.44633	3.79584
0.972981	14.1733		1.06303	5.77385		0.578425	3.884
1.08602	9.31309		1.20457	6.04284		0.364861	4.09727
0.908004	11.2756		1.20282	5.42879		1.28618	6.55238
0.837617	9.62038		1.28466	5.87697		1.23439	5.41968
1.09131	9.90939		1.27243	5.99607		1.41057	4.61285
0.887547	8.60399		1.38907	6.40748		1.41726	4.4569
0.904708	11.1923		1.14923	4.24958		1.5863	4.2797
0.986847	8.61282		1.04235	4.35044		1.52098	4.98848
0.994122	10.3529		1.18491	4.12022		1.37492	4.01188
1.04088	7.876		1.35354	5.44677		1.39951	3.78478
1.05556	10.5961		1.03099	5.41013		1.59736	2.6275
1.09392	8.8981		1.06507	7.75549		1.26421	4.28188
1.00749	9.72484		1.25204	5.2368		1.10157	4.93087
0.823938	9.37974		1.34393	4.33285		1.13706	4.75527
1.0267	9.53718		1.36184	6.21617		1.28851	2.77516
0.905952	14.0314		1.72691	5.744		1.22493	2.78112
1.01551	9.20029		1.48795	5.20869		1.29069	3.24913
1.05512	10.3612		1.34771	5.85432		1.04687	4.08098
0.927279	9.26322		1.46654	6.04643		1.13503	3.51477
1.20261	9.55099		1.35834	6.31369		0.767693	3.82043
1.21548	8.37194		0.978276	6.88644		0.958707	2.93548
1.3417	9.04783		1.07016	6.02698		1.1391	3.68077
1.15025	7.22573		1.04948	5.90854		0.842469	3.33031
1.10238	8.5392		1.15419	5.99914		1.34917	3.76354
1.06625	10.474		1.41892	6.82342		1.22246	3.45513
1.06103	6.6293		0.960365	5.94438		1.47952	4.01551
1.07377	9.16522		1.10409	7.34647		1.19598	4.07036
1.19969	8.81603		1.31218	6.79411		1.47748	5.91518
1.10455	9.11735		1.11094	5.90335		1.01326	3.40043
1.06998	8.75074		0.999044	5.22188		1.38307	3.74623
0.952524	7.77328		1.02861	6.03018		1.21926	4.90992
1.20796	6.70454		0.970262	4.31513		0.902407	5.26983
1.17506	9.94955		1.18	6.51433		1.00846	3.9467
1.13359	8.47901		1.10085	5.96237		1.02897	2.76076
1.04934	7.59284		1.02991	6.47769		0.630215	3.58489
1.03093	8.64068		1.20962	6.29943		0.71052	3.47026
0.853721	6.7758		1.35747	5.7917		0.884949	2.40942
1.03323	9.98711		1.39266	6.13863		0.922192	4.32538
1.09535	8.15854		0.989431	6.2131		1.11408	4.71032
1.08049	8.98478		1.12783	6.17753		1.07946	4.74495
1.00687	10.3938		1.11625	6.19898		1.16907	4.29047
1.1446	7.26776		0.730563	6.06282		0.906916	4.00693
1.04598	9.91884		0.957726	5.29369		1.2245	3.22193
0.940959	10.0724		0.833548	5.45183		1.29607	4.0126
0.998786	10.0158		0.997751	6.18446		1.24777	2.64117
1.19801	12.2385		1.01625	4.9934		1.4302	3.86567
1.33617	7.04454		0.945865	5.53977		1.30902	3.47331
1.14596	10.5186		0.920231	6.73189		1.21751	4.47654
1.03056	9.73877		1.03659	5.5828		1.05909	3.44058
1.33909	10.0031		0.919781	6.48169		1.07189	5.17949
1.22686	9.63393		0.919781	6.77652		1.46788	3.52016
1.31236	9.76675		1.07476	6.58001		1.36154	4.0353
1.00345	7.9592		0.67952	7.20778		1.31164	3.99951
1.08273	8.55152		0.528191	4.64141		1.09415	5.87954
1.24079	9.95229		0.771431	4.51004		1.19875	4.76269
1.2845	9.42538		0.579178	4.87589		1.07509	3.29001
0.958183	10.8551		0.88015	6.00607		0.798971	3.78653
1.12028	8.4529		0.856034	5.55042		1.00511	4.35521
1.02347	10.2321		0.864803			0.54962	4.32277
1.15081	11.3232		0.90258			0.621341	5.60793
0.85795	9.64065		0.881218			0.413597	4.26254
0.868769	6.25399		1.1981			0.677787	4.0142
0.920626	9.29617		1.09596			0.541473	3.30703
1.16487	9.39715		1.15734			0.587008	4.17278
1.10791	9.20353		1.25741			1.34466	3.20052
1.25217	7.04939		1.12007			0.981547	2.95888
1.12793	9.293		1.29361			1.24676	4.06106
1.10374	12.6346		1.01973			1.25956	4.11278
1.26286	12.5742		0.947551			1.28298	4.07675
1.16698	6.37743		1.38108			1.11772	3.69409
1.26323	5.59898		1.14025			1.01879	4.35905
1.47303	13.8557		1.11996			1.28414	3.67685
1.31043	8.45015		1.0285			1.47021	4.28211
0.997418	7.78562		1.1144			1.13721	3.43907
1.03752	8.39957		1.18877			1.07596	3.81401
0.952027	7.18392		1.14447			1.13474	3.47304
1.08229	9.96587		1.14413			1.4849	3.64597
1.23521	7.50093		1.07876			1.20049	3.54664
1.18763	8.6213		1.11445			1.387	4.11999
1.46619	7.85523		1.03058			1.16587	3.58935
1.37142	10.5		1.12243			1.03901	4.19513
1.39671	10.3511		1.24706			0.897606	4.18715
1.32724	11.6358		1.24571			0.881312	4.90641
1.60632	3.96515		1.25504			1.15699	4.32895
1.40779	10.3886		1.42959			0.752272	4.47383
1.42982	9.67728		0.842093			0.88233	4.38479
1.22921	9.05485		0.881443			0.660911	3.56234
1.27575	7.32926		0.984934			1.16427	4.46482
0.895904	9.03569		1.23711			0.753291	4.04073
1.09378	11.0181		1.25746			1.22086	4.57934
0.984934	9.88036		1.02024			0.870838	4.1223
1.0634	10.583		1.10799			1.08004	4.48567
1.05754	10.3986		1.21429			1.12164	3.74813
1.06601	10.2142		1.22992			1.05385	4.56595
1.02886	9.72655		1.39333			0.923937	4.99211
1.2356	11.1553		1.4229			1.07989	5.09967
1.10199	12.3151		1.4111			1.28007	4.13543
1.14579	9.86915		1.23953			1.05181	3.23886
1.14579	3.4285		1.30564			1.15961	3.92003
0.847804	8.55782		0.642138			1.08818	3.99981
0.781456	10.8302		0.947214			1.63082	4.11561
1.04959	10.0094		0.768002			1.16776	3.37705
0.83503	4.60896		1.08966			1.26218	4.26435
1.2386	8.40348		1.08466			1.1391	3.78905
1.3288	10.8246		1.05262			1.40373	3.80578
0.820822	11.1785		1.04289			1.09604	4.07341
1.00761	12.3534		1.14301			1.48781	3.37087
1.00592	10.8942		1.20395			1.26392	4.20182
0.889778	9.62266		1.25589			1.03639	4.62797
0.99445	8.31797		1.2334			0.816283	4.61125
1.30742	8.3559		1.23149			0.902261	4.69617
1.17785	10.1817		1.20535			1.03508	4.68536
1.07957	8.50555		0.734667			1.10404	4.22884
1.09013	9.44968		0.703693			1.15452	4.72164
0.880783	12.3126		0.877452			0.639817	4.53404
0.882739	10.593		0.595086			0.846252	3.92904
0.777415	3.02037		1.15206			0.758673	3.78725
0.913501	6.37105		0.973354			0.698008	4.28571
1.03238	10.693		0.970543			0.619013	4.8498
1.16599	10.3853		0.844341			1.57714	3.47407
1.17968	10.0009		0.983022			0.808573	4.06543
0.947914	3.24262		0.957445			0.820211	3.9908
1.21852			0.888189			1.06432	4.59889
1.19167			0.817696			1.18871	4.20671
1.04555			0.969025			1.13401	3.91643
0.835291			0.881387			1.19293	4.57007
0.8757			0.398842			1.0249	4.77929
0.825905			0.396649			1.03276	5.02633
0.91676			0.480577			1.28022	3.59888
0.998621			0.512732			1.10739	4.9813
0.82773			0.512395			0.999732	5.13261
0.947523			0.578672			1.15307	5.00626
0.989627			0.72303			1.10622	4.44295
1.06953			0.614143			1.1986	5.18125
0.893036			0.882567			1.08004	5.01733
0.864229			0.829782			1.17125	4.39354
1.05584			0.702456			1.10128	5.30426
0.756819			0.883804			1.21318	5.76078
1.09847			0.353308			1.17067	5.06133
1.08139			0.36708			1.2744	4.88814
1.20484			0.279779			1.28004	4.53945
1.14266			0.339367			1.24187	4.0119
1.4383			0.378211			1.10012	4.45736
1.01661			0.34763			1.11335	4.99906
1.14931			0.444094			1.07193	4.25226
1.01166			1.15774			1.26884	5.31301
0.709762			1.34667			1.16113	4.50316
0.744306			1.04289			1.19482	4.81145
0.732444			1.31497			1.27021	5.08655
0.839983			1.57451			0.982584	4.74506
0.829555			1.44033			1.11046	4.3467
0.746261			1.13722			1.18556	4.42519
0.648888			1.1144			1.33549	4.37964
			1.04705			1.22648	5.15011
			1.14964			1.39779	4.56184
			1.34088			1.15752	4.78083
			1.11979			1.15752	4.46585
			1.29136			1.17638	3.63439
			1.21704			1.09304	4.53868
			1.17505			1.11429	4.33229
			1.20524			1.18882	4.90641
			1.34499			1.27202	4.95531
			1.25133			1.31134	4.3817
			0.999606			1.15412	3.91746
			0.946033			1.26182	3.8696
			1.18466			0.670598	4.08911
			1.02423			0.689464	4.43832
						0.948321	4.20954
						0.876541	4.55129
						0.924394	4.08293
						0.723656	4.45041
						0.735511
						0.818712
						0.738402
						0.740498
						0.764136
						1.04273
						0.982801
						0.934225
						1.14595
						0.918394
						1.14147
						0.918973
						1.06983
						0.799484
						0.887384
						0.85406
						0.936683
						1.08415
						1.18665
						1.03514
						1.28785
						1.32674
						0.847699
						1.02704
						0.812857
						0.826519
						0.955549
						0.864903
						0.832085
						0.894901
						0.845458
						0.79652
						0.89548
						0.795725
						0.925623
						1.04005
						1.11118
						0.978681
						0.992488
						0.821531
						0.839892
						0.939791
						1.2246
						0.939068
						0.928876
						1.26891
						0.544314
						0.605107
						0.761028
						0.750618
						0.926346
						0.734571
						0.562747
						0.900395
						0.684477
						0.733342
						0.749968
						0.57424
						0.752859
						0.800785
						0.724451
						0.970946
						0.810038
						0.962127
						1.16923
						1.0308
						1.00933
						1.05487
						1.11053
						0.894323
						1.21773
						0.922153
						1.05668
						1.00246
						1.00037
						0.972247
						1.03839
						1.03246
						1.1727
						0.994656
						1.13677
						1.13446
						1.10843
						1.10504
						1.20566
						1.14443
						1.29847
						0.933213
						1.01887
						1.09224
						1.08444
						0.99097
						0.929454
						1.06188
						0.961911
						1.18036
						1.06188
						1.02502
						0.926129
						0.962923
						1.03651
						1.1847

## Sheet: Statistical analysis
STATISTICAL ANALYSIS		STATISTICAL ANALYSIS		STATISTICAL ANALYSIS
Table Analyzed	3A PLA p300 CPD	Table Analyzed	3A PLA PCAF CPD	Table Analyzed	3A PLA GCN5 CPD
Column B	UV	Column B	UV	Column B	UV
vs.	vs.	vs.	vs.	vs.	vs.
Column A	Untreated	Column A	Untreated	Column A	Untreated
F test to compare variances		F test to compare variances		F test to compare variances
F, DFn, Dfd	111.1, 316, 347	F, DFn, Dfd	13.95, 252, 361	F, DFn, Dfd	5.946, 365, 467
P value	<0.0001	P value	<0.0001	P value	<0.0001
P value summary	****	P value summary	****	P value summary	****
Significantly different (P < 0.05)?	Yes	Significantly different (P < 0.05)?	Yes	Significantly different (P < 0.05)?	Yes
		Unpaired t test with Welch's correction		Unpaired t test with Welch's correction
Unpaired t test with Welch's correction		P value	<0.0001	P value	<0.0001
P value	<0.0001	P value summary	****	P value summary	****
P value summary	****	Significantly different (P < 0.05)?	Yes	Significantly different (P < 0.05)?	Yes
Significantly different (P < 0.05)?	Yes	One- or two-tailed P value?	Two-tailed	One- or two-tailed P value?	Two-tailed
One- or two-tailed P value?	Two-tailed	Welch-corrected t, df	t=46.82, df=277.4	Welch-corrected t, df	t=80.89, df=461.1
Welch-corrected t, df	t=52.16, df=321.2
		How big is the difference?		How big is the difference?
How big is the difference?		Mean of column A	0.9752	Mean of column A	0.9998
Mean of column A	1.011	Mean of column B	4.609	Mean of column B	4.321
Mean of column B	9.529	Difference between means (B - A) ± SEM	3.634 ± 0.07762	Difference between means (B - A) ± SEM	3.321 ± 0.04106
Difference between means (B - A) ± SEM	8.518 ± 0.1633	95% confidence interval	3.481 to 3.787	95% confidence interval	3.241 to 3.402
95% confidence interval	8.197 to 8.839	R squared (eta squared)	0.8877	R squared (eta squared)	0.9342
R squared (eta squared)	0.8944
		F test to compare variances		F test to compare variances
F test to compare variances		F, DFn, Dfd	13.95, 252, 361	F, DFn, Dfd	5.946, 365, 467
F, DFn, Dfd	111.1, 316, 347	P value	<0.0001	P value	<0.0001
P value	<0.0001	P value summary	****	P value summary	****
P value summary	****	Significantly different (P < 0.05)?	Yes	Significantly different (P < 0.05)?	Yes
Significantly different (P < 0.05)?	Yes
		Data analyzed		Data analyzed
Data analyzed		Sample size, column A	362	Sample size, column A	468
Sample size, column A	348	Sample size, column B	253	Sample size, column B	366
Sample size, column B	317
