# Supplementary material for: Crosstalk between chromatin state and ATM signalling in DNA damage-induced transcription stress
Source: EMBO J. 2025 Aug 26;44(19):5564–94. doi: 10.1038/s44318-025-00537-7 (PMC12489091; doi:10.1038/s44318-025-00537-7)
Supplement: Supplementary file 4 — Source data Fig. 3 [file 44318_2025_537_MOESM4_ESM.zip › EMBOJ-2025-120849-T_Source data Fig_3/Fig_3B/Numerical_data_Fig_3B.xlsx]

## Sheet: Fig 3B
Proximity Ligation Assays of p300 and CPDs in non-irradiated and UV irradiated cells.					STATISTICAL ANALYSIS
For each cell, foci numbers were normalized to the average of non-irradiated cells.					Table Analyzed	3B
Each row represents a different cell.
0 Joules	5 Joules	10 Joules	20 Joules		Brown-Forsythe test
12.72	27.32	30.53	32.89		F (DFn, DFd)	76.52 (3, 1301)
23.37	22.3	32.93	40.94		P value	<0.0001
12.28	19.4	27.4	40.43		P value summary	****
10.07	15.41	32.32	44.68		Are SDs significantly different (P < 0.05)?	Yes
16.58	23.88	32.43	42.79
10.14	19.56	35.39	33.14		Bartlett's test
11.09	17.28	35.16	43.32		Bartlett's statistic (corrected)	320.3
16.38	27.07	28.99	28.2		P value	<0.0001
11.77	29.79	32.68	35.71		P value summary	****
13.7	28.15	29.8	45.31		Are SDs significantly different (P < 0.05)?	Yes
12.18	26.68	31.06	47.43
11.05	25.63	29.05	36.69
14.8	22.55	30.8	33.12		Brown-Forsythe ANOVA test
16.45	28.24	23.51	38.75		F* (DFn, DFd)	638.2 (3.000, 1062)
16.76	23.66	30.95	45.56		P value	<0.0001
16.63	28.42	28.41	31.04		P value summary	****
15.33	31.67	36.62	40.3		Significant diff. among means (P < 0.05)?	Yes
15.39	19.51	27.51	35.83
15.15	31.01	29.27	37.27		Welch's ANOVA test
11.14	16.98	31.36	43.71		W (DFn, DFd)	1076 (3.000, 660.2)
14.86	18.98	28.73	49.49		P value	<0.0001
12.14	23.11	26.84	33.91		P value summary	****
12.73	23.38	25.73	39.71		Significant diff. among means (P < 0.05)?	Yes
14.48	22.16	31.52	38.12
14.51	17.9	22.84	41.93		Data summary
15.02	31.44	18.58	37.61		Number of treatments (columns)	4
17.61	28.13	24.82	47.88		Number of values (total)	1305
14.92	25.92	19.65	49.14
12.64	29.49	23.19	47.68		Games-Howell's multiple comparisons test
15.11	24.32	22.61	52.47		Number of families	1
17.99	25.66	28.62	48.62		Number of comparisons per family	3
15.57	30.59	29.43	42.21		Alpha	0.05
15.27	26.71	29.34	48.73
13.59	27.12	24.39	33.17		Games-Howell's multiple comparisons test	Mean Diff.	95.00% CI of diff.	Below threshold?	Summary	Adjusted P Value	A-?
15.16	26.04	29.28	44.03		0 J/cm2 vs. 5 J/cm2	-15.26	-16.82 to -13.71	Yes	****	<0.0001	B	5 J/cm2
13.59	26.97	27.41	37.84		0 J/cm2 vs. 10 J/cm2	-17.95	-19.26 to -16.65	Yes	****	<0.0001	C	10 J/cm2
13.97	22.29	35.54	43.78		0 J/cm2 vs. 20 J/cm2	-29.94	-31.59 to -28.30	Yes	****	<0.0001	D	20 J/cm2
12.31	29.44	28.38	24.72
13.23	26.98	27.12	36.1		Test details	Mean 1	Mean 2	Mean Diff.	SE of diff.	n1	n2	t	DF
19.74	29.5	26.92	38.29		0 J/cm2 vs. 5 J/cm2	15.7	30.96	-15.26	0.603	275	255	25.31	335.8
13.15	23.44	30.25	39.49		0 J/cm2 vs. 10 J/cm2	15.7	33.65	-17.95	0.5072	275	385	35.4	551
13.94	23.7	28.24	31.96		0 J/cm2 vs. 20 J/cm2	15.7	45.64	-29.94	0.6383	275	390	46.91	494.4
15.6	21.98	24.82	40.59
12.69	20.07	24.34	35.35
14.61	27.12	26.36	34.19
14.8	33.81	25.71	38.37
16.89	20.2	31.86	39.92
15.23	23.05	26.26	33.18
11.81	29.35	27.2	35.71
13.55	26.89	31.21	25.97
18.31	26.52	25.36	22.5
13.93	25.64	27.73	30.68
16.54	27.71	34.91	42.49
17.32	25.21	28.3	32.76
13.9	29.67	30.69	40.28
11.19	25.61	27.29	37.82
15.21	28.53	22.74	45.88
14.11	29.09	26.98	30.7
13.2	26.12	23.04	30.07
14.25	27.87	20.33	37.72
14.59	22.4	30.25	25.45
12.5	30.33	24.32	45.01
16.32	21.97	28.6	34.4
12.96	29.15	31.41	44.11
13.44	22.42	29.53	28.71
14.14	24.62	29.65	27.65
14.12	29.34	25.69	44.31
19.51	21.99	29.5	43.19
15.19	15.69	34.76	37.02
12.1	24.18	33.1	42.16
15.52	19.44	27.78	38.65
14.97	28.36	32.41	42.59
13.04	22.86	34.18	37.47
15.45	23.72	33.47	42.95
15.07	11.51	26.68	44.31
19.85	21.16	30.62	39.82
13.3	23.39	36.15	32.06
14.95	19.39	22.55	54.72
9.66	23.18	34.09	41.64
12.47	22.09	27.02	45.7
16.75	26.52	27.14	40.21
17.37	26.82	24.6	43.28
12.07	25.02	24.46	36.57
14.62	20.47	25.33	27.59
14.56	24.08	23.56	50.94
13.13	18.22	10.23	38.54
14.17	23.63	27.63	38.62
17.44	20.75	21.35	38.12
14.07	19.92	33.99	39.01
12.46	25.52	18.63	45.54
13.74	25.22	20.91	46.87
11.12	22.27	18.98	25.76
16.33	20.3	19.42	45.8
13.29	22.49	19.34	30.51
18.38	20.88	29.38	38.42
12.32	20.21	24.54	31.26
14.79	24.89	24.61	34.8
12.8	26.79	22.56	46.26
12.64	28.27	16.6	46.13
21.81	20.58	27.92	38.37
28.09	20.94	33.32	50.42
13.21	19.31	29.72	48.41
15.52	24.92	26.85	47.29
17.29	28.23	34.76	45.38
19.38	29.72	28.37	32.46
12.77	26.96	34.08	31.23
12.42	28.38	24.78	34.75
13.75	30.04	28.67	35.43
19.19	28	30.25	43.75
19.21	29.1	34.62	24.58
19.62	25.56	27.91	31.96
17.36	30.73	26.3	43.22
13.8	29.13	25.21	36.58
14.13	32.15	26.25	39.28
17.52	29.63	26.79	42.4
14.2	30.45	26.69	39.98
12.63	17.96	22.52	36.99
17.49	33.32	25.79	47.72
13.83	31.84	16.58	40.24
15.61	32.98	19.93	36.81
11.94	20.87	14.19	30.05
12.66	19.48	23.22	38.31
14.18	21.93	19.61	41.45
15.53	23.53	28.65	46.82
13.22	19.36	33.41	39.14
12.27	19.36	23.33	33.7
16.3	16.81	36.89	34.87
14.21	32.7	33.18	46.88
13.37	18.85	22.53	42.13
14.24	20.23	33.65	41.39
14.2	18.58	32.03	44.54
9.95	23.71	29.4	44.27
12.84	23.42	25.24	33.2
16.8	27.13	32.58	45.83
13.02	26	31.84	37.41
14.31	14.92	35.6	37.57
19.02	28.5	25.8	33.89
15.32	26.48	28.65	49.47
15.91	44.13	30.96	50.54
16.2	44.64	33.18	24.19
15.64	34.11	30.22	36.71
16.89	36.99	23.8	36.54
14.61	47.24	28.22	43.47
15.75	34.11	25.4	47.86
20.34	31.12	38.34	44.91
21.89	34.93	30.52	38.4
22.06	40.56	30.45	39.09
20.79	39.88	34.03	38.92
17.31	43.58	33.56	48.99
21.41	41.97	35.95	40.6
26.29	42.38	28.91	49.82
17.47	39.99	33.75	38.78
11.32	39.64	30.44	38.69
14.68	44.03	39.12	38.31
19.93	31.85	29.57	43.92
15.82	42.16	34.6	35
18.27	41.52	32.3	55.56
12.8	41.06	23.99	42.18
21.13	43.43	32.82	54.16
12.66	44.61	26.41	45.35
18.61	27.31	32.34	46.82
14.53	47.67	29.03	37.45
23.22	41.43	29.01	25.31
11.88	43.37	29.49	29.82
10.65	43.06	25.15	46.22
17.09	34.12	23.55	41.41
17.34	40.93	28.08	26.96
14.7	35.05	30.28	39.61
21.16	40.58	19.03	36.11
21.81	45.82	28.45	42.26
17.44	45.64	19.97	26.33
17.36	36.58	19.21	35.78
15.99	31.04	21.61	46.26
12.15	43.64	34.27	43.88
17.28	40.6	22.7	32.68
9.84	42.81	23.58	37.46
21.34	42.17	39.16	34.99
13.87	30.31	18.76	38.63
22.84	40.87	16.93	46.1
14.36	35.32	33.45	35.22
10.86	41.92	32.78	32.53
9.7	42.32	32.27	39.49
11.48	48.97	29.48	39.88
11.23	42	37.03	30.57
13.86	51.69	54.87	28.52
13.78	38.72	31.71	34.48
11.71	51.25	46.77	25.18
10.52	38.82	35.56	32.64
14.03	28.97	60.91	24.67
8.01	36.57	39.6	35.84
16.26	29.18	33.37	31.98
21.27	39.13	53.19	28.83
14.16	46.19	28.56	26.32
11.42	47.48	53.11	38.86
15.5	36.03	37.82	42.75
7.28	36.08	29.96	18.34
16.41	33.26	39.59	30.14
19.53	36.27	35	31.2
24.43	45.06	50.55	56.81
26.56	39.25	44.34	48.7
24.37	43.47	24.13	62.78
16.55	38.71	53.85	37.67
20.76	32.37	35.39	58.39
25.09	57.91	42.54	50.82
16.67	34.72	48.63	69.76
22.25	42.44	34.72	56.37
21.15	39.24	52.18	56.14
20.56	28.23	35.82	61.8
11.46	27.9	48.43	37.56
18.9	32.27	43.68	39.02
16.83	41.42	45.04	35.43
17.01	19.45	46.97	56.33
18.92	46.46	38.55	58.78
11.92	41.78	34.94	57.37
20.82	46.96	43.03	58.1
22.45	28.32	31.59	60.09
27.05	33.92	44.2	60.58
14.37	32.36	31.29	58.09
22.83	34.96	22.26	59.69
17.98	46.37	30	53.35
14.52	37.53	37.08	54.46
21.18	52.92	36.21	62.97
18.03	43.77	48.46	60.03
17.53	44.26	51.38	60.67
17.63	30.64	32.16	67.18
15.35	38.24	27.11	69.69
17.66	31.01	32.05	69.14
18.01	41.19	31.06	43.72
21.5	39.22	40.01	61.38
19.81	36.66	37.36	51.83
22.58	23.98	46.66	57.22
23.72	38.98	33.87	38.5
23.73	23.26	39.56	56.13
17.62	29.12	31.06	61.66
18.56	33.85	31.84	67.02
22.84	33.32	39.65	69.32
10.23	24.53	28.61	60.22
13.06	36.74	36.98	57.31
16.39	27.73	39.8	60.54
21.18	28.81	37.6	35.49
12.01	34.14	43.53	47.21
12.36	28.1	37	59.4
9.74	36.95	44.02	42.52
9.46	34.26	45.31	56.73
10.2	29.78	30.23	54.98
14.59	54.18	24.52	53.43
11.06	43.44	28.93	34.86
16.07	27.42	34.62	52.86
23.57	37.86	43.87	47.31
12.26	43.98	36.2	63.67
20.56	44.22	43.6	40.09
16.28	36.32	53.83	64.71
22.41	30.69	37.25	58.88
17.4	39.9	58.41	68.5
18	43.9	31.4	58.47
12.52		47.1	54.59
14.13		40.86	53.16
13.51		40.82	52.34
14		43.52	60.45
12.53		34.52	47.61
9.87		32.63	69.72
13.03		45.56	68.18
8.42		52.18	62.22
16.81		23.63	52.58
22.37		44.33	62.66
12.78		48.76	55.34
13.53		49.58	51.73
18.19		33.27	53.13
15.93		33.77	49.52
14.29		43.98	46.78
16.23		49.07	55.41
16.98		38.56	40.38
13.78		29.46	53.38
12.72		21.36	48.01
18.2		45	55.06
		38.25	69.82
		36.14	57.86
		32.07	33.58
		35.9	50.14
		42.21	58.04
		21.48	52.73
		37.41	71.4
		56.79	41.27
		40.84	53.39
		27.27	69.07
		35.2	65.06
		36.81	62.39
		48.2	55.83
		37.42	57.99
		42.27	42.98
		43.65	59.65
		43.66	68.76
		54.03	46.45
		25.51	65.44
		24.23	48.42
		40.48	83.27
		28.63	55.49
		31.15	70.21
		32.94	66.06
		38.09	62.01
		53.96	61.92
		39.15	49.31
		25.9	44.06
		43.1	45.02
		49.31	41.49
		32.44	55.45
		33.85	53.41
		46.95	57.65
		41.13	53.75
		55.05	54.57
		36.09	59.26
		44.15	57.08
		44.76	53.76
		30.6	62.47
		44.21	40.7
		51.32	41.72
		45.4	63.06
		26.24	70.59
		45.22	37.63
		25.28	46.84
		29.48	48.67
		28.64	44.72
		39.36	67.85
		26.24	36.64
		35.45	47.75
		38.85	60.17
		36.81	50.09
		35.67	48.49
		37.95	42.61
		32.83	59.64
		46.24	68.57
		22.01	63.22
		39.67	76.93
		37.54	58.26
		41.73	65.42
		32.05	74.44
		49.01	60.02
		52.76	65.61
		49.28	68.62
		50.28	39.13
		47.43	50.45
		21.73	55.8
		23.46	46.96
		26.71	58.17
		28.42	46.85
		28.6	46.83
		40.06	51.18
		41.79	55.06
		45.24	42.96
		50.88	56.91
		38.45	48.89
		37.15	55.59
		46.31	48.47
		34.49	56.23
		43.94	57.81
		41.94	51.99
		38.31	16.98
		33.06	27.97
		44.61	23.11
		44.1	20.55
		28	32.27
		43.17	39.12
		44.54	48.7
		36.7	42.7
		39.83	50.2
		33.79	48.48
		41.23	40.61
		27	57.53
		39.13	60.14
		23.78	53.04
		32.84	56.54
		34.67	55.75
		34.41	51.15
		45.85	50.24
		29.63	31.07
		43.95	25.1
		46.62	44.23
		53.67	50.43
		31.23	43.46
		47.43	60.1
		39.36	34.7
		34.6	31.68
		45.64	40.03
		24.11	32.49
		44.48	42.65
			43.6
			49.63
			42.36
			20.44
			28.28
