# Supplementary material for: Crosstalk between chromatin state and ATM signalling in DNA damage-induced transcription stress
Source: EMBO J. 2025 Aug 26;44(19):5564–94. doi: 10.1038/s44318-025-00537-7 (PMC12489091; doi:10.1038/s44318-025-00537-7)
Supplement: Supplementary file 4 — Source data Fig. 3 [file 44318_2025_537_MOESM4_ESM.zip › EMBOJ-2025-120849-T_Source data Fig_3/Fig_3D/Numerical_data_Fig_3D.xlsx]

## Sheet: Fig 3D
Proximity Ligation Assays of HATs and S9.6 ab-detected RNA:DNA in untreated and UV irradiated cells.									STATISTICAL ANALYSIS			STATISTICAL ANALYSIS			STATISTICAL ANALYSIS
For each cell, fluoresence intensity was normalized to the average of non irradiated cells.									Table Analyzed	3D PLA p300/S9.6		Table Analyzed	3D PLA PCAF/S9.6		Table Analyzed	3D PLA GCN5 S9.6
Each row represents a different cell.
									Column B	UV		Column B	UV		Column B	PLA GCN5 / S9.6+UV
PLA p300 / CPD			PLA PCAF / CPD			PLA GCN5 / CPD			vs.	vs.		vs.	vs.		vs.	vs.
Untr	UV		Untr	UV		Untr	UV		Column A	Untr		Column A	Untr		Column A	PLA GCN5 / S9.6
0.826391	3.37191		0.532585	2.53859		0.89528	0.871529
0.801784	5.02968		0.787121	2.66818		0.858123	0.86681		F test to compare variances			F test to compare variances			F test to compare variances
1.38203	3.17293		0.555206	2.15439		0.807359	0.861286		F, DFn, Dfd	6.202, 617, 633		F, DFn, Dfd	3.228, 396, 499		F, DFn, Dfd	1.027, 405, 568
1.34746	3.36247		0.741344	2.585		0.90492	0.901004		P value	<0.0001		P value	<0.0001		P value	0.7674
2.21245	1.90903		0.831652	2.17389		0.860433	0.754837		P value summary	****		P value summary	****		P value summary	ns
1.69365	1.9685		0.324806	2.265		0.809618	0.700558		Significantly different (P < 0.05)?	Yes		Significantly different (P < 0.05)?	Yes		Significantly different (P < 0.05)?	No
1.22062	2.42996		0.61559	2.79598		1.20564	0.991988
1.40136	4.13203		0.790238	1.62973		1.00073	1.07173
1.45885	3.71868		0.637588	2.26723		0.98762	0.910494		Unpaired t test with Welch's correction			Unpaired t test with Welch's correction			Unpaired t test with Welch's correction
1.22377	3.08241		0.533119	2.62721		0.825686	0.695838		P value	<0.0001		P value	<0.0001		P value	0.0552
1.10776	2.59503		0.847772	2.19188		0.842909	0.712056		P value summary	****		P value summary	****		P value summary	ns
1.01571	3.69195		0.633936	2.02462		1.04822	0.828297		Significantly different (P < 0.05)?	Yes		Significantly different (P < 0.05)?	Yes		Significantly different (P < 0.05)?	No
1.29993	3.35155		0.6725	2.77095		0.923198	0.825284		One- or two-tailed P value?	Two-tailed		One- or two-tailed P value?	Two-tailed		One- or two-tailed P value?	Two-tailed
0.891717	2.58324		0.64311	2.278		1.05018	0.657124		Welch-corrected t, df	t=23.31, df=806.8		Welch-corrected t, df	t=26.14, df=586.6		Welch-corrected t, df	t=1.920, df=871.6
0.675013	1.85396		0.605348	2.11368		0.873689	0.849587
0.459993	2.23786		1.0633	3.02362		0.765984	0.548616		How big is the difference?			How big is the difference?			How big is the difference?
0.525173	2.83839		0.939327	2.56932		1.07388	0.85988		Mean of column A	0.9927		Mean of column A	1		Mean of column A	0.9844
0.866084	2.67889		0.532585	2.23828		0.747908	0.748159		Mean of column B	1.819		Mean of column B	1.745		Mean of column B	0.9404
0.701744	2.75139		0.787121	1.87224		0.783508	0.737765		Difference between means (B - A) ± SEM	0.8259 ± 0.03544		Difference between means (B - A) ± SEM	0.7443 ± 0.02847		Difference between means (B - A) ± SEM	-0.04401 ± 0.02292
1.26676	3.74446		0.555206	1.97974		0.89764	0.77683		95% confidence interval	0.7564 to 0.8955		95% confidence interval	0.6884 to 0.8002		95% confidence interval	-0.08900 to 0.0009789
0.81233	3.97794		0.741344	1.60809		0.800329	0.877153		R squared (eta squared)	0.4024		R squared (eta squared)	0.5381		R squared (eta squared)	0.004212
0.650332	3.83293		0.831652	2.63246		1.10642	0.751774
0.906657	2.4977		0.324806	1.72654		0.91426	0.631315		F test to compare variances			F test to compare variances			F test to compare variances
1.0811	5.09588		0.61559	1.92122		0.777081	0.639299		F, DFn, Dfd	6.202, 617, 633		F, DFn, Dfd	3.228, 396, 499		F, DFn, Dfd	1.005, 568, 404
0.976011	3.11435		0.790238	1.59464		1.05264	0.464712		P value	<0.0001		P value	<0.0001		P value	0.9596
0.970811	3.30066		0.637588	1.7456		0.932939	0.59918		P value summary	****		P value summary	****		P value summary	ns
1.43754	4.39538		0.533119	1.89611		1.02282	0.771005		Significantly different (P < 0.05)?	Yes		Significantly different (P < 0.05)?	Yes		Significantly different (P < 0.05)?	No
1.41865	5.58261		0.847772	2.49032		0.844365	0.663049
1.34607	4.72282		0.633936	2.47803		0.979686	0.707989		Data analyzed			Data analyzed			Data analyzed
1.55025	4.43456		0.6725	1.92149		1.07885	0.492529		Sample size, column A	634		Sample size, column A	500		Sample size, column A	405
0.899553	5.74306		0.64311	2.06078		0.74148	0.626093		Sample size, column B	618		Sample size, column B	397		Sample size, column B	569
0.386098	5.51823		0.605348	1.41509		1.08905	0.625441
0.662343	3.31442		1.0633	1.72565		1.24892	0.882928
0.868941	3.335		0.939327	1.81159		0.837887	0.756695
0.423009	4.35847		1.0503	2.00815		0.90492	0.959149
1.50118	5.03392		0.914122	1.38846		0.650597	0.808413
1.72982	3.52498		0.994812	1.45259		1.03989	0.904167
0.800099	3.83813		1.49792	1.47325		1.02914	0.771557
0.731111	3.52088		1.59526	2.8048		1.00178	0.704926
0.887982	4.25653		1.19199	2.379		0.947852	0.649693
0.706651	4.42292		1.20366	2.46183		1.03793	0.760712
0.764946	3.34562		2.0908	2.01349		0.865504	0.801383
0.49976	3.22889		1.32407	2.26945		1.02207	0.911046
0.786477	5.41944		1.36139	3.73745		0.716977	0.799676
0.759453	4.78024		1.99105	2.12811		0.806907	0.726166
0.582882	1.83653		1.35925	1.91615		1.19088	0.648187
0.531544	2.58551		1.52918	1.9418		0.865102	0.848281
0.771244	3.37462		1.06187	2.14183		0.871329	0.702064
0.842356	3.40092		1.2351	2.22902		0.990934	0.678314
0.337177	2.90328		0.704205	1.34536		1.48005	0.786169
1.52718	2.41597		1.1952	1.85185		2.23704	0.861738
1.40949	0.399793		0.64685	2.46031		2.26346	0.79812
0.973814	3.028		0.592345	2.35878		0.86209	0.885589
1.11787	1.07341		0.556542	2.70621		1.0309	0.825887
1.2182	1.24735		0.726025	1.6023		0.899698	0.862542
2.18044	1.69577		0.767439	2.07254		0.994699	0.72712
0.989853	2.33234		0.743749	2.32164		1.24149	0.645576
1.03965	1.40612		0.721127	2.52737		1.80387	0.744744
0.485772	1.83741		0.991962	2.17318		0.995603	0.768394
0.660292	3.5936		0.637766	3.20433		0.938562	0.990482
0.535792	3.15448		0.756039	1.96397		1.07313	0.668221
0.26709	1.82628		0.772159	1.96504		0.923449	0.651501
0.441098	3.58415		0.930866	1.49186		0.96392	0.484194
0.703355	3.11398		0.950014	2.40714		1.07057	0.937859
1.67695	3.74351		1.17035	2.05633		0.878107	0.929725
0.92709	3.30835		0.734664	2.06826		0.750117	0.853554
1.40078	2.1149		0.664573	2.05686		0.995151	0.787977
0.990732	2.43142		1.29041	2.11083		0.757448	0.897589
1.43476	2.92855		1.30296	2.4311		0.678464	0.883279
0.727596	2.25829		1.3629	1.82067		0.980038	0.833971
0.787503	4.60872		1.12422	1.95943		0.859328	0.746502
0.900505	5.30409		1.31062	1.95516		0.682532	0.629709
0.35739	3.61864		1.42346	1.31962		0.700558	0.681678
1.57815	4.07871		1.37662	2.379		0.809216	0.815242
1.07415	3.95743		1.25754	1.99799		0.915565	0.565136
1.94638	3.30937		1.68886	1.66268		0.670933	1.0072
0.561937	3.36833		1.64531	1.61165		1.07353	0.716877
0.637077	3.32805		1.07844	1.68058		0.995704	0.752828
0.87165	4.00101		1.5632	1.72707		0.957794	0.71522
0.97462	2.29725		1.17587	1.62492		0.661392	0.83618
1.15932	1.18217		1.38543	1.5282		1.12209	0.80299
0.828808	1.4289		1.56997	2.13355		0.863947	1.04531
1.18239	1.46032		1.11059	2.33803		0.870726	0.621122
1.37595	1.61126		1.2286	2.99913		0.989879	0.697093
1.03885	2.68643		1.38534	2.6037		0.964974	0.513819
1.03438	2.08582		1.51609	1.75103		0.723153	0.554089
0.940345	3.03496		1.78915	2.15919		1.11385	0.535661
0.773954	2.36134		1.33431	1.84632		0.775775	0.567044
0.763921	1.90596		1.48714	2.45844		0.776177	0.552683
1.07708	2.59042		1.76412	1.71727		1.0902	0.49273
0.755279	2.51425		1.7456	2.5076		0.84808	0.704424
1.19542	1.53443		1.40645	2.91247		1.00243	0.473097
0.838548	1.43285		1.33378	1.71193		0.856516	0.52577
2.01757	1.98652		1.77899	2.12072		0.84788	0.949659
0.620379	2.1792		0.480306	1.64932		2.1557	0.613289
1.05533	3.8943		0.619954	2.27195		1.10908	0.776227
1.58196	4.10625		0.533297	1.91063		1.61773	0.827594
1.04346	2.92664		0.559392	1.67346		1.30561	0.751724
1.01109	3.79544		0.47808	1.97226		1.067	0.670682
1.35003	3.38876		0.561708	1.66945		1.14378	0.907632
0.970152	2.85128		0.273774	2.10585		0.82192	0.676104
1.52704	2.93682		0.523144	1.94144		0.963267	0.887748
1.28294	2.91251		0.663505	2.42531		1.15995	0.875848
0.872749	3.35485		0.785874	1.80892		0.764678	0.991285
0.426158	2.29381		0.527419	2.0142		1.10281	0.691821
0.891717	0.323994		0.494378	1.30439		0.902209	0.842607
0.863228	2.79357		0.869146	1.98152		1.22658	0.986264
0.392104	0.976744		0.519493	2.07058		0.791391	0.912753
0.396791	1.09041		0.852937	1.94438		1.15724	1.10291
0.528175	1.48881		0.646049	2.01233		1.02076	0.961359
0.776591	2.09703		0.817046	2.17068		0.860734	1.00454
0.588668	1.21549		0.608109	1.76644		1.04948	0.830305
0.6693	1.66194		1.06953	1.89166		0.937056	0.697896
0.544141	1.32469		1.12858	1.86743		1.15036	0.823426
0.439707	1.71069		0.945739	1.42676		0.872785	0.765984
0.572849	1.47691		0.841894	2.6884		1.04672	0.76749
0.633708	1.23867		1.02705	2.34596		0.955986	0.836984
0.576877	2.16369		0.975663	1.91775		0.868115	0.741983
0.405066	1.4767		0.894262	2.13711		0.858826	0.87876
0.985455	1.22109		1.03168	2.0167		0.918628	0.903012
0.830621	2.30338		1.12457	2.10888		1.00816	0.731438
0.913961	1.37723		0.931934	2.01518		0.996557	0.555796
1.31071	0.835703		0.853472	2.14468		1.0311	0.694331
1.01378	1.65571		0.600449	2.23312		0.428095	0.887547
1.00541	1.18297		0.850355	2.00922		0.384573	0.740677
1.12995	1.68528		1.00737	2.43938		0.441844	0.689611
1.21037	1.1043		1.20375	2.36599		0.433931	0.619114
1.42393	1.52643		0.852848	2.09667		0.347036	0.80525
1.086	1.25773		0.892035	2.07485		0.291941	1.08533
1.43282	1.18428		0.930866	2.19384		0.434327	0.76513
1.21693	2.12069		0.864337	1.40316		0.324731	0.565789
0.952077	1.70568		0.915013	2.22501		0.420232	0.871529
1.10554	1.16175		1.12796	1.6796		0.278836	0.96874
0.989781	1.46249		0.952062	2.24149		0.97632	0.719588
1.02711	1.28413		0.742591	2.33313		0.984629	0.897087
0.958087	1.26243		1.16625	1.89148		0.765537	0.730183
0.836047	1.59978		0.794959	1.60915		0.93631	0.961057
0.826672	1.66629		0.866653	2.20221		0.980623	0.85983
1.02412	1.35752		0.978959	2.46369		1.08527	0.806405
1.15337	0.661365		1.09331	2.32503		0.966181	0.758613
1.18428	0.741684		1.07158	2.97624		1.37346	0.796249
1.35923	1.32802		1.13179	2.44855		0.917516	0.994916
0.974604	1.76443		0.762451	2.39708		1.12879	1.13176
0.952695	1.74815		0.921425	1.78265		1.02301	0.968308
0.972234	1.29519		0.725758	2.40536		1.1278	0.926122
0.963237	1.18253		1.38374	2.45336		1.06346	0.898525
0.969109	1.11316		1.30848	1.22174		1.31485	1.02884
1.20873	1.70619		1.13366	2.14227		0.996943	1.01331
0.975668	1.47028		0.788012	1.81889		1.23755	0.80431
0.95091	1.64634		1.46888	1.81275		0.983837	0.784825
1.21745	1.59624		1.24623	2.00289		0.891008	0.842788
1.09472	1.65276		1.00862	2.19197		1.03265	1.11381
0.811769	2.27999		1.38962	1.90154		0.917813	0.844716
1.1681	1.20261		1.30822	1.92746		1.19309	1.08923
1.19732	1.21216		1.12404	2.38114		0.95446	1.033
0.733683	1.58446		1.13802	1.53532		1.1416	0.826319
0.910424	1.35522		1.1944	1.77392		0.971918	0.594763
1.05496	1.1041		1.27001	1.40699		0.852926	1.13181
1.33753	2.33919		1.26769	2.6729		1.05535	1.00708
0.879588	1.25299		1.01547	2.58883		0.97627	0.832599
0.84628	0.894594		0.989824	2.18208		0.895211	0.929683
0.709783	2.32559		1.07773	2.53289		1.02637	0.959406
0.909154	1.85859		1.43718	2.23231		0.833292	0.93631
0.912485	1.7145		1.11869	2.15314		0.787891	0.89808
1.21583	1.19829		1.50727	2.1934		0.892442	0.961879
0.910321	1.63315		1.11843	2.60112		1.09106	0.909999
1.25398	1.8147		1.18745	2.2512		0.80159	1.01371
1.06811	0.717612		1.09474	2.57627		0.913164	0.937497
0.865303	1.12645		1.04219	1.69617		0.925775	0.930523
1.0063	1.18524		1.11326	1.61895		1.09536	0.843974
0.819392	1.08456		1.18442	2.29377		1.16406	0.975875
0.922718	1.2204		0.908066	1.96299		1.07004	0.713508
0.903213	1.65815		1.5005	2.27435		1.28982	0.73794
0.783165	1.49734		1.25612	2.72669		1.08418	1.04279
1.81288	1.15282		0.898448	2.42068		0.961879	1.22068
1.02282	1.51221		1.71621	2.36608		0.939871	0.978941
0.834879	1.12858		1.07862	2.37659		1.12266	0.496543
0.989507	1.46348		0.762808	1.78336		1.05026	0.571667
1.59112	1.14935		1.06891	2.80907		0.765635	0.582647
1.14176	1.59741		1.22325	3.21243		1.02865	0.75792
0.882679	1.65393		1.72814	1.70303		1.02207	1.04996
0.913378	0.924091		0.959365	1.52196		1.19368	0.937645
0.967873	1.72542		1.28212	2.53975		1.27538	0.881116
0.806137	1.11014		1.31997	2.4856		1.14922	1.10753
0.82056	0.876875		1.38971	1.88391		1.30976	1.15832
1.11563	1.19118		1.3955	2.03967		1.03661	0.827654
1.04266	1.2727		1.55572	1.9589		1.05402	1.03038
1.02254	1.27785		1.05128	1.94874		1.31905	1.17751
1.07913	1.25265		1.21551	1.74875		1.2014	0.840117
1.25062	1.85546		1.12413	2.12248		1.15426	1.05268
0.87691	1.01753		0.892659	1.65661		1.07177	0.965934
0.960834	2.37494		1.18318	1.39156		1.65798	0.87899
0.798652	1.46063		1.07408	1.30022		1.45674	0.773252
0.981403	1.76498		0.792465	1.46385		1.30595	0.664645
1.0121	1.98224		1.56275	1.45921		1.05802	0.866576
0.749684	1.32445		1.00986	1.44283		1.20085	0.787396
0.856478	1.67391		0.849464	1.56965		1.01059	0.824044
0.602749	1.24722		1.07212	2.17057		1.11762	0.76341
0.692373	1.4572		1.13829	1.27648		1.22701	1.06109
1.43986	1.18232		1.297	1.18091		1.13794	0.960988
1.11426	1.54741		1.44038	1.73378		0.962373	0.927605
1.14214	1.46153		0.807605	1.80703		0.956191	1.22776
1.0782	1.10722		1.26253	2.20636		1.0098	0.685813
0.913584	1.69277		1.1463	2.05886		1.28399	0.673646
1.70657	1.20553		0.994633	2.02928		0.85352	1.0329
1.07556	0.92258		0.809297	1.76957		0.977111	1.06035
0.97711	1.20934		1.21657	1.56592		0.936953	0.675823
0.718196	0.930204		0.845456	1.34045		1.22434	0.980029
1.16745	2.14899		0.990715	1.45609		0.852382	0.939772
1.03844	1.99824		1.03827	0.985728		1.01514	0.944025
1.1249	2.41436		1.22254	0.991525		0.893184	1.10179
0.999465	1.81099		1.2644	1.18398		0.921868	1.08829
0.733923	1.15931		1.09688	1.30521		0.981562	0.949267
0.858298	1.18026		1.30911	1.30854		1.29309	0.75886
0.662945	1.61952		1.07007	1.27431		1.09996	0.368401
1.05372	1.87679		1.01556	1.32245		1.24729	0.533635
1.37932	2.25475		0.78151	1.58654		0.981414	0.506137
1.23221	1.30532		1.15022	1.23454		0.927952	0.44768
1.0041	2.082		0.990448	1.40401		0.934826	0.406087
0.82784	1.15722		1.23537	1.34201		1.10817	0.474535
0.74862	1.36267		0.879567	1.74321		0.919198	0.296046
1.35233	1.36335		0.720504	1.04783		0.838238	0.361082
1.42417	1.50531		0.743036	1.20994		1.00209	0.260586
1.00994	1.41689		1.03792	1.44883		1.02543	0.321071
1.27946	1.88846		1.21176	1.7053		1.12716	0.24659
0.767678	0.882232		1.19627	1.44706		0.948872	0.359994
1.2807	1.05921		0.977445	1.27487		1.11757	0.154403
1.37032	1.71467		0.745441	1.91908		1.22538	0.339024
0.654051	1.63003		1.27259	1.7982		0.84531	0.901937
0.806824	1.85601		1.00265	1.44616		0.945954	0.929781
0.778872	1.62684		0.976732	1.56628		0.963016	0.834479
1.23372	1.89821		1.1097	1.83137		1.02464	0.740116
1.12137	2.23635		0.699218	2.38687		1.03408	0.680471
0.878592	1.41029		0.9599	1.73923		0.87167	0.701886
0.845078	1.50335		1.36397	2.10892		0.936112	0.602775
1.06048	1.27747		1.26012	1.88844		0.948674	0.922412
0.694777	1.78538		1.16314	1.78006		0.769295	0.82523
0.708272	2.34877		1.09777	1.57107		1.10911	0.741056
0.694159	1.30038		1.24668	1.70888		1.09783	0.783934
0.459487	1.44546		0.793534	1.51889		1.13359	0.766031
0.903007	1.36878		0.93808	1.91535		1.29996	0.69882
1.23832	1.99738		0.953398	2.873		0.871126	0.509896
0.964851	1.16807		0.885088	1.90457		1.01722	0.45584
1.24828	2.1232		0.965065	1.25087		1.1142	0.43952
0.598937	1.51279		0.669561	1.62525		1.36445	0.898921
0.617514	2.38315		1.00577	1.7664		1.05416	0.483833
0.729665	1.8648		1.18683	1.43748		1.04185	0.494466
1.03195	1.3206		0.65353	1.2291		1.26065	0.496444
0.958464	1.66588		0.993565	1.98421		1.22271	0.970632
0.833574	1.66457		1.15494	1.93698		0.913659	0.941453
0.736739	1.11958		1.10836	1.24699		0.772807	0.835765
1.31837	1.8569		1.08877	1.6248		1.38898	0.564051
1.07587	1.44752		1.20981	1.59924		1.06753	0.454109
1.46761	1.89571		0.892748	1.5564		1.16029	0.590213
1.54652	1.40521		0.893104	1.03881		0.707053	0.516128
1.08336	1.72061		1.32763	2.17264		0.332195	0.774241
0.958293	0.986656		1.29824	1.65268		0.675415	0.714992
0.874437	1.33904		1.11041	1.106		0.520463	0.72424
0.925018	1.53374		1.42934	1.06719		0.590209	0.94808
0.964851	1.68555		0.489301	1.74482		0.758464	0.984876
0.788693	1.46115		0.458308	1.57716		1.34017	0.859504
1.1954	1.50747		0.490548	1.19412		1.074	0.867219
1.16144	1.93413		0.666355	1.39721		0.887411	0.971869
0.786393	2.43823		0.616926	1.61931		0.743125	0.81618
0.953829	1.87352		0.635094	1.42448		1.46024	0.674092
0.937655	1.48574		0.503284	1.68216		1.10923	0.914153
0.888963	0.671117		0.710084	1.17803		0.910181	0.960395
1.12411	1.53666		1.03213	1.39444		1.39182	1.05367
0.921035	1.66711		0.879388	1.48527		1.2534	0.791897
1.41029	1.13469		0.752922	1.53255		0.52262	0.95174
0.812284	0.975187		0.850444	1.33269		1.00413	0.90985
0.968045	1.17902		0.980918	1.58921		0.959674	0.817268
0.954618	0.887211		0.684701	1.27683		0.787705	0.934826
0.896929	1.37678		0.758889	1.52615		0.571275	0.968357
1.0109	0.929036		0.966757	1.68968		0.972857	0.898377
0.968217	0.894594		0.41734	1.85547		1.00126	0.685813
0.925877	1.43962		0.416449	1.26892		0.836719	1.0737
0.956095	1.68586		0.707946	1.58967		0.602193	0.910296
1.19612	1.39433		0.60802	1.32084		0.315897	0.836704
0.666688	1.26315		1.08441	1.52671		0.740248	0.754013
0.8595	0.73825		0.934963	1.33269		0.360956	0.6096
0.858332	1.18215		1.08102	1.29826		1.29714	0.815586
1.22689	1.53886		1.07942	1.44222		0.722392	0.941453
1.17226	1.57773		0.943423	1.54233		1.42621	0.730818
0.731382	1.48818		0.814018	2.1496		0.436575	0.682549
0.874952	1.37815		1.05252	1.06542		0.691114	0.898327
0.559688	0.805554		0.907265	1.54994		1.45425	0.877555
0.900775	1.36892		1.14247	1.4459		1.68914	0.83532
0.985283	2.54704		0.78721	1.02968		1.14662	1.05441
1.66989	1.86889		0.959365	1.52928		0.445204	0.926863
0.701232	1.31305		0.757108	1.54344		2.51807	0.978892
0.724926	2.05823		1.3778	1.85446		1.22069	0.90169
0.945072	1.76402		0.974941	1.38183		1.29079	0.840018
0.699412	1.19286		0.940462	1.44389		1.4473	1.07543
0.933946	2.02225		1.01718	1.78565		0.826533	0.822609
0.571191	1.46649		1.49777	1.25899		0.432141	0.882155
1.26865	1.45094		1.12672	1.78928		0.60447	1.06465
1.09954	1.37082		0.960928	1.66014		0.516748	0.801491
0.904929	1.63579		1.20233	1.03871		0.526455	0.77068
0.978982	1.88517		0.892373	1.32311		0.845348	0.513358
0.894563	1.53508		0.82906	1.24921		1.15693	0.735714
1.09258	1.31488		0.818374	1.50911		0.403859	0.685516
0.773492	1.45136		0.832034	1.47927		0.672539	0.678196
1.13741	1.12695		0.76731	1.48073		1.52699	0.920929
1.00742	1.63565		0.765849	2.04162		1.13979	1.06717
0.947185	1.56972		1.02515	1.43189		0.521781	0.656139
0.921784	1.35998		0.682222	1.42221		0.75415	1.00352
0.918656	1.93779		1.03271	1.55297		1.31272	0.88893
0.898112	1.18643		1.10081	1.28571		1.167	0.798326
1.17056	1.56015		1.15646	1.54707		0.600875	0.746248
0.882143	1.76779		1.35512	1.59985		0.812392	0.779533
1.03683	1.49782		1.04188	1.30778		1.4189	0.917813
1.08306	1.5207		1.16916	1.44293		1.4763	0.714646
1.06727	1.79184		1.19553	1.40321		0.833603	0.826961
1.12405	1.45953		0.941773	1.38839		0.751513	0.406878
0.783904	1.55207		1.66729	1.48195		1.2081	1.29497
1.13689	1.63701		1.4585	1.44328		0.781353	0.829088
0.975573	1.43287		0.971312	1.31575		2.1818	1.08992
0.933551	1.44683		1.09577	1.25854		0.307029	0.754607
0.995464	1.34205		1.07465	1.50503		1.34975	1.05817
1.05313	1.24503		0.689581	1.20193		0.963629	0.924094
0.977768	1.55632		0.720028	1.28702		1.35251	0.983491
1.01638	2.05265		0.805368	1.17582		0.340823	0.546247
0.92622	1.55646		0.878208	1.34816		0.821859	0.834627
1.1043	1.59956		0.981595	1.1308		0.632992	0.825478
0.898065	1.38987		0.904723	1.41894		1.71466	0.50317
1.01774	1.59979		0.831228	1.26585		2.11109	0.748523
1.1749	1.22294		0.793371	1.16634		0.801726	0.66425
0.893863	1.99802		0.798614	1.54909		1.54581	0.68883
0.975013	1.49721		0.979024	1.12163		0.279705	0.946399
0.960025	1.45043		0.993491	1.40094		0.61969	0.983442
1.04603	1.42801		1.20934	1.39645		0.928516	0.983541
1.22892	2.02212		0.960071	0.943033		0.757505	1.02009
0.799779	1.59648		1.0687	1.5572		0.420756	0.927506
1.06545	1.73029		1.08705	1.45805		0.635509	0.446641
1.26165	2.35788		1.02943	1.09491		0.47013	0.446641
0.815328	3.08136		1.12107	1.51279		1.074	1.08468
0.886019	1.90628		1.18736	1.57268		0.653485	0.99635
0.755563	1.85972		0.967077	1.38541		0.47744	0.581262
0.651394	2.04976		0.966069	1.55766		0.50033	0.8098
0.947371	2.25609		0.826288	1.66145		0.621368	0.641055
0.980896	1.8523		1.00811	1.33027		0.451915	0.835468
0.747158	2.04887		0.937236	1.51335		1.07053	0.810987
0.773259	1.68566		0.755011	1.76872		0.857092	0.719394
0.911092	2.22938		0.848417	1.17657		1.32219	0.628641
0.818736	1.91533		0.991525	1.29327		0.906226	0.898426
0.971558	2.29802		0.882795	1.52358		1.0601	1.14175
1.01181	1.77381		0.766958	1.98093		1.13272	1.06381
1.07012	1.82835		0.792918	1.23414		0.807718	1.18656
0.907544	1.82396		1.07818	1.19578		0.264845	0.882056
0.890548	1.6413		1.2731	1.39318		0.502008	0.896547
1.22747	1.85501		1.08937	1.53417		0.928037	0.683736
0.860338	1.57612		1.23217	1.23061		0.234766	1.17128
0.886112	2.10976		1.30763	1.28268		0.489424	1.29571
1.0697	2.14099		1.14673	1.37326		0.413806	1.33018
0.983838	1.66675		1.11891	0.904017		0.928996	1.08349
0.893676	2.28098		1.12627	1.36248		1.22308	0.928248
1.00985	1.80523		1.42841	1.37412		0.808437	0.928199
1.07022	1.7323		1.70938	1.04854		0.72431	0.72335
1.15655	1.71031		1.70666	1.41999		0.145725	1.05224
1.16192	1.90175		1.17057	1.20722		0.417401	0.797881
0.98902	1.39286		0.925037	1.55519		0.430104	0.928693
0.937286	1.51775		1.33828	1.53875		1.24645	1.13033
1.02609	1.51752		1.1125	1.47559		0.612499	0.856388
1.23322	1.72161		1.0375	1.15495		1.22572	0.910147
0.937613	1.83601		1.27693	1.20087		0.488825	0.958565
0.887793	1.66255		0.898775	1.02893		1.4044	0.920038
0.902454	1.88863		0.920248	0.999994		0.793217	0.862323
0.95657	1.68015		1.05055	0.99702		1.35862	0.856289
0.970904	1.62043		1.07631	1.0072		0.914854	0.960543
0.92608	2.01838		0.839444	0.953064		1.05902	1.07869
0.925333	2.11382		0.983914	0.809048		1.37719	0.933243
0.805849	1.74174		1.15263	0.859103		0.889089	0.715289
0.962126	1.50496		1.86706	0.740241		0.536282	0.954015
0.837319	1.68486		0.842973	1.13897		1.37168	0.846002
1.06798	1.70378		0.92912	1.00115		0.327641	0.674438
0.974826	1.5637		1.01814	0.710349		2.16322	0.907427
1.15202	1.83871		1.00675	0.745333		1.26455	0.778939
0.830036	1.75873		1.0505	0.886122		1.03961	1.33349
1.08861	1.43707		1.06915	0.764437		1.53922	1.11188
1.1566	1.72945		0.965767	1.0195		1.7596	0.801986
1.16626	2.05354		1.00604	1.16921		1.17443	1.23503
1.02091	1.41746		0.953518	0.870193		1.17323	0.720037
1.02301	1.81009		0.939857	1.47383		1.11762	0.804063
0.77592	1.63612		1.08806	1.11145		0.566241	1.01218
2.15066	1.61852		1.20233	1.15384		0.756906	0.760739
1.01288	1.38889		0.856129	1.09799		0.304033	1.101
1.14506	1.93933		0.881888	1.1682		0.645935	0.954806
1.32025	1.65073		0.941974	0.909411		0.756906	0.965984
0.855669	1.76513		0.909159	0.976756		0.699024	0.696594
0.95783	1.62697		0.965212	1.2051		1.3126	1.16529
1.0698	1.4593		0.769982	0.768621		0.845587	1.20011
0.884198	1.35247		0.817618	1.07964		2.01402	0.762272
0.749026	1.45696		0.917778	0.774065		1.84589	1.14234
0.842269	1.82573		0.820541	1.05791		1.28012	1.20403
1.0232	1.61996		0.872411	1.08836		1.80119	1.31548
0.940321	1.50576		0.804965	1.10005		1.67308	2.52034
0.900213	1.57654		1.2478			1.39134	0.895201
1.2293	1.2638		1.18539			2.27575	0.561568
0.829289	1.56916		0.72522			0.403739	0.712685
1.03072	1.72338		0.726883			1.24525	1.3011
1.04612	1.60838		0.680205			2.30056	0.901912
1.0182	1.62977		0.758741			1.24525	2.09371
0.809398	1.96777		0.838587			1.65714	1.07388
0.74417	1.9532		0.774569			1.02642	0.764935
0.980056	1.73926		0.870596				1.14003
0.906283	1.56197		0.788331				1.3017
1.31516	1.64322		0.849526				1.80454
0.953208	1.32165		1.00171				1.22512
0.79385	1.50636		1.13932				0.880221
1.1085	1.70574		0.724917				2.78543
0.90138	1.56622		1.11946				0.930913
0.919076	1.68697		0.820844				1.64168
0.904088	1.62118		0.926348				1.04656
1.11453	1.32922		0.979629				0.753431
1.07755	2.61496		1.27426				1.07196
0.656343	1.47783		0.950846				2.60112
1.03487	1.8848		0.875083				1.08011
0.884758	1.49684		0.853307				1.76751
1.03156	1.37222		0.798967				1.26838
0.950733	1.76639		0.595268				1.23734
0.846658	1.56113		0.856079				1.75086
0.944617	1.54479		0.770083				1.20403
0.957317	1.51556		0.741754				1.14183
0.837133	1.96996		0.806982				1.35083
0.877568	1.84558		0.655506				1.25244
0.75757	1.53863		0.740997				1.68638
0.766582	1.34775		0.974941				1.50914
0.772932	1.61324		0.553379				1.02822
1.07689	1.64163		0.723254				0.687759
0.966562	1.80808		0.868278				1.79148
0.60769	1.53839		0.955383				0.904908
0.941021	1.273		0.746694				1.2504
0.854269	1.47648		0.943184				1.32926
0.997285	1.51346		0.950392				1.58176
0.963807	1.65624		0.905781				0.639104
1.10888	1.41975		0.877049				1.71083
0.977721	1.29378		0.769276				1.04728
1.19899	1.47867		0.830119				1.9384
1.01596	1.98037		1.20233				1.64983
0.943029	1.63159		1.02868				1.05866
1.19264	1.22981		1.20964				1.36617
1.14955	1.56963		0.933959				1.42657
0.930189	1.41116		1.04057				1.19636
0.914034	1.49791		1.03961				1.00833
1.23392	1.43562		1.15167				1.49176
1.39127	1.55212		0.852601				0.719276
1.00307	1.43955		0.968136				1.54952
1.07984	1.13451		1.00156				1.30685
0.924259	1.5093		1.11356				1.38343
0.908291	1.60815		1.26055				0.744323
1.11625	1.6477		1.27673				0.415364
1.28042	2.10107		1.13388				1.25076
1.08969	1.34724		1.2546				0.981246
1.18629	2.12036		0.830673				0.705854
1.16061	1.48918		1.04808				2.14633
1.03095	1.60862		1.02474				1.5518
1.19778	1.82858		1.02016				0.951046
1.03693	1.88914		1.10197				1.60848
1.13474	2.11676		1.02197				2.37678
1.13456	2.09552		0.94273				1.40907
1.10855	1.78114		0.819533				0.99287
1.08637	1.57481		0.973126				1.32435
1.13923	1.65718		1.17652				1.81137
0.88784	1.90436		1.03074				1.74738
0.928695	1.45491		1.20505				0.629397
0.897785	1.52242		1.01471				0.905747
1.04318	1.61884		0.898422				1.71119
1.17864	1.50431		1.22305				1.66673
1.00611	1.69476		2.30314				2.16802
1.09296	2.05994		1.24588				1.86099
1.03632	2.16938		1.32508				1.45521
1.28458	1.62006		1.24311				1.36473
0.923979	0.870766		1.15666				0.77668
0.988647	0.89148		1.45614				1.7052
1.11574	1.03491		1.54329				1.46851
0.924119	1.25954		0.924432				1.58524
1.08329	1.18325		1.06164				1.7149
1.2137	1.46752		0.692606				0.628079
0.868229	0.999679		1.01008				0.978609
1.09062	1.36802		1.15767				1.13356
1.21006	2.28456		0.981847				0.862245
1.06844	1.20461		0.909915				1.78009
0.973099	1.57442		0.780316				0.633232
1.02539	1.61299		0.884761				1.20738
1.05107	1.01466		0.734999				0.904189
0.261156	2.03136		0.977663				0.697226
0.671847	2.40163		0.530242				0.986878
1.72341	2.03792		0.81918				1.20786
0.520462	1.56841		0.640182				1.20415
1.09974	1.27239		0.835109				0.816346
0.365193	1.20489		0.941369				0.668584
0.993298	1.30698		0.96123				0.917731
0.371296	2.06825		0.77346				1.01168
0.293245	1.7198		0.938546				0.677093
0.966757	1.16743		0.792968				1.43891
1.47178	2.05521		1.1247				0.684163
0.476628	1.39733		1.12889				1.11223
0.233597	1.71		1.10948				0.632752
0.518982	1.08466		0.995205				0.824855
0.612292	0.853287						0.834802
0.265225	1.43876						1.13524
0.467102	1.2305						1.67751
0.055671	2.08213						0.825215
0.480419	1.61345						0.870634
0.541732	1.99455						0.68644
0.108846	2.15324						0.985799
0.390809	1.92972						0.487747
0.486245	1.41888						1.80466
0.13289	1.44542						1.0583
0.363805	1.36875						0.689556
0.309614	1.50867						1.17215
0.242013	1.45911						1.49584
0.158044	2.34439						0.958236
0.897491	1.94822						0.902871
0.866049	2.11384						1.06993
0.875944	1.58182						2.09216
0.539327	1.21672						1.23183
0.982016	1.60069						1.971
0.86198	1.53521						1.0009
0.429464	1.44486						1.14782
0.636151	1.81172						2.07622
0.953903	1.84936						1.57661
0.362788	1.83789						1.45305
0.524993	1.02363						1.28156
0.801963	1.5735						1.06861
1.26352	1.44468						0.822938
1.21515	2.02932						2.00743
0.740558	1.34231						1.32818
0.885284	1.96976						1.98442
0.488742	2.45656						1.23063
1.54049	1.27221						2.12176
0.840803	1.96819						1.11343
1.5539	1.60328						1.17527
1.41509	2.20392						1.02702
1.30892	0.758128						1.10564
0.591392	1.83373						1.31919
0.811118	1.79082						1.89958
1.52319	1.73561						1.44143
0.689973	1.85519						0.518665
0.854859	1.38031						1.12074
0.860316	1.61077						0.996225
1.25436	1.47908						0.999701
1.45809	1.91419						0.378333
0.72909	1.54418						0.714123
1.21829	1.20988						0.94074
0.783745	1.24706						1.56414
0.827301	2.49208						0.730901
0.875667	1.44311						0.70166
0.881585	0.662322						1.17958
0.997459	1.48583						0.922165
0.587785	1.86989						1.81713
0.690158	1.27082						0.820181
0.888151	1.0387						1.55516
1.56573	1.95941						0.914615
1.08522	1.22551						1.29882
1.26056	1.22782						0.596441
1.38503	1.73811						0.864762
1.52033	1.87525						0.977051
1.32991	1.60883						1.06405
1.53253	1.18149						1.54425
1.24622	0.740465						0.55989
0.848479	1.04287						0.652047
0.48828	1.41509						0.775122
2.01314	1.81422						0.704536
1.51903	1.04638						1.51933
0.627643	1.52569						0.850021
0.990524	1.56333						0.633591
0.979334	1.60476						1.13068
1.49536	0.939106
1.7173	1.19046
1.43876	1.39391
1.28858	0.802702
1.36496	1.36885
1.9705	1.03121
2.24146	1.11296
1.78046	1.62131
1.53262	1.13997
1.86147	1.30772
0.89518	1.89033
0.652334	1.07089
0.922183	1.94498
1.09992	1.51432
0.808436	1.54539
1.76308	1.94757
1.88145	1.4002
0.801408	1.23429
1.46364	1.1027
0.951221	1.05322
0.983125	1.55066
0.938459	0.763492
0.989969	0.80298
0.651872	0.810285
1.63407	1.16364
0.746661	0.804367
0.785594	2.32599
0.863275	2.48644
1.06987	2.26486
1.30042	1.08531
1.09169	1.48833
0.756001	1.43016
1.12545	1.27896
1.55685	1.38355
0.813245	1.34675
0.465438	1.41065
0.90378	0.859113
1.44533	2.06215
0.498082	1.95478
0.995332	1.21709
1.71684	1.8317
0.897399	1.27545
1.30772	1.5858
0.417812	1.42905
1.27434	1.44681
1.90179	2.05965
1.512	1.52356
0.499562	1.42138
1.79665	0.823232
0.846721
1.18657
1.49184
0.85375
1.03001
1.1727
1.92898
2.1685
1.0142
0.52675
1.99298
1.03371
1.51903
0.921998
1.51441
0.447775
