# Supplementary material for: Crosstalk between chromatin state and ATM signalling in DNA damage-induced transcription stress
Source: EMBO J. 2025 Aug 26;44(19):5564–94. doi: 10.1038/s44318-025-00537-7 (PMC12489091; doi:10.1038/s44318-025-00537-7)
Supplement: Supplementary file 5 — Source data Fig. 4 [file 44318_2025_537_MOESM5_ESM.zip]

Archive with 69 entries (60 files):
- EMBOJ-2025-120849-T_Source data Fig_4/
- EMBOJ-2025-120849-T_Source data Fig_4/Fig_4A/
- EMBOJ-2025-120849-T_Source data Fig_4/Fig_4A/readme_Fig_4A.docx
- EMBOJ-2025-120849-T_Source data Fig_4/Fig_4A/Images_Fig_4A_PLA_GCN5_CPD/
- EMBOJ-2025-120849-T_Source data Fig_4/Fig_4A/Images_Fig_4A_PLA_GCN5_CPD/PLA_THZ1+UV.tif
- EMBOJ-2025-120849-T_Source data Fig_4/Fig_4A/Images_Fig_4A_PLA_GCN5_CPD/DAPI_THZ1+UV_magnification.tif
- EMBOJ-2025-120849-T_Source data Fig_4/Fig_4A/Images_Fig_4A_PLA_GCN5_CPD/PLA_THZ1+UV_magnification.tif
- EMBOJ-2025-120849-T_Source data Fig_4/Fig_4A/Images_Fig_4A_PLA_GCN5_CPD/DAPI_untreated.tif
- EMBOJ-2025-120849-T_Source data Fig_4/Fig_4A/Images_Fig_4A_PLA_GCN5_CPD/PLA_untreated.tif
- EMBOJ-2025-120849-T_Source data Fig_4/Fig_4A/Images_Fig_4A_PLA_GCN5_CPD/DAPI_UV.tif
- EMBOJ-2025-120849-T_Source data Fig_4/Fig_4A/Images_Fig_4A_PLA_GCN5_CPD/PLA_UV.tif
- EMBOJ-2025-120849-T_Source data Fig_4/Fig_4A/Images_Fig_4A_PLA_GCN5_CPD/DAPI_UV_magnification.tif
- EMBOJ-2025-120849-T_Source data Fig_4/Fig_4A/Images_Fig_4A_PLA_GCN5_CPD/DAPI_THZ1+UV.tif
- EMBOJ-2025-120849-T_Source data Fig_4/Fig_4A/Images_Fig_4A_PLA_GCN5_CPD/DAPI_untreated_magnification.tif
- EMBOJ-2025-120849-T_Source data Fig_4/Fig_4A/Images_Fig_4A_PLA_GCN5_CPD/PLA_untreated_magnification.tif
- EMBOJ-2025-120849-T_Source data Fig_4/Fig_4A/Images_Fig_4A_PLA_GCN5_CPD/PLA_UV_magnification.tif
- EMBOJ-2025-120849-T_Source data Fig_4/Fig_4A/Images_Fig_4A_PLA_PCAF_CPD/
- EMBOJ-2025-120849-T_Source data Fig_4/Fig_4A/Images_Fig_4A_PLA_PCAF_CPD/DAPI_UV.tif
- EMBOJ-2025-120849-T_Source data Fig_4/Fig_4A/Images_Fig_4A_PLA_PCAF_CPD/PLA_UV.tif
- EMBOJ-2025-120849-T_Source data Fig_4/Fig_4A/Images_Fig_4A_PLA_PCAF_CPD/DAPI_UV_magnification.tif
- EMBOJ-2025-120849-T_Source data Fig_4/Fig_4A/Images_Fig_4A_PLA_PCAF_CPD/PLA_UV_magnification.tif
- EMBOJ-2025-120849-T_Source data Fig_4/Fig_4A/Images_Fig_4A_PLA_PCAF_CPD/DAPI_untreated.tif
- EMBOJ-2025-120849-T_Source data Fig_4/Fig_4A/Images_Fig_4A_PLA_PCAF_CPD/PLA_untreated.tif
- EMBOJ-2025-120849-T_Source data Fig_4/Fig_4A/Images_Fig_4A_PLA_PCAF_CPD/DAPI_THZ1_UV_magnification.tif
- EMBOJ-2025-120849-T_Source data Fig_4/Fig_4A/Images_Fig_4A_PLA_PCAF_CPD/PLA_THZ1_UV_magnification.tif
- EMBOJ-2025-120849-T_Source data Fig_4/Fig_4A/Images_Fig_4A_PLA_PCAF_CPD/DAPI_THZ1_UV.tif
- EMBOJ-2025-120849-T_Source data Fig_4/Fig_4A/Images_Fig_4A_PLA_PCAF_CPD/PLA_untreated_magnification.tif
- EMBOJ-2025-120849-T_Source data Fig_4/Fig_4A/Images_Fig_4A_PLA_PCAF_CPD/DAPI_untreated_magnification.tif
- EMBOJ-2025-120849-T_Source data Fig_4/Fig_4A/Images_Fig_4A_PLA_PCAF_CPD/PLA_THZ1_UV.tif
- EMBOJ-2025-120849-T_Source data Fig_4/Fig_4A/Images_Fig_4A_PLA_p300_CPD/
- EMBOJ-2025-120849-T_Source data Fig_4/Fig_4A/Images_Fig_4A_PLA_p300_CPD/DAPI_THZ1+UV.tif
- EMBOJ-2025-120849-T_Source data Fig_4/Fig_4A/Images_Fig_4A_PLA_p300_CPD/PLA_THZ1+UV_magnification.tif
- EMBOJ-2025-120849-T_Source data Fig_4/Fig_4A/Images_Fig_4A_PLA_p300_CPD/PLA_THZ1+UV.tif
- EMBOJ-2025-120849-T_Source data Fig_4/Fig_4A/Images_Fig_4A_PLA_p300_CPD/DAPI_untreated.tif
- EMBOJ-2025-120849-T_Source data Fig_4/Fig_4A/Images_Fig_4A_PLA_p300_CPD/PLA_untreated.tif
- EMBOJ-2025-120849-T_Source data Fig_4/Fig_4A/Images_Fig_4A_PLA_p300_CPD/DAPI_UV_magnification.tif
- EMBOJ-2025-120849-T_Source data Fig_4/Fig_4A/Images_Fig_4A_PLA_p300_CPD/DAPI_UV.tif
- EMBOJ-2025-120849-T_Source data Fig_4/Fig_4A/Images_Fig_4A_PLA_p300_CPD/PLA_UV.tif
- EMBOJ-2025-120849-T_Source data Fig_4/Fig_4A/Images_Fig_4A_PLA_p300_CPD/Thumbs.db
- EMBOJ-2025-120849-T_Source data Fig_4/Fig_4A/Images_Fig_4A_PLA_p300_CPD/DAPI_THZ1+UV_magnification.tif
- EMBOJ-2025-120849-T_Source data Fig_4/Fig_4A/Images_Fig_4A_PLA_p300_CPD/DAPI_untreated_magnification.tif
- EMBOJ-2025-120849-T_Source data Fig_4/Fig_4A/Images_Fig_4A_PLA_p300_CPD/PLA_untreated_magnification.tif
- EMBOJ-2025-120849-T_Source data Fig_4/Fig_4A/Images_Fig_4A_PLA_p300_CPD/PLA_UV_magnification.tif
- EMBOJ-2025-120849-T_Source data Fig_4/Fig_4A/Numerical_data_Fig_4A.xlsx
- EMBOJ-2025-120849-T_Source data Fig_4/Fig_4B/
- EMBOJ-2025-120849-T_Source data Fig_4/Fig_4B/Numerical_data_Fig_4B.xlsx
- EMBOJ-2025-120849-T_Source data Fig_4/Fig_4B/readme_Fig_4B.docx
- EMBOJ-2025-120849-T_Source data Fig_4/Fig_4B/Images_Fig_4B/
- EMBOJ-2025-120849-T_Source data Fig_4/Fig_4B/Images_Fig_4B/PCAF.tif
- EMBOJ-2025-120849-T_Source data Fig_4/Fig_4B/Images_Fig_4B/GCN5.tif
- EMBOJ-2025-120849-T_Source data Fig_4/Fig_4B/Images_Fig_4B/p300.tif
- EMBOJ-2025-120849-T_Source data Fig_4/Fig_4B/Images_Fig_4B/Histone_H3_Ctrl_for_GCN5.tif
- EMBOJ-2025-120849-T_Source data Fig_4/Fig_4B/Images_Fig_4B/Histone_H3_Ctrl_for_p300_and_PCAF.tif
- EMBOJ-2025-120849-T_Source data Fig_4/Fig_4C/
- EMBOJ-2025-120849-T_Source data Fig_4/Fig_4C/readme_Fig_4C.docx
- EMBOJ-2025-120849-T_Source data Fig_4/Fig_4C/Images_Fig_4C/
- EMBOJ-2025-120849-T_Source data Fig_4/Fig_4C/Images_Fig_4C/DAPI_THZ1+UV_magnification.tif
- EMBOJ-2025-120849-T_Source data Fig_4/Fig_4C/Images_Fig_4C/PLA_THZ1+UV_magnification.tif
- EMBOJ-2025-120849-T_Source data Fig_4/Fig_4C/Images_Fig_4C/DAPI_THZ1+UV.tif
- EMBOJ-2025-120849-T_Source data Fig_4/Fig_4C/Images_Fig_4C/PLA_THZ1+UV.tif
- EMBOJ-2025-120849-T_Source data Fig_4/Fig_4C/Images_Fig_4C/DAPI_untreated.tif
- EMBOJ-2025-120849-T_Source data Fig_4/Fig_4C/Images_Fig_4C/PLA_untreated.tif
- EMBOJ-2025-120849-T_Source data Fig_4/Fig_4C/Images_Fig_4C/UV_DAPI.tif
- EMBOJ-2025-120849-T_Source data Fig_4/Fig_4C/Images_Fig_4C/UV_PLA.tif
- EMBOJ-2025-120849-T_Source data Fig_4/Fig_4C/Images_Fig_4C/DAPI_UV_magnification.tif
- EMBOJ-2025-120849-T_Source data Fig_4/Fig_4C/Images_Fig_4C/PLA_UV_magnification.tif
- EMBOJ-2025-120849-T_Source data Fig_4/Fig_4C/Images_Fig_4C/DAPI_untreated_magnification.tif
- EMBOJ-2025-120849-T_Source data Fig_4/Fig_4C/Images_Fig_4C/PLA_untreated_magnification.tif
- EMBOJ-2025-120849-T_Source data Fig_4/Fig_4C/Numerical_data_Fig_4C.xlsx
