# Supplementary material for: Crosstalk between chromatin state and ATM signalling in DNA damage-induced transcription stress
Source: EMBO J. 2025 Aug 26;44(19):5564–94. doi: 10.1038/s44318-025-00537-7 (PMC12489091; doi:10.1038/s44318-025-00537-7)
Supplement: Supplementary file 5 — Source data Fig. 4 [file 44318_2025_537_MOESM5_ESM.zip › EMBOJ-2025-120849-T_Source data Fig_4/Fig_4A/Numerical_data_Fig_4A.xlsx]

## Sheet: Data Fig 4A
Proximity Ligation Assays of HATs and CPDs in untreated and UV irradiated cells +/-THZ1.
For each cell, fluoresence intensity was normalized to the average of non irradiated cells.
Each row represents a different cell.
PLA p300 / CPD				PLA PCAF / CPD				PLA GCN5 / CPD
Untr.	UV	THZ1+UV		Untr.	UV	THZ1+UV		Untr.	UV	THZ1+UV
1.09954	1.46649	0.793289		1.20885	2.08088	1.93049		0.742615	1.14956	1.08984
0.904929	1.45094	0.765088		1.11261	2.19569	1.54888		0.740505	1.43821	1.07512
0.978982	1.37082	0.655036		1.00401	1.66156	1.6517		0.673353	1.52114	1.12135
0.894563	1.63579	0.806223		1.28551	1.70322	1.65024		0.696929	1.37996	1.12677
1.09258	1.88517	0.846938		1.07833	1.95957	1.7456		0.821004	0.964619	1.17112
0.773492	1.53508	0.641635		1.23523	1.5556	1.68466		0.712754	1.44097	1.23497
1.13741	1.31488	0.792869		1.11816	2.70577	1.61808		0.695737	1.19048	1.32909
1.00742	1.45136	0.712326		1.07095	2.25437	1.33695		0.73711	1.13044	1.32772
0.947185	1.12695	0.792402		0.981066	2.06502	1.71433		0.742752	1.33593	1.2924
0.921784	1.63565	0.857257		1.04472	2.87538	1.74896		0.69803	1.11493	1.06048
0.918656	1.56972	0.721384		1.52981	2.102	1.64688		0.853204	1.12576	0.987645
0.898112	1.35998	0.869957		1.03617	2.19898	1.85602		0.928108	1.28666	0.985994
1.17056	1.93779	0.859265		1.33184	2.34798	1.56481		0.864213	1.14066	1.19662
0.882143	1.18643	0.902874		1.24093	1.90878	2.00627		0.861323	1.123	1.16419
1.03683	1.56015	0.789087		1.6354	1.7209	1.52082		0.913017	1.14098	0.822701
1.08306	1.76779	0.754675		1.18217	2.11223	1.45307		0.895633	1.31776	1.10498
1.06727	1.49782	0.893116		1.11633	1.80582	1.84696		0.703672	1.11227	1.11089
1.12405	1.5207	0.867856		1.44226	2.02856	1.90002		0.803299	1.12117	1.16007
0.783904	1.79184	0.887233		1.36845	1.6946	1.75693		0.654134	1.51404	1.04952
1.13689	1.45953	0.834425		0.931738	1.57884	1.54785		0.792612	1.14823	1.49642
0.975573	1.55207	0.769523		1.168	2.14914	1.64264		0.621246	1.20933	0.961042
0.933551	1.63701	0.792356		0.834545	1.82475	1.75934		0.942969	1.41817	1.44739
0.995464	1.43287	0.816215		0.911204	1.85368	1.73354		0.752385	1.22685	0.996177
1.05313	1.44683	1.04949		1.15579	2.67405	1.79091		0.730826	2.0329	1.57009
0.977768	1.34205	0.866875		1.14476	2.43999	1.86786		1.00003	1.19827	1.41716
1.01638	1.24503	0.919823		0.998677	1.77513	1.63146		0.805776	1.14424	1.42633
0.92622	1.55632	1.01447		1.14461	2.12736	1.52506		0.746147	1.21593	1.3545
1.1043	2.05265	0.778815		0.991443	1.81978	1.6289		0.65473	1.22612	1.13007
0.898065	1.55646	0.828588		1.29289	1.7969	1.76314		0.82183	1.3496	1.55532
1.01774	1.59956	1.01409		0.958266	1.90206	1.97551		0.722432	1.36129	1.75209
1.1749	1.38987	0.954375		1.29164	1.56145	1.67033		0.661381	1.2757	1.90176
0.893863	1.59979	0.669463		1.07738	1.99567	1.71045		0.655326	1.6249	1.58816
0.975013	1.22294	0.664		0.965135	2.07935	1.82599		0.750688	1.58169	1.34226
0.960025	1.99802	0.993549		0.500508	2.02761	1.63036		0.79651	1.29671	1.25561
1.04603	1.49721	0.826067		0.545743	1.65659	1.92727		0.715323	1.28905	1.19662
1.22892	1.45043	0.822191		0.784414	1.94759	1.75583		0.777062	1.15043	1.4212
0.799779	1.42801	0.983184		0.733625	2.29295	1.92092		0.575836	1.4833	1.17557
1.06545	2.02212	0.777928		0.561016	2.26029	1.50138		0.716561	1.12218	1.13846
1.26165	1.59648	0.922532		0.793622	1.8387	1.74261		0.7289	1.14323	1.5183
0.815328	1.73029	0.76406		0.523966	1.86033	1.57869		0.821417	1.23139	1.24245
0.886019	2.35788	0.746598		0.709656	1.97609	1.56393		0.585881	1.27942	1.36625
0.755563	3.08136	0.823452		0.502919	2.08804	1.53214		0.832013	1.20474	1.42863
0.651394	1.90628	0.610959		0.4742	1.62941	1.4826		0.741239	1.19245	1.35657
0.947371	1.85972	0.910719		0.508327	1.74034	1.72799		0.697755	1.27111	1.23699
0.980896	2.04976	0.860152		0.54092	2.03565	1.53002		0.794676	1.16016	1.38143
0.747158	2.25609	0.743936		0.518704	1.69423	1.63664		0.649134	1.31212	1.37473
0.773259	1.8523	0.835452		0.83038	2.4272	1.643		0.9121	1.12374	1.09103
0.911092	2.04887	0.878268		0.577824	1.98793	1.76438		0.904806	1.32226	1.34285
0.818736	1.68566	0.893583		0.783903	2.07613	1.76628		0.715965	0.961454	1.28676
0.971558	2.22938	0.906797		0.827895	1.84806	1.70475		0.804904	1.16837	1.27988
1.01181	1.91533	0.810612		0.567885	1.98237	1.55246		0.734404	1.19029	1.04805
1.07012	2.29802	1.00209		0.567812	1.55092	1.7535		0.783392	1.07672	1.243
0.907544	1.77381	0.894003		1.18203	2.11311	1.50452		0.76188	1.29423	1.29822
0.890548	1.82835	0.645884		1.52725	1.8542	1.61801		0.698627	1.53147	1.18318
1.22747	1.82396	1.15604		0.762564	1.58922	2.29712		0.787383	1.53752	1.38042
0.860338	1.6413	0.681276		0.706587	2.00064	1.40133		0.684224	1.01677	1.09938
0.886112	1.85501	0.708871		0.48465	1.92384	1.14322		0.730551	1.03131	1.25685
1.0697	1.57612	0.629729		0.533466	1.97222	1.38321		0.694774	1.05769	1.29198
0.983838	2.10976	0.690008		0.80663	1.76745	1.58746		0.790547	1.28992	1.30501
0.893676	2.14099	0.577621		0.752333	1.83373	1.42384		0.716057	1.27098	1.32299
1.00985	1.66675	0.940975		0.427942	1.50613	1.3485		0.658216	1.12855	1.37138
1.07022	2.28098	0.617542		0.733918	1.84112	1.28799		0.826646	1.30469	1.46009
1.15655	1.80523	0.736092		0.394034	1.7809	1.05451		0.742431	1.14809	1.19126
1.16192	1.7323	0.832557		0.402219	2.08154	1.27484		0.859855	1.19236	1.08975
0.98902	1.71031	0.734645		0.582647	2.34637	1.31854		0.664317	1.25111	1.43092
0.937286	1.90175	1.16388		0.610051	2.03141	1.26081		0.637896	1.32978	1.26391
1.02609	1.39286	1.22869		0.653825	2.30947	1.24743		0.781374	1.09975	1.39588
1.23322	1.51775	0.977628		0.52477	1.44613	1.10479		0.760641	1.29116	1.33969
0.937613	1.51752	1.11313		0.382999	2.06035	1.17121		0.85403	1.12355	1.43849
0.887793	1.72161	0.984631		0.656163	2.26372	1.04106		0.576019	1.08342	1.10089
0.902454	1.83601	1.06419		0.71879	1.9625	1.11896		0.68349	1.17589	1.0642
0.95657	1.66255	1.0246		1.16325	1.14754	1.17589		0.584551	1.13066	1.39271
0.970904	1.88863	0.991215		1.00102	1.60756	1.12174		0.711699	1.23685	1.45101
0.92608	1.68015	1.21986		1.11641	1.67998	1.26285		0.876551	1.33194	1.1125
0.925333	1.62043	1.38996		1.09375	1.74107	1.0776		0.919347	1.10089	1.21295
0.805849	2.01838	1.24844		0.984646	1.90089	1.45147		0.625191	1.33061	1.06099
0.962126	2.11382	1.53951		0.951031	2.33753	1.34192		0.603678	1.28781	1.10892
0.837319	1.74174	1.1192		0.959362	1.72353	1.11611		0.637025	1.49761	1.46225
1.06798	1.50496	1.21104		0.900023	2.17544	1.24334		0.885221	1.17864	1.52839
0.974826	1.68486	1.02661		1.0996	1.65988	1.23179		1.3456	1.57087	1.25433
1.15202	1.70378	1.48474		1.07461	1.77374	1.20914		0.616888	1.25231	1.34024
0.830036	1.5637	1.45813		1.01373	1.81086	1.2185		0.660189	1.45601	1.28712
1.08861	1.83871	1.39645		0.989397	1.91609	1.14812		0.611981	1.35606	1.07259
1.1566	1.75873	1.52467		0.914931	1.63759	1.21696		0.770778	1.57353	1.13791
1.16626	1.43707	1.54666		0.872399	2.46819	1.2432		0.604366	1.15887	1.319
1.02091	1.72945	1.52425		0.989543	1.68071	1.32409		0.599458	1.35602	1.01292
1.02301	2.05354	1.7415		1.02491	1.66434	1.3105		0.655281	1.14264	1.11635
0.77592	1.41746	1.47676		1.00978	1.42867	1.31642		0.61987	1.26111	1.31262
2.15066	1.81009	1.60213		0.928742	1.77469	1.16193		0.759494	1.13507	1.31345
1.01288	1.63612	1.31479		0.960019	1.88138	1.48077		0.722295	1.39973	1.35868
1.14506	1.61852	1.2708		0.879488	1.6031	1.14527		0.683719	1.25089	1.3423
1.32025	1.38889	1.41074		0.97712	1.35478	1.18649		0.684912	1.27116	1.28928
0.855669	1.93933	1.16705		0.906746	1.72909	1.0879		0.677527	1.28409	1.22442
0.95783	1.65073	1.50104		1.18466	1.63365	1.31276		0.550608	1.3135	1.18419
1.0698	1.76513	1.0111		1.16858	1.96622	1.2953		0.662069	1.28098	1.30006
0.884198	1.62697	1.11602		1.20717	2.09206	2.12751		0.826371	1.39579	1.46794
0.749026	1.4593	1.42727		1.08126	2.06875	1.46601		0.799263	1.47661	1.31836
0.842269	1.35247	1.21767		0.950958	2.00254	1.15411		0.724267	1.21571	1.17768
1.0232	1.45696	1.39472		0.827091	1.75503	1.28953		0.679866	1.3012	1.2541
0.940321	1.82573	1.417		0.960969	1.46308	1.29888		0.849947	1.25988	1.14346
0.900213	1.61996	1.37446		1.04428	1.71411	1.38204		0.777154	1.22479	1.30217
1.2293	1.50576	1.18527		0.950008	2.23266	1.4142		0.717066	1.05966	1.18474
0.829289	1.57654	1.15039		0.937219	1.73654	1.27981		0.697847	1.27676	1.11223
1.03072	1.2638	1.09389		0.806264	2.21856	1.25277		0.730276	1.3107	1.43982
1.04612	1.56916	1.17551		0.993708	1.92406	1.61516		0.864992	1.33235	1.61206
1.0182	1.72338	1.06559		0.872253	2.06532	1.4758		0.522491	1.23777	1.18295
0.809398	1.60838	1.54596		0.876346	1.65148	1.55947		0.805913	1.09346	1.22337
0.74417	1.62977	1.53527		1.14454	1.81232	1.37722		0.681609	1.16222	0.941868
0.980056	1.96777	1.53284		0.850695	1.98047	1.7722		0.721469	1.22424	1.15231
0.906283	1.9532	1.76335		1.08454	1.44255	1.51994		0.638768	1.20841	1.14979
1.31516	1.73926	1.18307		0.860634	1.39242	1.32833		0.722065	1.38473	1.38767
0.953208	1.56197	1.40126		0.732675	1.73471	1.34894		0.618494	1.31666	1.53234
0.79385	1.64322	1.48666		0.778568	1.67238	1.79354		0.665922	1.3595	1.21346
1.1085	1.32165	1.16701		0.960896	1.81335	1.34616		0.60533	1.1036	1.284
0.90138	1.50636	1.57327		1.00672	1.42896	1.34397		0.84692	1.49156	1.18447
0.919076	1.70574	1.28453		0.837834	1.55648	1.58929		0.595193	0.987921	1.19938
0.904088	1.56622	1.57645		0.842511	1.61458	1.44423		0.67849	1.22593	1.33161
1.11453	1.68697	1.43058		0.807726	1.4237	1.26022		0.611384	1.15557	1.14809
1.07755	1.62118	1.55875		0.781929	1.92048	1.37963		0.786098	1.11975	1.26483
0.656343	1.32922	1.39141		0.890303	1.61209	1.70578		0.541205	1.19515	1.42877
1.03487	2.61496	1.37311		1.00387	1.64541	1.25094		0.668766	1.25804	1.37923
0.884758	1.47783	1.46233		0.967035	1.88262	1.18174		0.590606	1.25162	1.50862
1.03156	1.8848	1.55777		0.9579	1.53974	1.18546		0.712433	1.13172	1.3212
0.950733	1.49684	1.27244		0.964477	2.12714	1.28485		0.596706	1.16268	1.21318
0.846658	1.37222	2.02618		1.04194	1.89775	1.32797		0.665418	1.19924	1.29854
0.944617	1.76639	1.47541		1.31942	2.06765	1.50876		0.715598	1.21538	1.2896
0.957317	1.56113	1.35644		1.22989	2.276	1.68268		0.655556	1.0126	1.11846
0.837133	1.54479	1.55011		0.945038	1.9834	1.26643		0.86779	1.42404	1.34556
0.877568	1.51556	1.54465		1.4633	1.20695	1.48077		0.558085	1.15484	1.12484
0.75757	1.96996	1.24302		1.01475	1.5472	1.15411		0.571203	1.51564	1.26446
0.766582	1.84558	1.56328		1.04596	1.55692	1.22902		0.629365	1.34666	1.03407
0.772932	1.53863	1.43889		1.0309	1.35449	1.56145		0.549966	1.64293	1.00751
1.07689	1.34775	1.53106		0.402657	1.76387	1.08169		0.649868	1.4634	1.21203
0.966562	1.61324	1.35919		0.433934	1.56415	1.33659		0.649272	1.60641	1.16855
0.60769	1.64163	0.96362		0.470912	1.40163	1.2706		0.611843	1.26483	1.3346
0.941021	1.80808	0.921831		0.526962	1.83571	1.2011		0.541343	1.29882	1.60018
0.854269	1.53839	0.924726		0.336084	1.52213	1.45205		0.740963	1.44523	1.60031
0.997285	1.273	0.851607		0.379199	1.59996	1.20176		0.674821	1.29409	0.950492
0.963807	1.47648	0.817569		0.65039	1.63789	1.23143		0.769631	1.58935	1.0459
1.10888	1.51346	0.947978		0.604351	1.99874	1.67165		0.600926	1.40143	1.09122
0.977721	1.65624	0.751547		0.519727	2.02732	1.6984		0.695416	1.45702	0.901779
1.19899	1.41975	0.838393		0.545889	1.68721	1.9443		0.617118	1.24543	1.56821
1.01596	1.29378	0.866362		0.562624	1.88372	1.62196		0.575652	1.34391	1.29258
0.943029	1.47867	0.785585		0.601063	1.67801	1.74684		0.593908	1.56188	1.48083
1.19264	1.98037	0.815468		0.703517	1.98135	1.85405		0.628814	1.68659	1.01856
1.14955	1.63159	1.1424		0.80568	1.94277	1.41295		0.771512	1.74925	1.14975
0.930189	1.22981	0.649666		0.748387	1.96162	1.70439		0.656014	1.80498	1.38423
0.914034	1.56963	0.939621		0.536535	1.86582	1.55377		0.585652	1.24382	1.37161
1.23392	1.41116	0.839281		0.46375	2.34937	1.75437		0.718258	1.27501	1.48271
1.39127	1.49791	0.957737		0.798591	1.53909	1.59726		0.634273	1.3451	1.07264
1.00307	1.43562	0.904088		0.50957	1.38796	0.775791		0.587762	1.30107	1.15557
1.07984	1.55212	0.8503		0.42268	1.3208	1.22588		0.588266	1.09902	1.50839
0.924259	1.43955	0.757757		0.456734	1.66047	1.75715		0.631108	1.20199	1.39115
0.908291	1.13451	0.832043		0.540335	2.13204	1.21294		0.623035	1.00535	1.09314
1.11625	1.5093	0.94485		0.50672	2.62648	1.65521		0.415662	0.983425	1.36588
1.28042	1.60815	0.847452		0.470619	2.01175	1.3835		0.67583	1.34391	1.04714
1.08969	1.6477	0.866128		0.451984	1.4082	1.5127		0.529417	0.975811	0.978563
1.18629	2.10107	1.00419		0.449938	1.47185	1.13847		0.326035	1.11021	0.785089
1.16061	1.34724	1.09949		0.532516	1.42099	1.66646		0.497446	1.40546	1.1503
1.03095	2.12036	0.747812		0.611367	1.45074	1.3968		0.565194	1.05966	0.92109
1.19778	1.48918	0.638787		0.529227	1.29413	1.47821		0.626016	1.13374	1.31185
1.03693	1.60862	0.726054		0.588274	1.48895	1.68904		0.490658	1.3795	0.993471
1.13474	1.82858	0.847498		0.483408	2.21388	1.79113		0.462724	1.69577	1.51055
1.13456	1.88914	0.982343		0.466454	2.08432	1.46849		0.387866	1.06654	1.49679
1.10855	2.11676	0.629542		0.510885	1.92077	1.40214		0.398324	1.11167	1.43032
1.08637	2.09552	0.802441		0.52382	2.27746	1.8048		0.438643	1.09599	1.19603
1.13923	1.78114	0.7501		0.553124	1.39863	1.68254		0.529325	1.54192	1.62655
0.88784	1.57481	0.988133		0.498754	1.76058	1.3705		0.486759	1.41239	1.21392
0.928695	1.65718	0.891248		0.305099	1.19628	1.93911		0.432542	1.02705	1.71476
0.897785	1.90436	0.784558		0.260083	1.18305	1.35654		0.403645	1.38033	1.44248
1.04318	1.45491	0.826861		0.315549	1.28068	1.2717		0.569873	1.30272	1.57169
1.17864	1.52242	0.927294		0.42743	1.23326	1.20351		0.389288	0.98393	1.26102
1.00611	1.61884	0.766208		0.476539	1.28485	1.18093		0.328879	1.34033	1.19502
1.09296	1.50431	0.745384		0.173267	1.18371	1.62897		0.278698	1.57151	1.17786
1.03632	1.69476	0.63099		0.165521	1.24407	1.78207		0.396306	1.15727	1.31162
1.28458	2.05994	0.85749		0.634167	1.25606	1.56291		1.4645	1.48752	1.08727
0.923979	2.16938	0.850673		0.199209	1.10859	2.02914		1.3517	1.40069	1.29492
0.988647	1.62006	0.799873		0.384607	1.09909	1.43078		1.26033	1.77801	1.20616
1.11574	1.44108	0.840681		0.241375	1.17516	1.96337		1.34482	1.80232	1.31061
0.924119	1.31032	0.547692		0.407261	1.30575	1.57307		1.45353	1.19415	1.05406
1.08329	1.40128	0.774473		0.571759	1.33725	1.63979		1.53697	1.56165	1.06466
1.2137	1.32829	0.640841		0.549104	1.24583	2.0336		1.47092	1.31657	1.43973
0.868229	1.53191	0.85044		0.455273	1.33725	1.66039		1.4961	2.1173	1.19305
1.09062	1.44027	0.610305		0.663032	1.25839	1.31905		1.37808	1.55206	1.55573
1.21006	1.37568	0.816355		0.592951	1.21418	1.85405		1.3939	1.56105	1.40899
1.06844	1.65714	0.814067		0.616043	1.14556	1.78938		1.31006	1.5155	0.999388
0.973099	1.59491	0.688233		0.706587	1.247	1.82599		1.67187	1.46234	1.238
1.02539	1.46446	0.773819		0.727341	1.08191	1.98815		1.38941	1.63673	1.46165
1.05107	1.26641	0.805756		0.595216	0.990639	1.93392		1.62848	1.62077	1.22291
1.09221	1.80021	0.589761		0.428088	1.18386	1.47785		1.12805	1.7726	1.30097
1.28485	1.42564	0.753415		0.396592	1.33147	1.77907		1.48807	1.712	1.46
0.951973	1.25719	0.824666		0.37518	1.22697	1.55984		1.47569	1.4656	1.38854
0.88297	1.16713	0.595317		0.338568	1.01271	1.73384		1.58132	1.57444	1.4023
0.901497	1.46553	0.699766		0.384607	0.880365	1.85668		1.48592	1.49922	1.33473
1.19359	1.16014	0.84395		0.370941	1.20476	1.57022		1.54362	1.69159	1.3717
1.17262	1.34502	0.813133		0.346168	1.3322	1.4785		1.51729	1.50619	1.49385
1.28768	1.45622	0.801834		0.485308	1.21404	2.18261		1.42198	1.57931	1.51963
1.07454	1.53046	0.744403		0.607055	1.22668	1.83907		1.39147	1.53426	1.6083
0.840857	1.4708	0.874953		0.492104	1.13438	2.10383		1.7548	1.73687	1.63976
0.968398	1.21259	0.828541		0.597847	0.943431	1.80231		1.68834	1.30396	1.52449
1.35527	1.43594	0.652841		0.538508	1.20607	1.76146		1.37262	1.49766	1.43156
0.876838	1.60109	0.586352		0.701252	1.18386	2.09842		1.38689	1.77319	1.3723
0.961194	1.12412	0.750753		0.730994	1.14023	1.79844		1.51591	1.5899	1.20369
1.02364	1.41638	0.912259		0.586082	0.999335	2.03514		1.53605	1.49371	1.19667
0.879025	1.31757	1.09305		0.456954	1.18999	1.6012		1.32675	1.61082	1.43555
1.05151	1.28399	1.35065		0.724198	1.11662	2.16025		1.43289	1.37262	1.46197
1.09924	1.5097	1.49385		0.585497	1.01234	1.96199		1.36092	1.44142	1.51523
1.1592	1.71216	1.2751		0.389576	1.21221	1.80085		1.67077	1.6888	1.4267
1.10606	1.25873	1.62454		0.512127	1.21038	1.91814		1.349	1.67435	1.25855
1.13368	1.32628	1.20394		0.60479	1.22449	1.82409		1.23584	1.44248	1.27304
1.08234	1.33546	1.23985		0.5293	1.00262	1.91361		1.32148	1.47922	1.25818
1.04834	1.45562	1.11864		0.534197	1.43283	1.77549		1.40597	1.65572	1.2563
0.926242	1.26791	1.4812		0.599236	1.33198	1.83797		1.25043	1.24167	1.04677
1.0567	1.60229	1.10122		0.601282	1.11465	1.86413		1.43505	1.40271	1.36799
1.01317	1.83143	1.51141		0.660255	1.1403	1.62057		1.38014	1.6693	1.42294
1.0498	1.72207	1.12984		0.721348	1.2486	2.10778		1.22047	1.42441	1.46436
1.21225	1.89322	1.44776		0.778641	1.15484	1.91507		1.49495	1.38175	1.41973
1.14427	1.72053	1.37964		0.584766	1.13139	1.85551		1.5228	1.64297	1.46271
0.955919	1.37641	1.04482		0.579724	1.27506	1.85142		1.29588	1.43684	1.32831
1.29175	1.59397	1.24708		1.00379	1.37663	1.21835		1.48018	1.6499	1.56293
0.989026	1.29609	1.19502		1.08915	1.545	1.2429		1.41739	1.34097	1.45899
1.02668	1.47089	1.28299		0.805826	2.2551	1.35851		1.40523	1.3784	1.74375
1.38602	1.33597	1.35574		0.744733	1.83878	1.45775		1.39941	1.44886	1.49284
1.19826	1.45343	1.21155		0.74561	1.57255	1.61114		1.58495	1.62985	1.57371
1.11884	1.26744	1.09608		1.25313	2.1772	1.4823		1.5866	1.40978	1.64655
1.25976	1.4289	1.38053		1.69182	2.10434	1.475		1.34262	1.7021	1.53972
1.19561	1.39953	1.17588		1.47025	1.77337	1.43173		1.21919	1.4695	1.66416
1.09315	1.26023	1.29485		1.35259	1.51278	1.38518		1.50073	1.76136	1.70398
1.15165	1.296	1.56029		1.2801	1.9112	1.66069		1.44372	1.46665	1.46872
1.12382	1.31954	1.42928		1.63387	2.28828	1.42852		1.21538	1.49472	1.54307
1.2677	1.51622	1.37894		1.36078	1.92691	1.49166		1.49037	1.38735	1.53059
0.993658	1.3961	1.1579		1.36618	1.92201	1.18524		1.48023	1.79186	1.60146
0.930016	1.3813	1.39393		1.22807	2.18429	1.82292		1.69008	1.51399	1.55504
1.0196	1.26607	1.11014		1.28602	2.17238	1.61925		1.64467	2.12377	1.47404
1.14337	1.1272	1.35774		1.14491	1.98033	1.85953		1.31799	1.64829	1.40886
0.964882	1.06395	1.03926		1.13577	2.35478	1.71557		1.39707	1.55564	1.50578
1.01673	1.07205	1.0176		1.33893	1.74407	1.13731		1.41831	1.88424	1.57362
1.20796	1.19736	0.892649		1.25211	1.91624	1.5697		1.29194	1.60339	1.47376
0.904799	1.46561	1.06359		1.24371	2.01701	1.54405		1.54724	2.05758	1.44583
0.981779	1.40545	1.19474		1.22164	1.93604	1.7934		1.42019	1.79617	1.35519
0.931517	1.72194	1.33057		1.4283	1.74253	1.99304		1.10259	1.57476	1.49582
1.01549	1.36054	1.03044		1.43919	1.98194	1.70388		1.36964	1.71893	1.51422
1.14449	1.39387	1.25194		1.58827	2.1153	1.60822		1.25942	1.7576	1.29868
1.04855	1.59757	1.29308		1.35069	1.64899	1.79047		1.54807	1.50417	1.67806
0.987911	1.46103	1.12559		1.48559	1.65002	1.59916		1.38629	1.75255	1.76457
1.01257	1.22725	1.22365		1.30173	1.8121	1.44591		1.31763	1.80567	1.68274
0.842787	1.16396	1.21898		1.47631	1.43751	1.23326		1.51202	1.95093	1.62618
1.00541	1.3189	1.0464		1.15287	2.03024	1.55692		1.33771	1.46798	1.63118
0.99413	1.09414	1.31745		0.996193	1.65141	1.40353		1.40111	1.42863	1.82925
1.16083	1.40116	0.99481		1.09748	1.71703	1.45037		1.52321	1.58298	1.61582
1.07741	1.25835	1.02385		1.46162	1.75313	1.74619		1.42899	1.93543	1.75943
0.9708	1.40309	1.04584		1.24371	2.07752	1.31985		1.6066	1.53958	1.62508
0.760875	1.45189	1.23845		1.17794	1.80012	1.33922		1.42427	1.57917	1.60041
0.996188	1.38319	1.15412		1.26702	2.45307	1.62429		1.47284	1.48151	1.77072
0.933447	1.38743	1.43651		0.972004	1.69613	1.35193		1.53568	1.37395	1.84791
0.942367	1.31328	1.20086		1.15981	2.07401	1.3751		1.50936	1.50073	1.34496
0.892062	1.36496	1.06499		1.2128	2.04405	1.28668		1.45078	1.37716	1.40987
1.01823	1.22009	1.05126		1.31116	1.96915	1.22383		1.45697	1.85924	1.62861
0.960121	1.4446	1.26581		1.05224	2.53214	1.22558		1.15497	1.73228	1.40193
0.945369	1.39648	1.21431		1.22588	2.05867	1.42362		1.28501	2.34522	1.64485
0.827734	1.39905	1.0987		1.40506	1.90308	1.08126		1.22093	1.69329	1.53325
0.974617	1.27387	1.28341		1.38116	1.93253	1.15404		1.09181	1.9236	1.26345
0.865988	1.61074	1.03576		1.53857	2.04661	1.2543		1.22254	1.61518	1.63137
0.931302	1.42178	1.21501		1.46184	1.88131	1.29106		1.22983	1.9052	1.34051
1.11258	1.55915	0.85904		1.21623	1.95921	1.41909		1.2657	1.73576	1.60641
0.805348	1.48731	0.754185		1.34528	1.8713	1.31488		1.31671	1.70196	1.38693
0.883699	1.58201	0.781074		1.51212	1.83768	1.37795		1.10383	1.53821	1.20827
0.945883	1.38413	0.991213		1.35968	1.85222	1.03229		1.40583	1.64302	1.4128
0.969599	1.3346	1.29742		1.10369	2.09177	1.29442		1.21676	1.69402	1.68613
1.17228	1.26204	1.03148		1.40155	2.63262	1.3504		1.37478	1.87933	1.50348
0.98641	0.970714	0.711042		1.20782	2.64533	1.35668		1.19153	1.60045	1.36446
0.99087	1.25599	0.948542		1.44825	1.59199	1.46089		1.33643	1.47078	1.56123
0.992243	1.58385	1.07205		1.42063	2.21717	1.29939		1.43757	1.90695	1.33166
1.02394	1.30128	1.19102		1.34711	2.2076	1.21901		1.22203	2.23041	1.53078
1.0338	1.321	0.881169		1.32241	2.19642	1.18678		1.38037	1.53023	1.38707
0.902526	1.36552	0.875551		1.399	1.67406	1.17275		1.37684	1.8108	1.62894
0.985338	1.4006	1.20032		1.41529	2.33366	1.29976		1.17135	1.69352	1.65022
0.787893	1.57476	0.942453		1.36151	2.37626	1.50562		1.49844	1.60064	1.81397
1.00091	1.12386	1.12617		1.36779	1.66039	1.11787		1.31212	1.9535	1.79131
1.17845	1.57832	1.19625		1.43999	1.86165	1.38043		1.49009	1.62591	1.59559
0.908487	1.12287	1.06506		1.35917	2.02936	1.59872		1.13521	1.57912	1.37469
0.94554	1.17695	1.23069		1.28324	1.81072	1.8808		1.36537	1.3779	1.74127
0.818985	1.0805	1.11584		1.01125	1.99012	1.36012		1.13576	1.75154	1.56917
0.882756	1.20019	0.933618		1.38394	1.36545	1.37225		1.26717	1.79122	1.70499
0.973159	1.51017	1.25655		1.33001	1.88197	1.53996		1.19323	1.32093	1.49716
1.08659	1.4416	0.829835		1.37963	1.52272	1.28719		1.30506	1.75631	1.56
0.850806	1.33563	1.02166		1.31949	1.70979	1.14578		1.51821	1.631	1.61559
1.06043	1.48839	0.710999		1.08929	2.03155	1.24086		1.38592	1.58513	1.50578
1.15439	1.62875	1.22597		1.4587	1.85142	1.39315		1.23208	1.4695	1.53747
0.892405	1.57146	1.36989		1.14593	2.0887	1.45263		1.20139	1.56022	1.47271
1.04126	1.45369	0.918051		1.38241	2.00437	1.71031		1.38368	1.50647	1.47404
1.07947	1.24008	0.640753		1.37386	2.74501	1.34411		1.52688	1.63311	1.42766
1.03766	1.17416	0.609275		1.86881	1.85325	1.6544		1.32868	1.77108	1.50399
0.917879	1.28905	0.957677		1.38497	2.56349	1.34886		1.41569	0.794767	1.49642
0.995288	1.36024	1.04769		1.50116	2.19598	1.49158		1.2413	0.55992	1.39776
0.904413	1.51455	1.10323		1.83161	2.18436	1.61801		1.38712	0.818252	1.59192
1.05696	1.21949	1.11803		1.5233	1.76789	1.8235		1.18323	1.0675	1.52238
0.938035	1.61678	1.01531		1.35544	2.42325	1.53046		0.924989	1.30634	1.41399
1.06253	1.48564	0.919123		1.24444	2.34491	1.51066		1.03177	1.10429	1.52747
0.860455	1.27739	0.665026		1.38511	2.09638	1.50284		1.00608	0.965445	1.31038
1.0769	1.58831	1.02488		1.2668	2.86844	1.40828		1.01815	1.68315	1.42487
1.04349	1.33713	0.956348		1.26877	2.73507	1.45059		0.933016	1.21584	1.51454
0.886101	1.44541	0.831894		1.04881	2.14037	1.53572		0.923062	1.20575	1.35794
1.0208	1.33344	0.932031		1.20154	2.04054	1.89994		1.13144	1.20185	1.60774
1.12236	1.31148	0.989369		1.01534	2.70423	1.63789		0.995214	1.48775	1.66866
1.03882	1.66486	0.938593		1.30239	2.34382	1.75722		1.31116	1.53812	1.69655
0.904113	1.40227	1.06305		1.20468	1.87575	1.74509		1.02402	1.47376	1.48463
0.973459	1.27027	0.985767		1.07724	2.26292	1.31094		1.01806	1.16548	1.48449
1.03796	1.20663	1.1209		1.3295	1.81678	1.49268		0.655739	1.37964	1.20557
0.919595	1.29772	1.25479		1.34609	2.09024	1.4093		0.889211	1.5738	1.59573
0.863972	1.46711	0.945883		1.17012	2.2885	1.56072		0.882606	1.61843	1.66251
0.965139	1.63518	1.17575		1.32227	2.31108	1.09792		1.08218	1.19305	1.58504
1.123	1.51991	0.698906		1.45592	2.36157	1.19723		1.03599	1.71572	1.52669
0.995502	1.2993	1.14603		1.29084	1.85602	1.66091		1.05718	1.43055	1.45596
1.10936	1.34352	1.19964		1.26198	1.42238	1.33162		0.726561	1.42615	1.71104
1.04263	1.81183	1.11271		1.42867	2.37254	1.18824		0.803207	1.2119	1.6077
1.04902	1.41308	1.17146		1.32672	1.89454	1.1661		1.42615	1.51821	1.38106
0.936492	1.56408	0.745822		1.35508	1.42918	1.67954		1.55068	1.30726	1.58958
1.06652	1.39794	0.954847		1.5282	1.8311	1.25211		1.50183	0.911595	1.41115
0.980964	1.45129	0.587017		1.64081	2.47711	1.51329		1.43711	0.723992	1.24735
1.03393	1.24385	1.00665		1.34382	2.0746	1.54566		0.820087	1.29501	1.29272
0.824432	1.271	0.930273		1.40192	1.38445	1.44394		1.45624	1.09498	1.23529
1.04178	1.5754	0.770782		1.26716	1.92654	1.36253		0.991498	1.11933	1.31519
0.855095	1.32834	0.876109		1.41237	1.61224	1.45475		1.03998	1.37822	1.51564
0.891204	1.09718	1.46381		1.2961	0.901557	1.60661		1.11897	1.40739	1.10039
0.85844	1.50914	0.885758		0.978289	1.81715	1.14417		0.93719	1.66384	1.31932
0.97689	1.22768	1.05027		1.29333	1.6517	1.47127		1.02191	1.59999	1.32854
0.914706	1.48221	0.963981		1.15265	2.21176	1.60624		1.34093	1.39464	1.38725
1.01356	1.28301	0.764992		1.21389	1.88423	1.64037		1.13594	1.40464	1.41762
1.12068	1.46107	0.686769		1.23589	2.05121	1.31459		1.19538	1.76806	1.40156
0.963724	1.35621	1.33318		1.28587	2.06641	1.74166		1.4023	1.64595	1.52913
1.00502	1.48002	1.22159		1.15097	2.48391	1.49385		1.24112	1.64077	1.33551
1.00331	1.44923	1.11738		1.42947	1.88869	1.3238		1.08227	1.43294	1.38991
0.758559	1.43028	1.02638		1.17889	2.32905	1.56379		1.25185	2.06519	1.29097
1.02767	1.34352	1.24625		1.24071	2.22711	1.73091		1.37271	2.3316	1.59545
1.03002	1.21996	1.16357		1.3048	2.27183	1.74509		1.10782	1.57844	1.65256
0.975003	1.27949	0.942195		1.17319	2.11231	1.5898		1.33262	1.7271	1.41707
0.870405	1.18446	0.994859		1.146	1.92413	1.77922		1.57073	1.34542	1.36317
1.02471	1.48534	0.938979		1.2144	1.90674	1.64308		1.21121	0.810317	1.37813
0.994816	1.20466	0.913419		1.0993	1.97477	1.64527		1.112	1.00966	1.15621
1.05949	1.53908	1.15028		1.03777	1.82226	2.10741		1.08397	1.0525	1.13975
1.17665	1.26928	0.821172		1.10844	1.82679	1.5697		1.08186	1.31574	1.49445
0.995931	1.14414	0.90347		1.06883	2.12531	2.00634		1.0853	1.01264	1.4128
1.09525	1.33516	0.89262		1.10581	1.99962	2.12612		1.14043	1.27864	1.69246
0.98967	1.24981	0.667985		1.11487	2.1134	2.41806		1.25309	1.27341	1.48936
0.784205	1.67897	0.671502		1.07081	1.62605	2.35105		1.2441	1.20593	1.85924
1.20753	1.18647	0.758002		1.20761	1.62583	1.92486		1.35285	1.48835	1.45124
0.94524	1.71654	0.731327		1.10391	1.67486	1.94627		0.966867	1.21635	1.64568
0.945669	1.36556	1.29137		1.16931	1.59864	1.97426		1.58958	1.5505	1.54027
0.921267	1.46536	0.795227		1.18064	1.8143	2.25685		1.3456	1.12163	1.43817
0.939065	0.937221	0.842358		1.28339	1.75963	2.31005		1.23258	1.91419	1.55183
0.947213	0.943353	0.888202		1.50547	2.62955	1.96681		0.968133	1.23524	1.64178
0.873493	1.30411	0.908873		1.42187	2.02885	2.40272		1.02309	1.56967	1.4617
1.07411	1.16379	1.11275		1.17136	1.6908	2.30187		1.07475	1.34102	1.36854
1.05078	0.925213	0.84626		1.13818	1.92742	2.12875		1.08603	1.70733	1.41276
0.862042	1.1658	0.869805		1.30305	1.62714	1.82431		0.979489	1.43257	1.22878
1.02265	0.966897	1.02784		1.12839	2.0252	2.2711		1.09259	1.48376	1.30309
0.924355	1.07647	0.854666		1.1775	1.89578	2.59681		1.03176	1.5983	1.44078
1.11267	0.803289	1.48092		1.29523	2.18114	1.86947		1.02434	1.67595	1.61293
0.872292	1.23776	0.993701		1.32095	2.10215	2.32014		0.855105	1.71609	1.72398
0.848748	1.00498	0.924612		1.24473	1.93253	2.29997		1.05805	1.74251	1.62536
0.834896	1.06433	0.852607		1.23647	2.48281	2.71527		0.967846	1.64393	1.63325
0.995116	1.40128	0.789523		1.1536	2.26847	2.14278		1.06533	1.61279	1.44014
0.937221	1.37079	1.02136		1.40316	1.97989	2.26394		0.915363	1.34496	1.33996
0.871434	1.12806	0.85398		1.32906	2.09696	2.048		1.11985	1.39588	1.24488
0.7981	1.21276	1.18742		1.21375	2.1468	2.07511		0.997044	1.15332	1.56536
0.874007	1.12862	0.946441		1.27769	1.70358	2.55903		1.26792	1.44619	1.53981
1.00923	1.06232	0.761904		1.24268	1.71864	1.98442		1.03326	0.896458	1.238
0.993358	1.17279	0.795312		1.24773	1.84733	1.38738		1.12039	1.0198	1.55963
0.858954	1.36946	1.0377		1.25715	1.88599	1.7441		1.21719	1.03994	1.40936
0.994344	1.05799	1.29334		1.4674	1.96652	1.71036		1.01051	1.3024	1.67618
0.962566	1.11322	0.818856		1.47229	2.0366	1.74652		1.07134	0.999984	1.1958
0.95935	1.09744	1.07231		1.25635	1.8884	1.8663		0.966986	1.36492	1.37895
0.957291	1.12862	1.0293		1.43276	1.84272	1.76896		0.925394	1.54862	1.78975
0.888631	1.01634	0.777		1.58622	2.08665	1.98327		1.06848	1.53931	1.62921
0.968999	0.974745	1.12219		1.41266	1.97492	1.73555		0.91092	1.46454	1.27914
0.939665	0.864315	1.01013		1.04143	2.14314	1.81979		0.845003	1.30359	1.6232
0.96188	0.797371	0.79038		1.23121	2.14263	1.8036		1.01188	2.02703	1.49206
1.21375	1.10186	0.536284		1.27469	1.57073	1.9141		0.933633	1.39028	1.54307
0.912518	0.84759	1.26405		1.30173	1.86326	1.68117		0.940942	1.47853	1.54275
0.950644	0.978391	1.10229		1.17384	1.77491	2.02967		1.1272	1.42014	1.58504
0.999405	0.915135	0.722107		1.07709	1.73903	1.79325		1.06149	1.56082	1.61495
0.953045	0.974831	0.827948		1.23106	1.28258	1.95442		1.13013	1.54605	1.38184
0.817184	0.858611	0.980749		1.12605	1.00343	1.58371		1.02907	1.44574	1.45707
0.952531	1.1251	0.949014		1.39037	2.74333	1.76997		1.00535	1.36969	1.34363
0.961322	0.89708	0.944983		1.19007	1.5499	1.87625		0.917548	1.70035	1.55068
0.970543	1.16121	0.68248		1.21031	2.02395	2.0061		1.1488	1.56165	1.38317
0.938035	0.900511	0.689171		1.22946	1.7991	2.21901		1.4877	1.79471	1.52936
1.12901	1.05138	0.839527		1.15068	2.01526	1.99823		1.15299	1.5833	1.5921
0.986582	0.932846	0.886659		1.11567	1.60522	2.16598		1.06586	1.42321	1.61348
0.92384	1.76741	0.699463		1.24992	2.46578	1.81586		1.09245	1.28827	1.49133
1.09693	2.63978	0.610604		1.09404	1.84747	1.99986		1.0837	1.27501	1.64439
0.955404	2.49651	0.953946		1.18027	1.34251	2.26068		1.25276	1.5561	1.43913
1.02093	3.14659	0.668371		1.18305	1.67742	1.63219		1.18505	1.35317	1.5166
0.894464	1.92998	0.77833		1.2619	1.81357	1.86945		1.18409	0.780089	1.52459
0.952298	2.7885	0.786778		1.49188	2.21966	1.49975		1.0515	0.631245	1.54091
0.992379	2.35915	0.978691		1.35573	1.64264	1.93631		1.12788	0.715185	1.5516
0.968951	3.05363	0.661681		1.06942	1.79332	2.35848		1.33842	0.962876	1.47294
1.16895	2.61072	0.845017		0.954465	1.99399	2.18865		0.950901	0.936731	1.59559
1.06933	2.54555	0.85265		0.79238	2.20073	1.97607		1.14593	1.55839	1.75581
1.12514	3.04484	0.85042		0.962066	1.77914	1.50645		1.10821	1.67632	1.8963
1.09063	1.84436	0.960164		1.14966	1.8493	1.64394		0.890572	1.22474	1.31831
1.24355	1.99423	0.695046		1.2307	1.99735	2.29442		1.36955	1.61674	1.35964
0.93823	1.65716	0.63685		1.13526	1.81167	1.81631		0.771633	1.32088	1.31886
0.747242	2.47865	0.978734		0.893227	2.21228	2.06358		0.934529	1.30914	1.24979
0.926401	2.59103	1.12896		0.943212	1.82789	1.82525		0.897164	1.64265	1.23729
1.04986	2.54957	0.772969		1.18714	1.74012	2.07426		1.1042	1.74141	1.4489
0.944259	2.57621	1.07699		1.10259	2.58183	2.33508		0.944882	1.95415	1.10867
1.06938	2.9521	0.765292		1.15185	1.50284	1.84611		0.935855	1.50738	1.22697
0.785945	2.68204	0.817999		1.02382	1.93451	2.13888		1.04992	1.52839	1.46606
1.03838	2.68055	1.16035		1.10522	2.11801	1.88317		1.13346	1.46679	1.65629
0.921807	2.69996	1.14912		1.25883	1.96272	2.21373		1.13038	1.43285	1.16331
0.942766	2.30322	0.808521		0.975804	1.92472	2.25354		1.04638	1.75494	1.40086
1.04728	2.2841	1.0395		0.928888	1.43166	1.79707		1.2878	1.62417	1.50293
0.645719	2.31741	0.933875		1.26161	1.43005	2.31529		0.950614	1.46	1.25083
0.801104	2.64328	1.2523		0.876857	1.6365	1.88745		0.955164	2.18376	1.48262
1.17355	2.62163	0.585173		0.964916	1.18948	2.28824		0.899743	1.8681	1.25806
0.795994	2.50753	0.546019		1.34938	1.46922	1.81946		1.05583	1.54541	1.39054
0.918936	3.07499	0.385755		0.985012	1.61107	1.49627		1.02911		1.34358
0.943283	3.03226	0.741705		1.33315	1.41887	1.61459		0.976373		1.2734
0.908829	3.36721	0.50858		1.11597	1.55736	1.77227		1.10996		1.62978
1.26847	3.18369	0.593879		1.14593	2.30706	2.09158		1.02918		1.48376
1.19474	2.10799	0.815897		0.937073	2.17822	1.64006		1.05107		1.41261
1.07547	2.78764	0.823745		0.887453	2.03762	2.10525		1.08306		1.4537
1.0459	2.24299	0.387943		1.06766	2.04193	1.92332		1.08417		1.42902
1.01862	2.64598	0.817398		0.902698	1.65952	2.13393		1.17993		1.43092
1.08385	2.03862	0.437733		1.04312	2.06181	1.95825		1.01252		1.56569
0.959936	2.52195	0.50502		0.905567	1.85412	1.79364		1.01066		1.46535
1.23206	2.32677	0.661595		0.965683	2.12729	1.84904		1.03437		1.46008
1.20042	3.04754	0.515913		1.2021	2.14073	2.51206		1.02302		1.37546
1.21145	3.31168	0.608932		0.91552	2.00225	1.71919		1.11845		1.44568
0.878797	3.22716	0.896436		0.878798	1.63759	2.05064		0.943736		1.57877
0.77113	2.71276	0.471955		1.08344	1.78324	1.94458		1.03316		1.51425
0.92508	2.69979	0.511496		0.783253	1.78791	2.10688		1.06038		1.26308
0.872596	2.90938	0.72022		1.04177	1.93612	1.96859		0.868647		1.31402
0.991288	1.75122	0.421565		0.659647	1.89205	1.98248		1.02893		1.37973
0.834697	1.69472	0.545847		0.969675	2.35587	2.05604		0.942948		1.3937
0.84888	2.204	0.737417		0.606504	1.91317	1.72071		1.01743		1.83338
0.770268	2.88015	0.30839		0.980079	2.49662	2.38541		0.83078		1.76975
0.766536	2.03742	0.545676		0.608585	2.29675	2.23172		0.976444		1.20938
0.74305	2.45953	0.747495		0.581535	2.24041	2.55615		0.919841		1.57519
0.836017	2.74745	0.559785		0.944707	2.15126	1.65339		1.06683		1.33992
0.789505	2.62594	0.390001		0.647331	1.75708	1.9114		1.04878		1.66468
0.993643	2.09134	0.69629		0.594807	1.41266	2.07522		1.07382		1.4925
0.836305	2.05596	0.402223		0.518776	1.81203	1.77694		0.876529		1.31005
0.817125	2.47446	0.363927		1.30209	2.11822	1.85421		1.00539		1.64214
0.894531	2.25958	0.388329		1.03772	2.41594	1.94059		1.14618		1.58572
0.733346	2.96829	0.36101		1.19856	2.17734	1.61768		1.0875		1.54656
0.967113	1.99734	0.310749		1.33763	1.01373	1.81648		0.988947		1.18072
1.07995	1.48553	0.303244		1.20761	1.77216	1.979		1.12877		1.48935
1.08443	3.14918	0.509995		1.02411	1.74798	2.09333		1.06103		1.66779
1.307	2.7285	0.699292		1.02062	1.81124	1.7878		1.09012		1.40029
1.25543	3.47798	0.330562		0.847306	1.61796	2.06369		0.946996		1.46753
0.94713	2.50024	0.394247		1.06021	1.66537	1.6052		0.868253		1.80475
1.07495	2.96801	0.751569		0.887177	2.02612	1.97495		0.877317		1.32287
1.34547	2.82083	0.337638		0.923168	1.90415	2.49901		0.858043		1.42992
1.11791	2.55715	0.910975		1.09255	1.78684	1.89661		1.00965		1.71963
1.18911	2.53648	0.654519		1.09204	1.67993	1.99362		0.811721		1.60016
0.998064	3.00263	0.352348		1.1304	1.69259	2.22076		0.951367		1.47369
1.37212	2.25591	0.282058		0.873793	1.54772	1.83402		1.11283		1.45052
0.86915	3.35745	0.465908		0.595257	1.62336	1.97112		1.00338		1.36898
1.31435	3.31002	0.290807		0.799787	1.48761	1.99379		0.974223		1.44392
0.959361	2.9215	0.40827		0.924799	1.66256	2.18263		0.964085		1.59776
1.14064	2.39372	0.439534		0.971475	1.48249	1.87024		1.0175		1.28902
1.10923	3.02084	0.362297		0.971812	2.08663	1.70603		0.957421		1.4575
0.810292	2.44592	0.366714		0.760984	1.40871	1.40803		1.06672		1.4881
1.14041	3.04099	0.436232		0.596719	1.74652	1.5096		1.07231		1.35382
1.27346	2.32619	0.422766		0.754236	1.70136	1.90223		1.01288		1.77609
1.17033	2.35554	0.728154		1.06618	1.92428	2.19432		1.14665		1.19716
0.876788	2.49146	0.885243		1.23387	1.8005	1.97787		1.05393		1.00338
1.35644	2.29461	0.899867		1.21593	1.61211	1.64288		1.0611		1.18512
1.05974	2.1553	0.909045		1.22167	1.88188	2.2703		1.12085		1.58006
1.032	2.63099	0.482977		1.10998	1.72037	1.68753		1.04308		1.58769
0.953045	1.93233	0.778201		1.15188	1.68775	1.96409		1.23378		1.36214
1.17952	2.67377	0.721421		1.21402	1.7378	1.85376		0.95846		1.51221
0.985546	2.45993	1.10001		0.929411	2.29611	1.86169		1.05422		1.47237
1.00421	2.65752	0.910203		1.11431	1.94891	1.96336		1.06493		1.49462
1.12606	3.40792	1.05498		1.07866	1.59058	1.76249		0.786035		1.43371
1.38458	2.84512	1.15688		1.07894	2.05486	2.10373		0.932057		1.52367
1.36522	2.02972	0.787464		1.00134	1.76867	2.26355		0.984397		1.52116
1.09614	2.08261	0.568662		0.97035	2.04654	2.23864		0.743654		1.62634
1.38963	2.32608	0.944468		0.828242	2.04446	1.48024		0.862915		1.38904
1.03378	2.68853	0.733986		1.19473	1.55093	1.49537		0.959248		1.45134
1.15845	2.78845	0.469339		1.13062	1.8888	1.56842		0.691815		1.47574
1.24682	3.60529	0.660995		1.14688	1.7671	1.88182		0.663119		1.56465
1.01202	1.96018	0.768509		1.24506	2.02444	1.32003		0.691027		1.51733
0.920773	1.91419	0.726567		1.00404	2.28751	1.51477		0.629337		1.82643
1.03401	2.58282	0.837812		1.21138	2.10817	1.73077		0.752574		1.48892
0.766536	3.25139	0.629302		1.34134	2.20124	2.0503		0.61017		1.35973
0.939436	3.36388	0.87182		1.2959	2.2775	1.29703		0.695613		1.60066
0.877017	2.99683	0.673389		0.993969	1.84268	1.69821		0.831282		1.32685
0.929157	2.68233	0.606916		1.0272	1.94278	1.70288		0.875203		1.1867
0.831424	2.62996	0.707225		0.883916	1.8401	1.83385		0.735701		1.23041
0.870758	2.34991	0.821129		1.05982	1.82772	2.02129		0.701595		1.47613
0.836477	2.73906	1.04885		1.08496	1.55267	2.20495		0.798538		1.21758
0.88988	3.1482	1.44632		1.1146	1.72723	2.26872		0.731438		1.39413
0.86783	2.10242	1.167		1.05965	1.44954	1.83576		0.732512		1.65819
0.814714	3.15572	1.27447		1.1421	1.98305	2.32895		0.82469		1.25964
1.02459	2.46252	1.41209		0.993801	1.91787	2.2739				1.19978
0.905671	4.43533	1.47642		1.15891	1.77672	2.05132				1.37657
0.794673	2.69249	1.66983		0.869857	1.93002	1.18129				1.31721
1.09436	3.31748	1.16507		1.08496	1.58405	1.6918				1.4148
1.01696	3.11857	1.08874		0.943301	1.6643	1.42226				1.71412
0.990772	2.90513	1.39185		1.33285	2.09512	1.73668				1.31173
1.08575	2.95957	1.2571		1.28122	1.68663	2.15423				1.32746
1.01144	2.13096	1.14144		1.22853	1.65817	1.63742				1.62692
0.829356	2.01244	1.22215		1.40595	1.76046	1.32615				1.29342
1.08672	1.85039	1.3078		1.31136	1.39049	1.4402				1.29084
0.979919	2.55979	1.58891		1.13158	1.7035	1.54497				1.38309
0.81012	2.41784	1.25522		1.08147	1.72537	1.81327				1.39699
1.11745	2.52137	1.08758		1.09964	1.67499	1.33408				1.53331
0.75999	2.59086	1.65186		1.21267	1.86461	2.03872				1.45127
0.939321	2.66028	1.3979		1.13591	1.80545	1.91528				1.27705
0.933579	2.70093	1.47003		1.25777	1.93749	1.66453				1.49182
1.05089	2.58764	1.23249		1.09581	1.71891	2.0994				1.54044
0.899757	2.87234	1.58831		1.21503	2.02129	1.78701				1.86677
0.885056	1.98206	1.39185		1.07832	1.90533	1.57584				1.58765
1.40818	2.14841	0.961622		1.28561	1.80607	1.50105				1.40548
0.90303	1.90132	1.09663		1.25665	1.56904	1.71621				1.28916
0.809718	3.05862	1.19959		1.12444	1.57528	1.68685				1.55534
0.726053	3.18621	0.914963		1.37598	1.69703	2.15721				1.48648
1.02006	1.79067	1.0187		1.28409	1.84257	1.5033				1.32255
0.936622	2.52855	1.06952		1.09756	1.86934	1.8338				1.58565
1.02057	2.39981	1.15028		1.18647	1.81749	1.94379				1.30707
1.16626	2.10529	1.2223		0.982272	1.73432	1.61133				1.41412
1.01357	3.61935	1.90988		1.19681	1.69473	2.01403				1.64605
0.853187	1.85992	1.33227		1.12016	1.68769	2.20445				1.58407
0.891545	2.47923	1.44964		0.947518	1.433	1.74691				1.60696
0.867026	2.99414	1.1318		1.09233	1.91579	2.2622				1.4723
	2.74331	1.54404		1.14569	1.7725	2.00205				1.36557
	1.76029	1.58946		1.06331	2.0854	1.78352				1.7867
	2.83617	1.55558		0.864458	2.24398	1.84105
	3.12805	1.51292		0.879642	1.77441	1.81563
	2.92569	1.5043		0.838646	2.40948	1.95633
	4.15281	1.61364		1.05279	1.97602	1.62381
	2.76766	1.60967		1.13405	1.60851	1.74719
	3.33408	1.68203		1.16116	2.10468	1.92096
	3.42871	1.68191		1.3284	1.76609	1.67493
	2.97025	1.8381		1.0109	1.78234	1.71013
	3.04082	2.04224		1.06157	1.89324	2.10317
	3.40614	1.72308		1.22904	2.01004	1.96179
	1.95323	2.02306		1.14249	1.87918	2.22087
	2.59803	1.70683		1.18849	2.05486	1.7734
	3.01894	1.86779		1.22937	1.76041	1.84026
	2.08628	1.74462		1.10391	1.87862	1.529
	2.89003	2.01347		1.31406	1.91421	2.34088
	2.48371	1.15902		1.10369	1.86872	1.93716
	2.22163	1.59503		1.03632	1.68663	1.73133
	2.55594	2.03805		1.17499	2.12842	1.71205
	2.95629	2.04873		0.93554	1.97253	1.66126
	2.17477	2.27072		1.31271	2.089	2.18364
	2.93821	2.34463		1.09103	1.38256	2.05823
	2.28933	2.35858		1.12399	2.0295	1.83059
	2.77254	2.14078		0.984409	1.76693	1.86647
	2.42984	2.04069		1.08052	1.79179	1.86557
	2.77225	2.41744		0.877842	1.66897	1.87918
	2.87883	2.71673		1.088	1.77306	1.64631
	2.60223	2.9107		1.02046	1.99817	1.97635
	0.761253	1.78395		1.18691	1.9321	1.63191
	0.942307	2.10983		0.946	2.08455	1.55655
	0.864155	2.20159		0.919232	1.68179	1.94475
	0.839635	2.27049		0.888583	1.8884	1.89206
	1.49741	2.8043		1.28432	1.83723	1.69776
	1.32945	2.71345		1.19434	1.98625	2.18398
	2.01634	2.47285		1.02467	1.86293	1.69129
	1.41759	1.70247		0.851917	1.61245	1.55419
	1.86698	2.44684		0.783647	1.88272	1.52602
	1.84356	2.38867		0.808728	1.75433	1.47315
	1.71734	3.02744		0.817951	1.89414	1.35506
	1.53566	1.55122		0.909391	1.82159	1.76665
	1.66061	1.65647		1.01483	1.77638	1.18894
	2.05303	2.73504		0.994194	1.67645	1.68522
	2.38844	1.8021		0.943076	1.68702	1.61504
	1.94772	2.21514		1.09587	1.70338	1.43812
	2.46062	2.06211		1.19777	1.99874	2.66131
	2.19917	1.57114		1.13107	1.84189	1.8834
	2.32131	2.59838		1.04329	1.83436	1.64479
	1.99027	2.71523		1.11521	2.1702	1.5899
	1.60428	1.90752		0.980079	1.851	1.61279
	1.36878	3.20717		1.02164	1.89959	1.17949
	1.82076	2.59086		1.1408	2.13899	1.73628
	2.40911	2.62072		1.08344	2.2058	1.40286
	2.07933	4.92061		1.11819	1.47164	1.60553
	2.6434	2.29944		1.0894	1.69467	1.72948
	1.50597	1.91821		1.09446	1.64226	1.57162
	1.58085	1.64011		1.08271	2.14461	1.67459
	1.96736	2.23914		0.964895	2.02635	1.50718
	1.76075	3.10324		1.09103	1.72577	1.58062
	1.97281	2.48457		1.33403	2.03956	1.77357
	2.12022	2.1185		1.20052	1.74888	1.39538
	2.30546	2.00652		1.10009	2.23301	1.31536
	1.91132	1.50557		1.15171	1.92726	1.67414
	0.951437	3.48527		0.496282	2.25467	1.61285
	1.06904	2.97122		0.397082	1.95656	1.37463
	2.00601	2.21646		0.560728	2.14748	2.01876
	1.33692	2.84943		0.543632	1.94576	2.05396
		2.4322		0.40383	2.44952	1.57365
		3.47769		0.526762	1.77143	1.77256
		2.37868		0.580242	2.20619	1.46888
		1.98315		0.626187	1.83914	1.59238
		2.82043		0.455623	2.25995	1.70659
		2.07451		0.489308	1.90133	1.90567
		2.3734		0.600656	2.07359	1.65907
		2.05441		0.503424	1.53642	1.57303
		2.22381		0.797537	1.63298	1.3473
		2.10041		0.572088	1.51989	1.17786
		2.04637		0.564946	1.57989	1.231
		1.85257		0.55696	1.56195	1.65559
		2.04442		0.699462	1.59491	1.13113
		3.03192		0.838252	1.43115	1.53333
		1.33359		0.811934	1.49931	1.67229
		1.52865		0.836734	1.58979	1.28943
		1.66675		0.833135	1.95594	1.18832
		1.88013		0.846013	1.53462	1.1137
		2.88658		0.70756	1.54452	1.41146
		1.64924		0.790283	1.26385	1.25361
		2.28508		0.784828	1.54204	1.59704
		1.91849		0.886671	1.14148	1.11482
		1.3225		0.95258	1.3103
		1.96811		0.731966	1.35557
		1.48874		0.777405	1.64726
		1.91551		0.973275	1.17764
		1.77316		0.816939	1.62893
		1.85774		0.972206	1.75383
		1.74048		0.943863	1.43413
		1.98654		0.825205	1.80827
		0.313011		1.0213	1.46837
		1.15333		1.09593	1.29219
		1.86871		1.07692	1.76322
		1.57091		1.06145	1.32649
		2.23495		0.978167	1.71761
		1.74358		1.01197	1.54396
		2.04861		1.13045	1.43508
		2.02318		1.18742	1.42187
		1.40376		1.12922	1.75029
		2.1715		1.26812	1.4817
		2.43765		1.09638	1.34353
		1.95812		1.31018	1.25327
		2.02381		1.20384	1.53766
		2.03661		0.947012	1.30096
		2.39533		1.11887	1.77441
		2.15329		1.17089	1.79707
		2.46188		1.12955	2.22115
		2.05034		1.02557	1.78734
		1.53721		1.07669	1.99761
		2.14526		1.15627	1.56493
		2.13957		1.12731	1.66475
		1.75737		1.2179	1.56977
		2.4802		1.37744	1.53839
		1.85119		1.17364	1.7166
		1.50539		1.07259	1.62499
		2.08996		1.18855	1.82081
		2.38373		1.08642	1.29359
		1.93658		1.09278	1.62055
		2.49898		1.13827	1.538
		1.96024		0.807997	1.65058
		1.83144		0.684335	1.71885
		2.67073		0.747712	1.65755
		2.07003		0.855685	1.60109
		1.87767		0.906073	1.70625
		1.42787		0.995656	1.60295
		0.983192		0.976255	1.63703
		1.63465		0.986153	1.56876
		0.92887		0.873568	1.81844
		1.68059		1.07388	1.49171
		1.21116		0.97738	1.86816
		1.61404		1.01427	1.45488
		1.30889		1.32863	1.56122
		1.04527		1.32171	1.59327
		1.57465		1.0303	1.3099
		1.81341		0.79017	1.43525
		1.10487		0.769194	1.75422
		1.242		0.757272	1.44802
		0.669606		0.940095	1.51612
		1.47117		0.900393	1.51983
		0.918821		0.926824	1.61644
		1.2896		1.14299	1.47698
		0.602881		0.906354	1.38172
		1.16746		1.01573	1.78678
		0.930191		1.03429	1.70012
		0.895852		0.952299	1.46208
		1.08569		0.936721	1.68134
		1.06749		0.918838	1.58883
		1.15081		0.912146	1.48272
		1.05819		0.826724	1.87867
		1.08116		0.999987	1.17533
		1.26789		0.859509	1.31941
		1.37097		1.17977	1.53035
		0.845664		1.00707	1.9069
		0.959936		0.824306	1.82452
		0.962749		1.02164	1.45881
		1.41375		0.940714	1.59856
		1.10217		1.03778	1.713
		0.910495			1.65913
		0.914974			1.603
		1.32761			1.78926
		1.25049			1.61363
		1.44355			1.60728
		1.18836			1.4343
		1.05244			1.75484
		1.02488			1.48508
		0.882243			1.47546
		0.577845			1.51421
		1.00105			1.63084
		1.21151			1.2161
		1.13731			1.42519
		1.72636			1.27577
		1.70827			1.24844
		1.80457			1.56336
		1.20685			1.34291
		1.36712			1.27768
		1.6857			1.86231
		1.54054			1.38751
		1.85383			1.50875
		1.89397			1.49183
		1.95599			1.69264
		1.50826			1.46837
		0.9585			1.31856
		1.56006			1.49031
		1.50907			1.36209
		1.03614			1.57545
		1.71217			1.47299
		1.25268			1.57191
		1.58498			1.45465
		1.3766			1.54576
		1.25342			1.76991
		1.35523			1.71913
		1.5302			1.78268
		1.76506			1.98333
		1.08971			1.55908
		1.33324			1.85708
		0.730015			1.52821
		1.45291			1.6575
					1.49784
					1.28555
					1.71626
					1.69473
					1.39004
					1.47518
					1.341
					1.2684
					1.41934
					1.44082
					1.36153
					1.58793
					1.22246
					1.13445
					1.35084
					1.25485
					1.61318
					1.7896
					1.7653
					1.73432
					1.50746
					1.84555
					1.98839
					1.56803
					1.21132
					1.35112
					1.70732
					1.745
					1.44672
					1.48688
					1.61965
					1.59193
					1.56358
					1.60537
					1.88565

## Sheet: Statistical analysis
STATISTICAL ANALYSIS									STATISTICAL ANALYSIS									STATISTICAL ANALYSIS
Table Analyzed	4A PLA p300/CPD								Table Analyzed	4A PLA PCAF/CPD								Table Analyzed	4A PLA GCN5/CPD
Brown-Forsythe test									Brown-Forsythe test									Brown-Forsythe test
F (DFn, DFd)	159.9 (2, 1855)								F (DFn, DFd)	4.879 (2, 2076)								F (DFn, DFd)	61.86 (2, 1444)
P value	<0.0001								P value	0.0077								P value	<0.0001
P value summary	****								P value summary	**								P value summary	****
Are SDs significantly different (P < 0.05)?	Yes								Are SDs significantly different (P < 0.05)?	Yes								Are SDs significantly different (P < 0.05)?	Yes
Bartlett's test									Bartlett's test									Bartlett's test
Bartlett's statistic (corrected)	909.4								Bartlett's statistic (corrected)	11.59								Bartlett's statistic (corrected)	109.9
P value	<0.0001								P value	0.003								P value	<0.0001
P value summary	****								P value summary	**								P value summary	****
Are SDs significantly different (P < 0.05)?	Yes								Are SDs significantly different (P < 0.05)?	Yes								Are SDs significantly different (P < 0.05)?	Yes
Brown-Forsythe ANOVA test									Brown-Forsythe ANOVA test									Brown-Forsythe ANOVA test
F* (DFn, DFd)	451.9 (2.000, 1312)								F* (DFn, DFd)	1199 (2.000, 2034)								F* (DFn, DFd)	380.1 (2.000, 1242)
P value	<0.0001								P value	<0.0001								P value	<0.0001
P value summary	****								P value summary	****								P value summary	****
Significant diff. among means (P < 0.05)?	Yes								Significant diff. among means (P < 0.05)?	Yes								Significant diff. among means (P < 0.05)?	Yes
Welch's ANOVA test									Welch's ANOVA test									Welch's ANOVA test
W (DFn, DFd)	506.9 (2.000, 989.5)								W (DFn, DFd)	1273 (2.000, 1361)								W (DFn, DFd)	329.5 (2.000, 875.2)
P value	<0.0001								P value	<0.0001								P value	<0.0001
P value summary	****								P value summary	****								P value summary	****
Significant diff. among means (P < 0.05)?	Yes								Significant diff. among means (P < 0.05)?	Yes								Significant diff. among means (P < 0.05)?	Yes
Data summary									Data summary									Data summary
Number of treatments (columns)	3								Number of treatments (columns)	3								Number of treatments (columns)	3
Number of values (total)	1858								Number of values (total)	2079								Number of values (total)	1447
Games-Howell's multiple comparisons test									Games-Howell's multiple comparisons test									Games-Howell's multiple comparisons test
Number of families	1								Number of families	1								Number of families	1
Number of comparisons per family	2								Number of comparisons per family	2								Number of comparisons per family	2
Alpha	0.05								Alpha	0.05								Alpha	0.05
Games-Howell's multiple comparisons test	Mean Diff.	95.00% CI of diff.	Below threshold?	Summary	Adjusted P Value	A-?			Games-Howell's multiple comparisons test	Mean Diff.	95.00% CI of diff.	Below threshold?	Summary	Adjusted P Value	A-?			Games-Howell's multiple comparisons test	Mean Diff.	95.00% CI of diff.	Below threshold?	Summary	Adjusted P Value	A-?
Untreated vs. +UV	-0.8224	-0.8847 to -0.7601	Yes	****	<0.0001	B	+UV		Untreated vs. +UV	-0.7741	-0.8132 to -0.7349	Yes	****	<0.0001	B	+UV		Untreated vs. +UV	-0.4085	-0.4537 to -0.3633	Yes	****	<0.0001	B	+UV
Untreated vs. THZ1+UV	-0.2031	-0.2537 to -0.1524	Yes	****	<0.0001	C	THZ1+UV		Untreated vs. THZ1+UV	-0.6664	-0.7071 to -0.6257	Yes	****	<0.0001	C	THZ1+UV		Untreated vs. THZ1+UV	-0.3997	-0.4380 to -0.3613	Yes	****	<0.0001	C	THZ1+UV
Test details	Mean 1	Mean 2	Mean Diff.	SE of diff.	n1	n2	t	DF	Test details	Mean 1	Mean 2	Mean Diff.	SE of diff.	n1	n2	t	DF	Test details	Mean 1	Mean 2	Mean Diff.	SE of diff.	n1	n2	t	DF
Untreated vs. +UV	1	1.822	-0.8224	0.02652	529	596	31.02	666.6	Untreated vs. +UV	1	1.774	-0.7741	0.01668	693	768	46.39	1458	Untreated vs. +UV	1	1.409	-0.4085	0.01925	498	418	21.22	912.7
Untreated vs. THZ1+UV	1	1.203	-0.2031	0.02159	529	733	9.406	866	Untreated vs. THZ1+UV	1	1.666	-0.6664	0.01733	693	618	38.45	1259	Untreated vs. THZ1+UV	1	1.4	-0.3997	0.01632	498	531	24.49	826.4
