# Supplementary material for: Crosstalk between chromatin state and ATM signalling in DNA damage-induced transcription stress
Source: EMBO J. 2025 Aug 26;44(19):5564–94. doi: 10.1038/s44318-025-00537-7 (PMC12489091; doi:10.1038/s44318-025-00537-7)
Supplement: Supplementary file 5 — Source data Fig. 4 [file 44318_2025_537_MOESM5_ESM.zip › EMBOJ-2025-120849-T_Source data Fig_4/Fig_4B/Numerical_data_Fig_4B.xlsx]

## Sheet: Extended data figure 4b (2)
PLA p300 / CPD			STATISTICAL ANALYSIS	PLA p300/CPD +/- THZ1								PLA PCAF / CPD			STATISTICAL ANALYSIS	PLA pPCAF/CPD +/- THZ1								PLA GCN5 / CPD			STATISTICAL ANALYSIS	PLA GCN5/CPD +/- THZ1								Extended data figure 4b
Untr.	Untr.	THZ1										Untr.	Untr.	THZ1										Untr.	Untr.	THZ1
no UV	UV	UV	Number of families	1								no UV	UV	UV	Number of families	1								no UV	UV	UV	Number of families	1
1.09954	1.46649	0.793289	Number of comparisons per family	3								1.20885	2.08088	1.93049	Number of comparisons per family	3								0.742615	1.14956	1.08984	Number of comparisons per family	3
0.904929	1.45094	0.765088	Alpha	0.05								1.11261	2.19569	1.54888	Alpha	0.05								0.740505	1.43821	1.07512	Alpha	0.05
0.978982	1.37082	0.655036										1.00401	1.66156	1.6517										0.673353	1.52114	1.12135
0.894563	1.63579	0.806223	Bonferroni's multiple comparisons test	Mean Diff.	95% CI of diff.	Significant?	Summary	Adjusted P Value				1.28551	1.70322	1.65024	Bonferroni's multiple comparisons test	Mean Diff.	95% CI of diff.	Significant?	Summary	Adjusted P Value				0.696929	1.37996	1.12677	Bonferroni's multiple comparisons test	Mean Diff.	95% CI of diff.	Significant?	Summary	Adjusted P Value
1.09258	1.88517	0.846938										1.07833	1.95957	1.7456										0.821004	0.964619	1.17112
0.773492	1.53508	0.641635	-UV vs. +UV	-0.8224	-0.8948 to -0.7500	Yes	****	< 0.0001				1.23523	1.5556	1.68466	-UV vs. +UV	-0.7741	-0.8145 to -0.7336	Yes	****	< 0.0001				0.712754	1.44097	1.23497	-UV vs. +UV	-0.4085	-0.4502 to -0.3669	Yes	****	< 0.0001
1.13741	1.31488	0.792869	-UV vs. THZ1+UV	-0.2031	-0.2722 to -0.1339	Yes	****	< 0.0001				1.11816	2.70577	1.61808	-UV vs. THZ1+UV	-0.6664	-0.7091 to -0.6237	Yes	****	< 0.0001				0.695737	1.19048	1.32909	-UV vs. THZ1+UV	-0.3997	-0.4388 to -0.3605	Yes	****	< 0.0001
1.00742	1.45136	0.712326	+UV vs. THZ1+UV	0.6193	0.5525 to 0.6862	Yes	****	< 0.0001				1.07095	2.25437	1.33695	+UV vs. THZ1+UV	0.1077	0.06597 to 0.1494	Yes	****	< 0.0001				0.73711	1.13044	1.32772	+UV vs. THZ1+UV	0.008874	-0.03217 to 0.04991	No	ns	> 0.9999
0.947185	1.12695	0.792402										0.981066	2.06502	1.71433										0.742752	1.33593	1.2924
0.921784	1.63565	0.857257										1.04472	2.87538	1.74896										0.69803	1.11493	1.06048
0.918656	1.56972	0.721384	Test details	Mean 1	Mean 2	Mean Diff.	SE of diff.	n1	n2	t	DF	1.52981	2.102	1.64688	Test details	Mean 1	Mean 2	Mean Diff.	SE of diff.	n1	n2	t	DF	0.853204	1.12576	0.987645	Test details	Mean 1	Mean 2	Mean Diff.	SE of diff.	n1	n2	t	DF
0.898112	1.35998	0.869957										1.03617	2.19898	1.85602										0.928108	1.28666	0.985994
1.17056	1.93779	0.859265	-UV vs. +UV	1	1.822	-0.8224	0.03022	529	596	27.21	1855	1.33184	2.34798	1.56481	-UV vs. +UV	1	1.774	-0.7741	0.01687	693	768	45.88	2076	0.864213	1.14066	1.19662	-UV vs. +UV	1	1.409	-0.4085	0.01737	498	418	23.52	1444
0.882143	1.18643	0.902874	-UV vs. THZ1+UV	1	1.203	-0.2031	0.02886	529	733	7.035	1855	1.24093	1.90878	2.00627	-UV vs. THZ1+UV	1	1.666	-0.6664	0.01782	693	618	37.4	2076	0.861323	1.123	1.16419	-UV vs. THZ1+UV	1	1.4	-0.3997	0.01634	498	531	24.46	1444
1.03683	1.56015	0.789087	+UV vs. THZ1+UV	1.822	1.203	0.6193	0.0279	596	733	22.2	1855	1.6354	1.7209	1.52082	+UV vs. THZ1+UV	1.774	1.666	0.1077	0.0174	768	618	6.187	2076	0.913017	1.14098	0.822701	+UV vs. THZ1+UV	1.409	1.4	0.008874	0.01712	418	531	0.5183	1444
1.08306	1.76779	0.754675										1.18217	2.11223	1.45307										0.895633	1.31776	1.10498
1.06727	1.49782	0.893116										1.11633	1.80582	1.84696										0.703672	1.11227	1.11089
1.12405	1.5207	0.867856										1.44226	2.02856	1.90002										0.803299	1.12117	1.16007
0.783904	1.79184	0.887233										1.36845	1.6946	1.75693										0.654134	1.51404	1.04952
1.13689	1.45953	0.834425										0.931738	1.57884	1.54785										0.792612	1.14823	1.49642
0.975573	1.55207	0.769523										1.168	2.14914	1.64264										0.621246	1.20933	0.961042
0.933551	1.63701	0.792356										0.834545	1.82475	1.75934										0.942969	1.41817	1.44739
0.995464	1.43287	0.816215										0.911204	1.85368	1.73354										0.752385	1.22685	0.996177
1.05313	1.44683	1.04949										1.15579	2.67405	1.79091										0.730826	2.0329	1.57009
0.977768	1.34205	0.866875										1.14476	2.43999	1.86786										1.00003	1.19827	1.41716
1.01638	1.24503	0.919823										0.998677	1.77513	1.63146										0.805776	1.14424	1.42633
0.92622	1.55632	1.01447										1.14461	2.12736	1.52506										0.746147	1.21593	1.3545
1.1043	2.05265	0.778815										0.991443	1.81978	1.6289										0.65473	1.22612	1.13007
0.898065	1.55646	0.828588										1.29289	1.7969	1.76314										0.82183	1.3496	1.55532
1.01774	1.59956	1.01409										0.958266	1.90206	1.97551										0.722432	1.36129	1.75209
1.1749	1.38987	0.954375										1.29164	1.56145	1.67033										0.661381	1.2757	1.90176
0.893863	1.59979	0.669463										1.07738	1.99567	1.71045										0.655326	1.6249	1.58816
0.975013	1.22294	0.664										0.965135	2.07935	1.82599										0.750688	1.58169	1.34226
0.960025	1.99802	0.993549										0.500508	2.02761	1.63036										0.79651	1.29671	1.25561
1.04603	1.49721	0.826067										0.545743	1.65659	1.92727										0.715323	1.28905	1.19662
1.22892	1.45043	0.822191										0.784414	1.94759	1.75583										0.777062	1.15043	1.4212
0.799779	1.42801	0.983184										0.733625	2.29295	1.92092										0.575836	1.4833	1.17557
1.06545	2.02212	0.777928										0.561016	2.26029	1.50138										0.716561	1.12218	1.13846
1.26165	1.59648	0.922532										0.793622	1.8387	1.74261										0.7289	1.14323	1.5183
0.815328	1.73029	0.76406										0.523966	1.86033	1.57869										0.821417	1.23139	1.24245
0.886019	2.35788	0.746598										0.709656	1.97609	1.56393										0.585881	1.27942	1.36625
0.755563	3.08136	0.823452										0.502919	2.08804	1.53214										0.832013	1.20474	1.42863
0.651394	1.90628	0.610959										0.4742	1.62941	1.4826										0.741239	1.19245	1.35657
0.947371	1.85972	0.910719										0.508327	1.74034	1.72799										0.697755	1.27111	1.23699
0.980896	2.04976	0.860152										0.54092	2.03565	1.53002										0.794676	1.16016	1.38143
0.747158	2.25609	0.743936										0.518704	1.69423	1.63664										0.649134	1.31212	1.37473
0.773259	1.8523	0.835452										0.83038	2.4272	1.643										0.9121	1.12374	1.09103
0.911092	2.04887	0.878268										0.577824	1.98793	1.76438										0.904806	1.32226	1.34285
0.818736	1.68566	0.893583										0.783903	2.07613	1.76628										0.715965	0.961454	1.28676
0.971558	2.22938	0.906797										0.827895	1.84806	1.70475										0.804904	1.16837	1.27988
1.01181	1.91533	0.810612										0.567885	1.98237	1.55246										0.734404	1.19029	1.04805
1.07012	2.29802	1.00209										0.567812	1.55092	1.7535										0.783392	1.07672	1.243
0.907544	1.77381	0.894003										1.18203	2.11311	1.50452										0.76188	1.29423	1.29822
0.890548	1.82835	0.645884										1.52725	1.8542	1.61801										0.698627	1.53147	1.18318
1.22747	1.82396	1.15604										0.762564	1.58922	2.29712										0.787383	1.53752	1.38042
0.860338	1.6413	0.681276										0.706587	2.00064	1.40133										0.684224	1.01677	1.09938
0.886112	1.85501	0.708871										0.48465	1.92384	1.14322										0.730551	1.03131	1.25685
1.0697	1.57612	0.629729										0.533466	1.97222	1.38321										0.694774	1.05769	1.29198
0.983838	2.10976	0.690008										0.80663	1.76745	1.58746										0.790547	1.28992	1.30501
0.893676	2.14099	0.577621										0.752333	1.83373	1.42384										0.716057	1.27098	1.32299
1.00985	1.66675	0.940975										0.427942	1.50613	1.3485										0.658216	1.12855	1.37138
1.07022	2.28098	0.617542										0.733918	1.84112	1.28799										0.826646	1.30469	1.46009
1.15655	1.80523	0.736092										0.394034	1.7809	1.05451										0.742431	1.14809	1.19126
1.16192	1.7323	0.832557										0.402219	2.08154	1.27484										0.859855	1.19236	1.08975
0.98902	1.71031	0.734645										0.582647	2.34637	1.31854										0.664317	1.25111	1.43092
0.937286	1.90175	1.16388										0.610051	2.03141	1.26081										0.637896	1.32978	1.26391
1.02609	1.39286	1.22869										0.653825	2.30947	1.24743										0.781374	1.09975	1.39588
1.23322	1.51775	0.977628										0.52477	1.44613	1.10479										0.760641	1.29116	1.33969
0.937613	1.51752	1.11313										0.382999	2.06035	1.17121										0.85403	1.12355	1.43849
0.887793	1.72161	0.984631										0.656163	2.26372	1.04106										0.576019	1.08342	1.10089
0.902454	1.83601	1.06419										0.71879	1.9625	1.11896										0.68349	1.17589	1.0642
0.95657	1.66255	1.0246										1.16325	1.14754	1.17589										0.584551	1.13066	1.39271
0.970904	1.88863	0.991215										1.00102	1.60756	1.12174										0.711699	1.23685	1.45101
0.92608	1.68015	1.21986										1.11641	1.67998	1.26285										0.876551	1.33194	1.1125
0.925333	1.62043	1.38996										1.09375	1.74107	1.0776										0.919347	1.10089	1.21295
0.805849	2.01838	1.24844										0.984646	1.90089	1.45147										0.625191	1.33061	1.06099
0.962126	2.11382	1.53951										0.951031	2.33753	1.34192										0.603678	1.28781	1.10892
0.837319	1.74174	1.1192										0.959362	1.72353	1.11611										0.637025	1.49761	1.46225
1.06798	1.50496	1.21104										0.900023	2.17544	1.24334										0.885221	1.17864	1.52839
0.974826	1.68486	1.02661										1.0996	1.65988	1.23179										1.3456	1.57087	1.25433
1.15202	1.70378	1.48474										1.07461	1.77374	1.20914										0.616888	1.25231	1.34024
0.830036	1.5637	1.45813										1.01373	1.81086	1.2185										0.660189	1.45601	1.28712
1.08861	1.83871	1.39645										0.989397	1.91609	1.14812										0.611981	1.35606	1.07259
1.1566	1.75873	1.52467										0.914931	1.63759	1.21696										0.770778	1.57353	1.13791
1.16626	1.43707	1.54666										0.872399	2.46819	1.2432										0.604366	1.15887	1.319
1.02091	1.72945	1.52425										0.989543	1.68071	1.32409										0.599458	1.35602	1.01292
1.02301	2.05354	1.7415										1.02491	1.66434	1.3105										0.655281	1.14264	1.11635
0.77592	1.41746	1.47676										1.00978	1.42867	1.31642										0.61987	1.26111	1.31262
2.15066	1.81009	1.60213										0.928742	1.77469	1.16193										0.759494	1.13507	1.31345
1.01288	1.63612	1.31479										0.960019	1.88138	1.48077										0.722295	1.39973	1.35868
1.14506	1.61852	1.2708										0.879488	1.6031	1.14527										0.683719	1.25089	1.3423
1.32025	1.38889	1.41074										0.97712	1.35478	1.18649										0.684912	1.27116	1.28928
0.855669	1.93933	1.16705										0.906746	1.72909	1.0879										0.677527	1.28409	1.22442
0.95783	1.65073	1.50104										1.18466	1.63365	1.31276										0.550608	1.3135	1.18419
1.0698	1.76513	1.0111										1.16858	1.96622	1.2953										0.662069	1.28098	1.30006
0.884198	1.62697	1.11602										1.20717	2.09206	2.12751										0.826371	1.39579	1.46794
0.749026	1.4593	1.42727										1.08126	2.06875	1.46601										0.799263	1.47661	1.31836
0.842269	1.35247	1.21767										0.950958	2.00254	1.15411										0.724267	1.21571	1.17768
1.0232	1.45696	1.39472										0.827091	1.75503	1.28953										0.679866	1.3012	1.2541
0.940321	1.82573	1.417										0.960969	1.46308	1.29888										0.849947	1.25988	1.14346
0.900213	1.61996	1.37446										1.04428	1.71411	1.38204										0.777154	1.22479	1.30217
1.2293	1.50576	1.18527										0.950008	2.23266	1.4142										0.717066	1.05966	1.18474
0.829289	1.57654	1.15039										0.937219	1.73654	1.27981										0.697847	1.27676	1.11223
1.03072	1.2638	1.09389										0.806264	2.21856	1.25277										0.730276	1.3107	1.43982
1.04612	1.56916	1.17551										0.993708	1.92406	1.61516										0.864992	1.33235	1.61206
1.0182	1.72338	1.06559										0.872253	2.06532	1.4758										0.522491	1.23777	1.18295
0.809398	1.60838	1.54596										0.876346	1.65148	1.55947										0.805913	1.09346	1.22337
0.74417	1.62977	1.53527										1.14454	1.81232	1.37722										0.681609	1.16222	0.941868
0.980056	1.96777	1.53284										0.850695	1.98047	1.7722										0.721469	1.22424	1.15231
0.906283	1.9532	1.76335										1.08454	1.44255	1.51994										0.638768	1.20841	1.14979
1.31516	1.73926	1.18307										0.860634	1.39242	1.32833										0.722065	1.38473	1.38767
0.953208	1.56197	1.40126										0.732675	1.73471	1.34894										0.618494	1.31666	1.53234
0.79385	1.64322	1.48666										0.778568	1.67238	1.79354										0.665922	1.3595	1.21346
1.1085	1.32165	1.16701										0.960896	1.81335	1.34616										0.60533	1.1036	1.284
0.90138	1.50636	1.57327										1.00672	1.42896	1.34397										0.84692	1.49156	1.18447
0.919076	1.70574	1.28453										0.837834	1.55648	1.58929										0.595193	0.987921	1.19938
0.904088	1.56622	1.57645										0.842511	1.61458	1.44423										0.67849	1.22593	1.33161
1.11453	1.68697	1.43058										0.807726	1.4237	1.26022										0.611384	1.15557	1.14809
1.07755	1.62118	1.55875										0.781929	1.92048	1.37963										0.786098	1.11975	1.26483
0.656343	1.32922	1.39141										0.890303	1.61209	1.70578										0.541205	1.19515	1.42877
1.03487	2.61496	1.37311										1.00387	1.64541	1.25094										0.668766	1.25804	1.37923
0.884758	1.47783	1.46233										0.967035	1.88262	1.18174										0.590606	1.25162	1.50862
1.03156	1.8848	1.55777										0.9579	1.53974	1.18546										0.712433	1.13172	1.3212
0.950733	1.49684	1.27244										0.964477	2.12714	1.28485										0.596706	1.16268	1.21318
0.846658	1.37222	2.02618										1.04194	1.89775	1.32797										0.665418	1.19924	1.29854
0.944617	1.76639	1.47541										1.31942	2.06765	1.50876										0.715598	1.21538	1.2896
0.957317	1.56113	1.35644										1.22989	2.276	1.68268										0.655556	1.0126	1.11846
0.837133	1.54479	1.55011										0.945038	1.9834	1.26643										0.86779	1.42404	1.34556
0.877568	1.51556	1.54465										1.4633	1.20695	1.48077										0.558085	1.15484	1.12484
0.75757	1.96996	1.24302										1.01475	1.5472	1.15411										0.571203	1.51564	1.26446
0.766582	1.84558	1.56328										1.04596	1.55692	1.22902										0.629365	1.34666	1.03407
0.772932	1.53863	1.43889										1.0309	1.35449	1.56145										0.549966	1.64293	1.00751
1.07689	1.34775	1.53106										0.402657	1.76387	1.08169										0.649868	1.4634	1.21203
0.966562	1.61324	1.35919										0.433934	1.56415	1.33659										0.649272	1.60641	1.16855
0.60769	1.64163	0.96362										0.470912	1.40163	1.2706										0.611843	1.26483	1.3346
0.941021	1.80808	0.921831										0.526962	1.83571	1.2011										0.541343	1.29882	1.60018
0.854269	1.53839	0.924726										0.336084	1.52213	1.45205										0.740963	1.44523	1.60031
0.997285	1.273	0.851607										0.379199	1.59996	1.20176										0.674821	1.29409	0.950492
0.963807	1.47648	0.817569										0.65039	1.63789	1.23143										0.769631	1.58935	1.0459
1.10888	1.51346	0.947978										0.604351	1.99874	1.67165										0.600926	1.40143	1.09122
0.977721	1.65624	0.751547										0.519727	2.02732	1.6984										0.695416	1.45702	0.901779
1.19899	1.41975	0.838393										0.545889	1.68721	1.9443										0.617118	1.24543	1.56821
1.01596	1.29378	0.866362										0.562624	1.88372	1.62196										0.575652	1.34391	1.29258
0.943029	1.47867	0.785585										0.601063	1.67801	1.74684										0.593908	1.56188	1.48083
1.19264	1.98037	0.815468										0.703517	1.98135	1.85405										0.628814	1.68659	1.01856
1.14955	1.63159	1.1424										0.80568	1.94277	1.41295										0.771512	1.74925	1.14975
0.930189	1.22981	0.649666										0.748387	1.96162	1.70439										0.656014	1.80498	1.38423
0.914034	1.56963	0.939621										0.536535	1.86582	1.55377										0.585652	1.24382	1.37161
1.23392	1.41116	0.839281										0.46375	2.34937	1.75437										0.718258	1.27501	1.48271
1.39127	1.49791	0.957737										0.798591	1.53909	1.59726										0.634273	1.3451	1.07264
1.00307	1.43562	0.904088										0.50957	1.38796	0.775791										0.587762	1.30107	1.15557
1.07984	1.55212	0.8503										0.42268	1.3208	1.22588										0.588266	1.09902	1.50839
0.924259	1.43955	0.757757										0.456734	1.66047	1.75715										0.631108	1.20199	1.39115
0.908291	1.13451	0.832043										0.540335	2.13204	1.21294										0.623035	1.00535	1.09314
1.11625	1.5093	0.94485										0.50672	2.62648	1.65521										0.415662	0.983425	1.36588
1.28042	1.60815	0.847452										0.470619	2.01175	1.3835										0.67583	1.34391	1.04714
1.08969	1.6477	0.866128										0.451984	1.4082	1.5127										0.529417	0.975811	0.978563
1.18629	2.10107	1.00419										0.449938	1.47185	1.13847										0.326035	1.11021	0.785089
1.16061	1.34724	1.09949										0.532516	1.42099	1.66646										0.497446	1.40546	1.1503
1.03095	2.12036	0.747812										0.611367	1.45074	1.3968										0.565194	1.05966	0.92109
1.19778	1.48918	0.638787										0.529227	1.29413	1.47821										0.626016	1.13374	1.31185
1.03693	1.60862	0.726054										0.588274	1.48895	1.68904										0.490658	1.3795	0.993471
1.13474	1.82858	0.847498										0.483408	2.21388	1.79113										0.462724	1.69577	1.51055
1.13456	1.88914	0.982343										0.466454	2.08432	1.46849										0.387866	1.06654	1.49679
1.10855	2.11676	0.629542										0.510885	1.92077	1.40214										0.398324	1.11167	1.43032
1.08637	2.09552	0.802441										0.52382	2.27746	1.8048										0.438643	1.09599	1.19603
1.13923	1.78114	0.7501										0.553124	1.39863	1.68254										0.529325	1.54192	1.62655
0.88784	1.57481	0.988133										0.498754	1.76058	1.3705										0.486759	1.41239	1.21392
0.928695	1.65718	0.891248										0.305099	1.19628	1.93911										0.432542	1.02705	1.71476
0.897785	1.90436	0.784558										0.260083	1.18305	1.35654										0.403645	1.38033	1.44248
1.04318	1.45491	0.826861										0.315549	1.28068	1.2717										0.569873	1.30272	1.57169
1.17864	1.52242	0.927294										0.42743	1.23326	1.20351										0.389288	0.98393	1.26102
1.00611	1.61884	0.766208										0.476539	1.28485	1.18093										0.328879	1.34033	1.19502
1.09296	1.50431	0.745384										0.173267	1.18371	1.62897										0.278698	1.57151	1.17786
1.03632	1.69476	0.63099										0.165521	1.24407	1.78207										0.396306	1.15727	1.31162
1.28458	2.05994	0.85749										0.634167	1.25606	1.56291										1.4645	1.48752	1.08727
0.923979	2.16938	0.850673										0.199209	1.10859	2.02914										1.3517	1.40069	1.29492
0.988647	1.62006	0.799873										0.384607	1.09909	1.43078										1.26033	1.77801	1.20616
1.11574	1.44108	0.840681										0.241375	1.17516	1.96337										1.34482	1.80232	1.31061
0.924119	1.31032	0.547692										0.407261	1.30575	1.57307										1.45353	1.19415	1.05406
1.08329	1.40128	0.774473										0.571759	1.33725	1.63979										1.53697	1.56165	1.06466
1.2137	1.32829	0.640841										0.549104	1.24583	2.0336										1.47092	1.31657	1.43973
0.868229	1.53191	0.85044										0.455273	1.33725	1.66039										1.4961	2.1173	1.19305
1.09062	1.44027	0.610305										0.663032	1.25839	1.31905										1.37808	1.55206	1.55573
1.21006	1.37568	0.816355										0.592951	1.21418	1.85405										1.3939	1.56105	1.40899
1.06844	1.65714	0.814067										0.616043	1.14556	1.78938										1.31006	1.5155	0.999388
0.973099	1.59491	0.688233										0.706587	1.247	1.82599										1.67187	1.46234	1.238
1.02539	1.46446	0.773819										0.727341	1.08191	1.98815										1.38941	1.63673	1.46165
1.05107	1.26641	0.805756										0.595216	0.990639	1.93392										1.62848	1.62077	1.22291
1.09221	1.80021	0.589761										0.428088	1.18386	1.47785										1.12805	1.7726	1.30097
1.28485	1.42564	0.753415										0.396592	1.33147	1.77907										1.48807	1.712	1.46
0.951973	1.25719	0.824666										0.37518	1.22697	1.55984										1.47569	1.4656	1.38854
0.88297	1.16713	0.595317										0.338568	1.01271	1.73384										1.58132	1.57444	1.4023
0.901497	1.46553	0.699766										0.384607	0.880365	1.85668										1.48592	1.49922	1.33473
1.19359	1.16014	0.84395										0.370941	1.20476	1.57022										1.54362	1.69159	1.3717
1.17262	1.34502	0.813133										0.346168	1.3322	1.4785										1.51729	1.50619	1.49385
1.28768	1.45622	0.801834										0.485308	1.21404	2.18261										1.42198	1.57931	1.51963
1.07454	1.53046	0.744403										0.607055	1.22668	1.83907										1.39147	1.53426	1.6083
0.840857	1.4708	0.874953										0.492104	1.13438	2.10383										1.7548	1.73687	1.63976
0.968398	1.21259	0.828541										0.597847	0.943431	1.80231										1.68834	1.30396	1.52449
1.35527	1.43594	0.652841										0.538508	1.20607	1.76146										1.37262	1.49766	1.43156
0.876838	1.60109	0.586352										0.701252	1.18386	2.09842										1.38689	1.77319	1.3723
0.961194	1.12412	0.750753										0.730994	1.14023	1.79844										1.51591	1.5899	1.20369
1.02364	1.41638	0.912259										0.586082	0.999335	2.03514										1.53605	1.49371	1.19667
0.879025	1.31757	1.09305										0.456954	1.18999	1.6012										1.32675	1.61082	1.43555
1.05151	1.28399	1.35065										0.724198	1.11662	2.16025										1.43289	1.37262	1.46197
1.09924	1.5097	1.49385										0.585497	1.01234	1.96199										1.36092	1.44142	1.51523
1.1592	1.71216	1.2751										0.389576	1.21221	1.80085										1.67077	1.6888	1.4267
1.10606	1.25873	1.62454										0.512127	1.21038	1.91814										1.349	1.67435	1.25855
1.13368	1.32628	1.20394										0.60479	1.22449	1.82409										1.23584	1.44248	1.27304
1.08234	1.33546	1.23985										0.5293	1.00262	1.91361										1.32148	1.47922	1.25818
1.04834	1.45562	1.11864										0.534197	1.43283	1.77549										1.40597	1.65572	1.2563
0.926242	1.26791	1.4812										0.599236	1.33198	1.83797										1.25043	1.24167	1.04677
1.0567	1.60229	1.10122										0.601282	1.11465	1.86413										1.43505	1.40271	1.36799
1.01317	1.83143	1.51141										0.660255	1.1403	1.62057										1.38014	1.6693	1.42294
1.0498	1.72207	1.12984										0.721348	1.2486	2.10778										1.22047	1.42441	1.46436
1.21225	1.89322	1.44776										0.778641	1.15484	1.91507										1.49495	1.38175	1.41973
1.14427	1.72053	1.37964										0.584766	1.13139	1.85551										1.5228	1.64297	1.46271
0.955919	1.37641	1.04482										0.579724	1.27506	1.85142										1.29588	1.43684	1.32831
1.29175	1.59397	1.24708										1.00379	1.37663	1.21835										1.48018	1.6499	1.56293
0.989026	1.29609	1.19502										1.08915	1.545	1.2429										1.41739	1.34097	1.45899
1.02668	1.47089	1.28299										0.805826	2.2551	1.35851										1.40523	1.3784	1.74375
1.38602	1.33597	1.35574										0.744733	1.83878	1.45775										1.39941	1.44886	1.49284
1.19826	1.45343	1.21155										0.74561	1.57255	1.61114										1.58495	1.62985	1.57371
1.11884	1.26744	1.09608										1.25313	2.1772	1.4823										1.5866	1.40978	1.64655
1.25976	1.4289	1.38053										1.69182	2.10434	1.475										1.34262	1.7021	1.53972
1.19561	1.39953	1.17588										1.47025	1.77337	1.43173										1.21919	1.4695	1.66416
1.09315	1.26023	1.29485										1.35259	1.51278	1.38518										1.50073	1.76136	1.70398
1.15165	1.296	1.56029										1.2801	1.9112	1.66069										1.44372	1.46665	1.46872
1.12382	1.31954	1.42928										1.63387	2.28828	1.42852										1.21538	1.49472	1.54307
1.2677	1.51622	1.37894										1.36078	1.92691	1.49166										1.49037	1.38735	1.53059
0.993658	1.3961	1.1579										1.36618	1.92201	1.18524										1.48023	1.79186	1.60146
0.930016	1.3813	1.39393										1.22807	2.18429	1.82292										1.69008	1.51399	1.55504
1.0196	1.26607	1.11014										1.28602	2.17238	1.61925										1.64467	2.12377	1.47404
1.14337	1.1272	1.35774										1.14491	1.98033	1.85953										1.31799	1.64829	1.40886
0.964882	1.06395	1.03926										1.13577	2.35478	1.71557										1.39707	1.55564	1.50578
1.01673	1.07205	1.0176										1.33893	1.74407	1.13731										1.41831	1.88424	1.57362
1.20796	1.19736	0.892649										1.25211	1.91624	1.5697										1.29194	1.60339	1.47376
0.904799	1.46561	1.06359										1.24371	2.01701	1.54405										1.54724	2.05758	1.44583
0.981779	1.40545	1.19474										1.22164	1.93604	1.7934										1.42019	1.79617	1.35519
0.931517	1.72194	1.33057										1.4283	1.74253	1.99304										1.10259	1.57476	1.49582
1.01549	1.36054	1.03044										1.43919	1.98194	1.70388										1.36964	1.71893	1.51422
1.14449	1.39387	1.25194										1.58827	2.1153	1.60822										1.25942	1.7576	1.29868
1.04855	1.59757	1.29308										1.35069	1.64899	1.79047										1.54807	1.50417	1.67806
0.987911	1.46103	1.12559										1.48559	1.65002	1.59916										1.38629	1.75255	1.76457
1.01257	1.22725	1.22365										1.30173	1.8121	1.44591										1.31763	1.80567	1.68274
0.842787	1.16396	1.21898										1.47631	1.43751	1.23326										1.51202	1.95093	1.62618
1.00541	1.3189	1.0464										1.15287	2.03024	1.55692										1.33771	1.46798	1.63118
0.99413	1.09414	1.31745										0.996193	1.65141	1.40353										1.40111	1.42863	1.82925
1.16083	1.40116	0.99481										1.09748	1.71703	1.45037										1.52321	1.58298	1.61582
1.07741	1.25835	1.02385										1.46162	1.75313	1.74619										1.42899	1.93543	1.75943
0.9708	1.40309	1.04584										1.24371	2.07752	1.31985										1.6066	1.53958	1.62508
0.760875	1.45189	1.23845										1.17794	1.80012	1.33922										1.42427	1.57917	1.60041
0.996188	1.38319	1.15412										1.26702	2.45307	1.62429										1.47284	1.48151	1.77072
0.933447	1.38743	1.43651										0.972004	1.69613	1.35193										1.53568	1.37395	1.84791
0.942367	1.31328	1.20086										1.15981	2.07401	1.3751										1.50936	1.50073	1.34496
0.892062	1.36496	1.06499										1.2128	2.04405	1.28668										1.45078	1.37716	1.40987
1.01823	1.22009	1.05126										1.31116	1.96915	1.22383										1.45697	1.85924	1.62861
0.960121	1.4446	1.26581										1.05224	2.53214	1.22558										1.15497	1.73228	1.40193
0.945369	1.39648	1.21431										1.22588	2.05867	1.42362										1.28501	2.34522	1.64485
0.827734	1.39905	1.0987										1.40506	1.90308	1.08126										1.22093	1.69329	1.53325
0.974617	1.27387	1.28341										1.38116	1.93253	1.15404										1.09181	1.9236	1.26345
0.865988	1.61074	1.03576										1.53857	2.04661	1.2543										1.22254	1.61518	1.63137
0.931302	1.42178	1.21501										1.46184	1.88131	1.29106										1.22983	1.9052	1.34051
1.11258	1.55915	0.85904										1.21623	1.95921	1.41909										1.2657	1.73576	1.60641
0.805348	1.48731	0.754185										1.34528	1.8713	1.31488										1.31671	1.70196	1.38693
0.883699	1.58201	0.781074										1.51212	1.83768	1.37795										1.10383	1.53821	1.20827
0.945883	1.38413	0.991213										1.35968	1.85222	1.03229										1.40583	1.64302	1.4128
0.969599	1.3346	1.29742										1.10369	2.09177	1.29442										1.21676	1.69402	1.68613
1.17228	1.26204	1.03148										1.40155	2.63262	1.3504										1.37478	1.87933	1.50348
0.98641	0.970714	0.711042										1.20782	2.64533	1.35668										1.19153	1.60045	1.36446
0.99087	1.25599	0.948542										1.44825	1.59199	1.46089										1.33643	1.47078	1.56123
0.992243	1.58385	1.07205										1.42063	2.21717	1.29939										1.43757	1.90695	1.33166
1.02394	1.30128	1.19102										1.34711	2.2076	1.21901										1.22203	2.23041	1.53078
1.0338	1.321	0.881169										1.32241	2.19642	1.18678										1.38037	1.53023	1.38707
0.902526	1.36552	0.875551										1.399	1.67406	1.17275										1.37684	1.8108	1.62894
0.985338	1.4006	1.20032										1.41529	2.33366	1.29976										1.17135	1.69352	1.65022
0.787893	1.57476	0.942453										1.36151	2.37626	1.50562										1.49844	1.60064	1.81397
1.00091	1.12386	1.12617										1.36779	1.66039	1.11787										1.31212	1.9535	1.79131
1.17845	1.57832	1.19625										1.43999	1.86165	1.38043										1.49009	1.62591	1.59559
0.908487	1.12287	1.06506										1.35917	2.02936	1.59872										1.13521	1.57912	1.37469
0.94554	1.17695	1.23069										1.28324	1.81072	1.8808										1.36537	1.3779	1.74127
0.818985	1.0805	1.11584										1.01125	1.99012	1.36012										1.13576	1.75154	1.56917
0.882756	1.20019	0.933618										1.38394	1.36545	1.37225										1.26717	1.79122	1.70499
0.973159	1.51017	1.25655										1.33001	1.88197	1.53996										1.19323	1.32093	1.49716
1.08659	1.4416	0.829835										1.37963	1.52272	1.28719										1.30506	1.75631	1.56
0.850806	1.33563	1.02166										1.31949	1.70979	1.14578										1.51821	1.631	1.61559
1.06043	1.48839	0.710999										1.08929	2.03155	1.24086										1.38592	1.58513	1.50578
1.15439	1.62875	1.22597										1.4587	1.85142	1.39315										1.23208	1.4695	1.53747
0.892405	1.57146	1.36989										1.14593	2.0887	1.45263										1.20139	1.56022	1.47271
1.04126	1.45369	0.918051										1.38241	2.00437	1.71031										1.38368	1.50647	1.47404
1.07947	1.24008	0.640753										1.37386	2.74501	1.34411										1.52688	1.63311	1.42766
1.03766	1.17416	0.609275										1.86881	1.85325	1.6544										1.32868	1.77108	1.50399
0.917879	1.28905	0.957677										1.38497	2.56349	1.34886										1.41569	0.794767	1.49642
0.995288	1.36024	1.04769										1.50116	2.19598	1.49158										1.2413	0.55992	1.39776
0.904413	1.51455	1.10323										1.83161	2.18436	1.61801										1.38712	0.818252	1.59192
1.05696	1.21949	1.11803										1.5233	1.76789	1.8235										1.18323	1.0675	1.52238
0.938035	1.61678	1.01531										1.35544	2.42325	1.53046										0.924989	1.30634	1.41399
1.06253	1.48564	0.919123										1.24444	2.34491	1.51066										1.03177	1.10429	1.52747
0.860455	1.27739	0.665026										1.38511	2.09638	1.50284										1.00608	0.965445	1.31038
1.0769	1.58831	1.02488										1.2668	2.86844	1.40828										1.01815	1.68315	1.42487
1.04349	1.33713	0.956348										1.26877	2.73507	1.45059										0.933016	1.21584	1.51454
0.886101	1.44541	0.831894										1.04881	2.14037	1.53572										0.923062	1.20575	1.35794
1.0208	1.33344	0.932031										1.20154	2.04054	1.89994										1.13144	1.20185	1.60774
1.12236	1.31148	0.989369										1.01534	2.70423	1.63789										0.995214	1.48775	1.66866
1.03882	1.66486	0.938593										1.30239	2.34382	1.75722										1.31116	1.53812	1.69655
0.904113	1.40227	1.06305										1.20468	1.87575	1.74509										1.02402	1.47376	1.48463
0.973459	1.27027	0.985767										1.07724	2.26292	1.31094										1.01806	1.16548	1.48449
1.03796	1.20663	1.1209										1.3295	1.81678	1.49268										0.655739	1.37964	1.20557
0.919595	1.29772	1.25479										1.34609	2.09024	1.4093										0.889211	1.5738	1.59573
0.863972	1.46711	0.945883										1.17012	2.2885	1.56072										0.882606	1.61843	1.66251
0.965139	1.63518	1.17575										1.32227	2.31108	1.09792										1.08218	1.19305	1.58504
1.123	1.51991	0.698906										1.45592	2.36157	1.19723										1.03599	1.71572	1.52669
0.995502	1.2993	1.14603										1.29084	1.85602	1.66091										1.05718	1.43055	1.45596
1.10936	1.34352	1.19964										1.26198	1.42238	1.33162										0.726561	1.42615	1.71104
1.04263	1.81183	1.11271										1.42867	2.37254	1.18824										0.803207	1.2119	1.6077
1.04902	1.41308	1.17146										1.32672	1.89454	1.1661										1.42615	1.51821	1.38106
0.936492	1.56408	0.745822										1.35508	1.42918	1.67954										1.55068	1.30726	1.58958
1.06652	1.39794	0.954847										1.5282	1.8311	1.25211										1.50183	0.911595	1.41115
0.980964	1.45129	0.587017										1.64081	2.47711	1.51329										1.43711	0.723992	1.24735
1.03393	1.24385	1.00665										1.34382	2.0746	1.54566										0.820087	1.29501	1.29272
0.824432	1.271	0.930273										1.40192	1.38445	1.44394										1.45624	1.09498	1.23529
1.04178	1.5754	0.770782										1.26716	1.92654	1.36253										0.991498	1.11933	1.31519
0.855095	1.32834	0.876109										1.41237	1.61224	1.45475										1.03998	1.37822	1.51564
0.891204	1.09718	1.46381										1.2961	0.901557	1.60661										1.11897	1.40739	1.10039
0.85844	1.50914	0.885758										0.978289	1.81715	1.14417										0.93719	1.66384	1.31932
0.97689	1.22768	1.05027										1.29333	1.6517	1.47127										1.02191	1.59999	1.32854
0.914706	1.48221	0.963981										1.15265	2.21176	1.60624										1.34093	1.39464	1.38725
1.01356	1.28301	0.764992										1.21389	1.88423	1.64037										1.13594	1.40464	1.41762
1.12068	1.46107	0.686769										1.23589	2.05121	1.31459										1.19538	1.76806	1.40156
0.963724	1.35621	1.33318										1.28587	2.06641	1.74166										1.4023	1.64595	1.52913
1.00502	1.48002	1.22159										1.15097	2.48391	1.49385										1.24112	1.64077	1.33551
1.00331	1.44923	1.11738										1.42947	1.88869	1.3238										1.08227	1.43294	1.38991
0.758559	1.43028	1.02638										1.17889	2.32905	1.56379										1.25185	2.06519	1.29097
1.02767	1.34352	1.24625										1.24071	2.22711	1.73091										1.37271	2.3316	1.59545
1.03002	1.21996	1.16357										1.3048	2.27183	1.74509										1.10782	1.57844	1.65256
0.975003	1.27949	0.942195										1.17319	2.11231	1.5898										1.33262	1.7271	1.41707
0.870405	1.18446	0.994859										1.146	1.92413	1.77922										1.57073	1.34542	1.36317
1.02471	1.48534	0.938979										1.2144	1.90674	1.64308										1.21121	0.810317	1.37813
0.994816	1.20466	0.913419										1.0993	1.97477	1.64527										1.112	1.00966	1.15621
1.05949	1.53908	1.15028										1.03777	1.82226	2.10741										1.08397	1.0525	1.13975
1.17665	1.26928	0.821172										1.10844	1.82679	1.5697										1.08186	1.31574	1.49445
0.995931	1.14414	0.90347										1.06883	2.12531	2.00634										1.0853	1.01264	1.4128
1.09525	1.33516	0.89262										1.10581	1.99962	2.12612										1.14043	1.27864	1.69246
0.98967	1.24981	0.667985										1.11487	2.1134	2.41806										1.25309	1.27341	1.48936
0.784205	1.67897	0.671502										1.07081	1.62605	2.35105										1.2441	1.20593	1.85924
1.20753	1.18647	0.758002										1.20761	1.62583	1.92486										1.35285	1.48835	1.45124
0.94524	1.71654	0.731327										1.10391	1.67486	1.94627										0.966867	1.21635	1.64568
0.945669	1.36556	1.29137										1.16931	1.59864	1.97426										1.58958	1.5505	1.54027
0.921267	1.46536	0.795227										1.18064	1.8143	2.25685										1.3456	1.12163	1.43817
0.939065	0.937221	0.842358										1.28339	1.75963	2.31005										1.23258	1.91419	1.55183
0.947213	0.943353	0.888202										1.50547	2.62955	1.96681										0.968133	1.23524	1.64178
0.873493	1.30411	0.908873										1.42187	2.02885	2.40272										1.02309	1.56967	1.4617
1.07411	1.16379	1.11275										1.17136	1.6908	2.30187										1.07475	1.34102	1.36854
1.05078	0.925213	0.84626										1.13818	1.92742	2.12875										1.08603	1.70733	1.41276
0.862042	1.1658	0.869805										1.30305	1.62714	1.82431										0.979489	1.43257	1.22878
1.02265	0.966897	1.02784										1.12839	2.0252	2.2711										1.09259	1.48376	1.30309
0.924355	1.07647	0.854666										1.1775	1.89578	2.59681										1.03176	1.5983	1.44078
1.11267	0.803289	1.48092										1.29523	2.18114	1.86947										1.02434	1.67595	1.61293
0.872292	1.23776	0.993701										1.32095	2.10215	2.32014										0.855105	1.71609	1.72398
0.848748	1.00498	0.924612										1.24473	1.93253	2.29997										1.05805	1.74251	1.62536
0.834896	1.06433	0.852607										1.23647	2.48281	2.71527										0.967846	1.64393	1.63325
0.995116	1.40128	0.789523										1.1536	2.26847	2.14278										1.06533	1.61279	1.44014
0.937221	1.37079	1.02136										1.40316	1.97989	2.26394										0.915363	1.34496	1.33996
0.871434	1.12806	0.85398										1.32906	2.09696	2.048										1.11985	1.39588	1.24488
0.7981	1.21276	1.18742										1.21375	2.1468	2.07511										0.997044	1.15332	1.56536
0.874007	1.12862	0.946441										1.27769	1.70358	2.55903										1.26792	1.44619	1.53981
1.00923	1.06232	0.761904										1.24268	1.71864	1.98442										1.03326	0.896458	1.238
0.993358	1.17279	0.795312										1.24773	1.84733	1.38738										1.12039	1.0198	1.55963
0.858954	1.36946	1.0377										1.25715	1.88599	1.7441										1.21719	1.03994	1.40936
0.994344	1.05799	1.29334										1.4674	1.96652	1.71036										1.01051	1.3024	1.67618
0.962566	1.11322	0.818856										1.47229	2.0366	1.74652										1.07134	0.999984	1.1958
0.95935	1.09744	1.07231										1.25635	1.8884	1.8663										0.966986	1.36492	1.37895
0.957291	1.12862	1.0293										1.43276	1.84272	1.76896										0.925394	1.54862	1.78975
0.888631	1.01634	0.777										1.58622	2.08665	1.98327										1.06848	1.53931	1.62921
0.968999	0.974745	1.12219										1.41266	1.97492	1.73555										0.91092	1.46454	1.27914
0.939665	0.864315	1.01013										1.04143	2.14314	1.81979										0.845003	1.30359	1.6232
0.96188	0.797371	0.79038										1.23121	2.14263	1.8036										1.01188	2.02703	1.49206
1.21375	1.10186	0.536284										1.27469	1.57073	1.9141										0.933633	1.39028	1.54307
0.912518	0.84759	1.26405										1.30173	1.86326	1.68117										0.940942	1.47853	1.54275
0.950644	0.978391	1.10229										1.17384	1.77491	2.02967										1.1272	1.42014	1.58504
0.999405	0.915135	0.722107										1.07709	1.73903	1.79325										1.06149	1.56082	1.61495
0.953045	0.974831	0.827948										1.23106	1.28258	1.95442										1.13013	1.54605	1.38184
0.817184	0.858611	0.980749										1.12605	1.00343	1.58371										1.02907	1.44574	1.45707
0.952531	1.1251	0.949014										1.39037	2.74333	1.76997										1.00535	1.36969	1.34363
0.961322	0.89708	0.944983										1.19007	1.5499	1.87625										0.917548	1.70035	1.55068
0.970543	1.16121	0.68248										1.21031	2.02395	2.0061										1.1488	1.56165	1.38317
0.938035	0.900511	0.689171										1.22946	1.7991	2.21901										1.4877	1.79471	1.52936
1.12901	1.05138	0.839527										1.15068	2.01526	1.99823										1.15299	1.5833	1.5921
0.986582	0.932846	0.886659										1.11567	1.60522	2.16598										1.06586	1.42321	1.61348
0.92384	1.76741	0.699463										1.24992	2.46578	1.81586										1.09245	1.28827	1.49133
1.09693	2.63978	0.610604										1.09404	1.84747	1.99986										1.0837	1.27501	1.64439
0.955404	2.49651	0.953946										1.18027	1.34251	2.26068										1.25276	1.5561	1.43913
1.02093	3.14659	0.668371										1.18305	1.67742	1.63219										1.18505	1.35317	1.5166
0.894464	1.92998	0.77833										1.2619	1.81357	1.86945										1.18409	0.780089	1.52459
0.952298	2.7885	0.786778										1.49188	2.21966	1.49975										1.0515	0.631245	1.54091
0.992379	2.35915	0.978691										1.35573	1.64264	1.93631										1.12788	0.715185	1.5516
0.968951	3.05363	0.661681										1.06942	1.79332	2.35848										1.33842	0.962876	1.47294
1.16895	2.61072	0.845017										0.954465	1.99399	2.18865										0.950901	0.936731	1.59559
1.06933	2.54555	0.85265										0.79238	2.20073	1.97607										1.14593	1.55839	1.75581
1.12514	3.04484	0.85042										0.962066	1.77914	1.50645										1.10821	1.67632	1.8963
1.09063	1.84436	0.960164										1.14966	1.8493	1.64394										0.890572	1.22474	1.31831
1.24355	1.99423	0.695046										1.2307	1.99735	2.29442										1.36955	1.61674	1.35964
0.93823	1.65716	0.63685										1.13526	1.81167	1.81631										0.771633	1.32088	1.31886
0.747242	2.47865	0.978734										0.893227	2.21228	2.06358										0.934529	1.30914	1.24979
0.926401	2.59103	1.12896										0.943212	1.82789	1.82525										0.897164	1.64265	1.23729
1.04986	2.54957	0.772969										1.18714	1.74012	2.07426										1.1042	1.74141	1.4489
0.944259	2.57621	1.07699										1.10259	2.58183	2.33508										0.944882	1.95415	1.10867
1.06938	2.9521	0.765292										1.15185	1.50284	1.84611										0.935855	1.50738	1.22697
0.785945	2.68204	0.817999										1.02382	1.93451	2.13888										1.04992	1.52839	1.46606
1.03838	2.68055	1.16035										1.10522	2.11801	1.88317										1.13346	1.46679	1.65629
0.921807	2.69996	1.14912										1.25883	1.96272	2.21373										1.13038	1.43285	1.16331
0.942766	2.30322	0.808521										0.975804	1.92472	2.25354										1.04638	1.75494	1.40086
1.04728	2.2841	1.0395										0.928888	1.43166	1.79707										1.2878	1.62417	1.50293
0.645719	2.31741	0.933875										1.26161	1.43005	2.31529										0.950614	1.46	1.25083
0.801104	2.64328	1.2523										0.876857	1.6365	1.88745										0.955164	2.18376	1.48262
1.17355	2.62163	0.585173										0.964916	1.18948	2.28824										0.899743	1.8681	1.25806
0.795994	2.50753	0.546019										1.34938	1.46922	1.81946										1.05583	1.54541	1.39054
0.918936	3.07499	0.385755										0.985012	1.61107	1.49627										1.02911		1.34358
0.943283	3.03226	0.741705										1.33315	1.41887	1.61459										0.976373		1.2734
0.908829	3.36721	0.50858										1.11597	1.55736	1.77227										1.10996		1.62978
1.26847	3.18369	0.593879										1.14593	2.30706	2.09158										1.02918		1.48376
1.19474	2.10799	0.815897										0.937073	2.17822	1.64006										1.05107		1.41261
1.07547	2.78764	0.823745										0.887453	2.03762	2.10525										1.08306		1.4537
1.0459	2.24299	0.387943										1.06766	2.04193	1.92332										1.08417		1.42902
1.01862	2.64598	0.817398										0.902698	1.65952	2.13393										1.17993		1.43092
1.08385	2.03862	0.437733										1.04312	2.06181	1.95825										1.01252		1.56569
0.959936	2.52195	0.50502										0.905567	1.85412	1.79364										1.01066		1.46535
1.23206	2.32677	0.661595										0.965683	2.12729	1.84904										1.03437		1.46008
1.20042	3.04754	0.515913										1.2021	2.14073	2.51206										1.02302		1.37546
1.21145	3.31168	0.608932										0.91552	2.00225	1.71919										1.11845		1.44568
0.878797	3.22716	0.896436										0.878798	1.63759	2.05064										0.943736		1.57877
0.77113	2.71276	0.471955										1.08344	1.78324	1.94458										1.03316		1.51425
0.92508	2.69979	0.511496										0.783253	1.78791	2.10688										1.06038		1.26308
0.872596	2.90938	0.72022										1.04177	1.93612	1.96859										0.868647		1.31402
0.991288	1.75122	0.421565										0.659647	1.89205	1.98248										1.02893		1.37973
0.834697	1.69472	0.545847										0.969675	2.35587	2.05604										0.942948		1.3937
0.84888	2.204	0.737417										0.606504	1.91317	1.72071										1.01743		1.83338
0.770268	2.88015	0.30839										0.980079	2.49662	2.38541										0.83078		1.76975
0.766536	2.03742	0.545676										0.608585	2.29675	2.23172										0.976444		1.20938
0.74305	2.45953	0.747495										0.581535	2.24041	2.55615										0.919841		1.57519
0.836017	2.74745	0.559785										0.944707	2.15126	1.65339										1.06683		1.33992
0.789505	2.62594	0.390001										0.647331	1.75708	1.9114										1.04878		1.66468
0.993643	2.09134	0.69629										0.594807	1.41266	2.07522										1.07382		1.4925
0.836305	2.05596	0.402223										0.518776	1.81203	1.77694										0.876529		1.31005
0.817125	2.47446	0.363927										1.30209	2.11822	1.85421										1.00539		1.64214
0.894531	2.25958	0.388329										1.03772	2.41594	1.94059										1.14618		1.58572
0.733346	2.96829	0.36101										1.19856	2.17734	1.61768										1.0875		1.54656
0.967113	1.99734	0.310749										1.33763	1.01373	1.81648										0.988947		1.18072
1.07995	1.48553	0.303244										1.20761	1.77216	1.979										1.12877		1.48935
1.08443	3.14918	0.509995										1.02411	1.74798	2.09333										1.06103		1.66779
1.307	2.7285	0.699292										1.02062	1.81124	1.7878										1.09012		1.40029
1.25543	3.47798	0.330562										0.847306	1.61796	2.06369										0.946996		1.46753
0.94713	2.50024	0.394247										1.06021	1.66537	1.6052										0.868253		1.80475
1.07495	2.96801	0.751569										0.887177	2.02612	1.97495										0.877317		1.32287
1.34547	2.82083	0.337638										0.923168	1.90415	2.49901										0.858043		1.42992
1.11791	2.55715	0.910975										1.09255	1.78684	1.89661										1.00965		1.71963
1.18911	2.53648	0.654519										1.09204	1.67993	1.99362										0.811721		1.60016
0.998064	3.00263	0.352348										1.1304	1.69259	2.22076										0.951367		1.47369
1.37212	2.25591	0.282058										0.873793	1.54772	1.83402										1.11283		1.45052
0.86915	3.35745	0.465908										0.595257	1.62336	1.97112										1.00338		1.36898
1.31435	3.31002	0.290807										0.799787	1.48761	1.99379										0.974223		1.44392
0.959361	2.9215	0.40827										0.924799	1.66256	2.18263										0.964085		1.59776
1.14064	2.39372	0.439534										0.971475	1.48249	1.87024										1.0175		1.28902
1.10923	3.02084	0.362297										0.971812	2.08663	1.70603										0.957421		1.4575
0.810292	2.44592	0.366714										0.760984	1.40871	1.40803										1.06672		1.4881
1.14041	3.04099	0.436232										0.596719	1.74652	1.5096										1.07231		1.35382
1.27346	2.32619	0.422766										0.754236	1.70136	1.90223										1.01288		1.77609
1.17033	2.35554	0.728154										1.06618	1.92428	2.19432										1.14665		1.19716
0.876788	2.49146	0.885243										1.23387	1.8005	1.97787										1.05393		1.00338
1.35644	2.29461	0.899867										1.21593	1.61211	1.64288										1.0611		1.18512
1.05974	2.1553	0.909045										1.22167	1.88188	2.2703										1.12085		1.58006
1.032	2.63099	0.482977										1.10998	1.72037	1.68753										1.04308		1.58769
0.953045	1.93233	0.778201										1.15188	1.68775	1.96409										1.23378		1.36214
1.17952	2.67377	0.721421										1.21402	1.7378	1.85376										0.95846		1.51221
0.985546	2.45993	1.10001										0.929411	2.29611	1.86169										1.05422		1.47237
1.00421	2.65752	0.910203										1.11431	1.94891	1.96336										1.06493		1.49462
1.12606	3.40792	1.05498										1.07866	1.59058	1.76249										0.786035		1.43371
1.38458	2.84512	1.15688										1.07894	2.05486	2.10373										0.932057		1.52367
1.36522	2.02972	0.787464										1.00134	1.76867	2.26355										0.984397		1.52116
1.09614	2.08261	0.568662										0.97035	2.04654	2.23864										0.743654		1.62634
1.38963	2.32608	0.944468										0.828242	2.04446	1.48024										0.862915		1.38904
1.03378	2.68853	0.733986										1.19473	1.55093	1.49537										0.959248		1.45134
1.15845	2.78845	0.469339										1.13062	1.8888	1.56842										0.691815		1.47574
1.24682	3.60529	0.660995										1.14688	1.7671	1.88182										0.663119		1.56465
1.01202	1.96018	0.768509										1.24506	2.02444	1.32003										0.691027		1.51733
0.920773	1.91419	0.726567										1.00404	2.28751	1.51477										0.629337		1.82643
1.03401	2.58282	0.837812										1.21138	2.10817	1.73077										0.752574		1.48892
0.766536	3.25139	0.629302										1.34134	2.20124	2.0503										0.61017		1.35973
0.939436	3.36388	0.87182										1.2959	2.2775	1.29703										0.695613		1.60066
0.877017	2.99683	0.673389										0.993969	1.84268	1.69821										0.831282		1.32685
0.929157	2.68233	0.606916										1.0272	1.94278	1.70288										0.875203		1.1867
0.831424	2.62996	0.707225										0.883916	1.8401	1.83385										0.735701		1.23041
0.870758	2.34991	0.821129										1.05982	1.82772	2.02129										0.701595		1.47613
0.836477	2.73906	1.04885										1.08496	1.55267	2.20495										0.798538		1.21758
0.88988	3.1482	1.44632										1.1146	1.72723	2.26872										0.731438		1.39413
0.86783	2.10242	1.167										1.05965	1.44954	1.83576										0.732512		1.65819
0.814714	3.15572	1.27447										1.1421	1.98305	2.32895										0.82469		1.25964
1.02459	2.46252	1.41209										0.993801	1.91787	2.2739												1.19978
0.905671	4.43533	1.47642										1.15891	1.77672	2.05132												1.37657
0.794673	2.69249	1.66983										0.869857	1.93002	1.18129												1.31721
1.09436	3.31748	1.16507										1.08496	1.58405	1.6918												1.4148
1.01696	3.11857	1.08874										0.943301	1.6643	1.42226												1.71412
0.990772	2.90513	1.39185										1.33285	2.09512	1.73668												1.31173
1.08575	2.95957	1.2571										1.28122	1.68663	2.15423												1.32746
1.01144	2.13096	1.14144										1.22853	1.65817	1.63742												1.62692
0.829356	2.01244	1.22215										1.40595	1.76046	1.32615												1.29342
1.08672	1.85039	1.3078										1.31136	1.39049	1.4402												1.29084
0.979919	2.55979	1.58891										1.13158	1.7035	1.54497												1.38309
0.81012	2.41784	1.25522										1.08147	1.72537	1.81327												1.39699
1.11745	2.52137	1.08758										1.09964	1.67499	1.33408												1.53331
0.75999	2.59086	1.65186										1.21267	1.86461	2.03872												1.45127
0.939321	2.66028	1.3979										1.13591	1.80545	1.91528												1.27705
0.933579	2.70093	1.47003										1.25777	1.93749	1.66453												1.49182
1.05089	2.58764	1.23249										1.09581	1.71891	2.0994												1.54044
0.899757	2.87234	1.58831										1.21503	2.02129	1.78701												1.86677
0.885056	1.98206	1.39185										1.07832	1.90533	1.57584												1.58765
1.40818	2.14841	0.961622										1.28561	1.80607	1.50105												1.40548
0.90303	1.90132	1.09663										1.25665	1.56904	1.71621												1.28916
0.809718	3.05862	1.19959										1.12444	1.57528	1.68685												1.55534
0.726053	3.18621	0.914963										1.37598	1.69703	2.15721												1.48648
1.02006	1.79067	1.0187										1.28409	1.84257	1.5033												1.32255
0.936622	2.52855	1.06952										1.09756	1.86934	1.8338												1.58565
1.02057	2.39981	1.15028										1.18647	1.81749	1.94379												1.30707
1.16626	2.10529	1.2223										0.982272	1.73432	1.61133												1.41412
1.01357	3.61935	1.90988										1.19681	1.69473	2.01403												1.64605
0.853187	1.85992	1.33227										1.12016	1.68769	2.20445												1.58407
0.891545	2.47923	1.44964										0.947518	1.433	1.74691												1.60696
0.867026	2.99414	1.1318										1.09233	1.91579	2.2622												1.4723
	2.74331	1.54404										1.14569	1.7725	2.00205												1.36557
	1.76029	1.58946										1.06331	2.0854	1.78352												1.7867
	2.83617	1.55558										0.864458	2.24398	1.84105
	3.12805	1.51292										0.879642	1.77441	1.81563
	2.92569	1.5043										0.838646	2.40948	1.95633
	4.15281	1.61364										1.05279	1.97602	1.62381
	2.76766	1.60967										1.13405	1.60851	1.74719
	3.33408	1.68203										1.16116	2.10468	1.92096
	3.42871	1.68191										1.3284	1.76609	1.67493
	2.97025	1.8381										1.0109	1.78234	1.71013
	3.04082	2.04224										1.06157	1.89324	2.10317
	3.40614	1.72308										1.22904	2.01004	1.96179
	1.95323	2.02306										1.14249	1.87918	2.22087
	2.59803	1.70683										1.18849	2.05486	1.7734
	3.01894	1.86779										1.22937	1.76041	1.84026
	2.08628	1.74462										1.10391	1.87862	1.529
	2.89003	2.01347										1.31406	1.91421	2.34088
	2.48371	1.15902										1.10369	1.86872	1.93716
	2.22163	1.59503										1.03632	1.68663	1.73133
	2.55594	2.03805										1.17499	2.12842	1.71205
	2.95629	2.04873										0.93554	1.97253	1.66126
	2.17477	2.27072										1.31271	2.089	2.18364
	2.93821	2.34463										1.09103	1.38256	2.05823
	2.28933	2.35858										1.12399	2.0295	1.83059
	2.77254	2.14078										0.984409	1.76693	1.86647
	2.42984	2.04069										1.08052	1.79179	1.86557
	2.77225	2.41744										0.877842	1.66897	1.87918
	2.87883	2.71673										1.088	1.77306	1.64631
	2.60223	2.9107										1.02046	1.99817	1.97635
	0.761253	1.78395										1.18691	1.9321	1.63191
	0.942307	2.10983										0.946	2.08455	1.55655
	0.864155	2.20159										0.919232	1.68179	1.94475
	0.839635	2.27049										0.888583	1.8884	1.89206
	1.49741	2.8043										1.28432	1.83723	1.69776
	1.32945	2.71345										1.19434	1.98625	2.18398
	2.01634	2.47285										1.02467	1.86293	1.69129
	1.41759	1.70247										0.851917	1.61245	1.55419
	1.86698	2.44684										0.783647	1.88272	1.52602
	1.84356	2.38867										0.808728	1.75433	1.47315
	1.71734	3.02744										0.817951	1.89414	1.35506
	1.53566	1.55122										0.909391	1.82159	1.76665
	1.66061	1.65647										1.01483	1.77638	1.18894
	2.05303	2.73504										0.994194	1.67645	1.68522
	2.38844	1.8021										0.943076	1.68702	1.61504
	1.94772	2.21514										1.09587	1.70338	1.43812
	2.46062	2.06211										1.19777	1.99874	2.66131
	2.19917	1.57114										1.13107	1.84189	1.8834
	2.32131	2.59838										1.04329	1.83436	1.64479
	1.99027	2.71523										1.11521	2.1702	1.5899
	1.60428	1.90752										0.980079	1.851	1.61279
	1.36878	3.20717										1.02164	1.89959	1.17949
	1.82076	2.59086										1.1408	2.13899	1.73628
	2.40911	2.62072										1.08344	2.2058	1.40286
	2.07933	4.92061										1.11819	1.47164	1.60553
	2.6434	2.29944										1.0894	1.69467	1.72948
	1.50597	1.91821										1.09446	1.64226	1.57162
	1.58085	1.64011										1.08271	2.14461	1.67459
	1.96736	2.23914										0.964895	2.02635	1.50718
	1.76075	3.10324										1.09103	1.72577	1.58062
	1.97281	2.48457										1.33403	2.03956	1.77357
	2.12022	2.1185										1.20052	1.74888	1.39538
	2.30546	2.00652										1.10009	2.23301	1.31536
	1.91132	1.50557										1.15171	1.92726	1.67414
	0.951437	3.48527										0.496282	2.25467	1.61285
	1.06904	2.97122										0.397082	1.95656	1.37463
	2.00601	2.21646										0.560728	2.14748	2.01876
	1.33692	2.84943										0.543632	1.94576	2.05396
		2.4322										0.40383	2.44952	1.57365
		3.47769										0.526762	1.77143	1.77256
		2.37868										0.580242	2.20619	1.46888
		1.98315										0.626187	1.83914	1.59238
		2.82043										0.455623	2.25995	1.70659
		2.07451										0.489308	1.90133	1.90567
		2.3734										0.600656	2.07359	1.65907
		2.05441										0.503424	1.53642	1.57303
		2.22381										0.797537	1.63298	1.3473
		2.10041										0.572088	1.51989	1.17786
		2.04637										0.564946	1.57989	1.231
		1.85257										0.55696	1.56195	1.65559
		2.04442										0.699462	1.59491	1.13113
		3.03192										0.838252	1.43115	1.53333
		1.33359										0.811934	1.49931	1.67229
		1.52865										0.836734	1.58979	1.28943
		1.66675										0.833135	1.95594	1.18832
		1.88013										0.846013	1.53462	1.1137
		2.88658										0.70756	1.54452	1.41146
		1.64924										0.790283	1.26385	1.25361
		2.28508										0.784828	1.54204	1.59704
		1.91849										0.886671	1.14148	1.11482
		1.3225										0.95258	1.3103
		1.96811										0.731966	1.35557
		1.48874										0.777405	1.64726
		1.91551										0.973275	1.17764
		1.77316										0.816939	1.62893
		1.85774										0.972206	1.75383
		1.74048										0.943863	1.43413
		1.98654										0.825205	1.80827
		0.313011										1.0213	1.46837
		1.15333										1.09593	1.29219
		1.86871										1.07692	1.76322
		1.57091										1.06145	1.32649
		2.23495										0.978167	1.71761
		1.74358										1.01197	1.54396
		2.04861										1.13045	1.43508
		2.02318										1.18742	1.42187
		1.40376										1.12922	1.75029
		2.1715										1.26812	1.4817
		2.43765										1.09638	1.34353
		1.95812										1.31018	1.25327
		2.02381										1.20384	1.53766
		2.03661										0.947012	1.30096
		2.39533										1.11887	1.77441
		2.15329										1.17089	1.79707
		2.46188										1.12955	2.22115
		2.05034										1.02557	1.78734
		1.53721										1.07669	1.99761
		2.14526										1.15627	1.56493
		2.13957										1.12731	1.66475
		1.75737										1.2179	1.56977
		2.4802										1.37744	1.53839
		1.85119										1.17364	1.7166
		1.50539										1.07259	1.62499
		2.08996										1.18855	1.82081
		2.38373										1.08642	1.29359
		1.93658										1.09278	1.62055
		2.49898										1.13827	1.538
		1.96024										0.807997	1.65058
		1.83144										0.684335	1.71885
		2.67073										0.747712	1.65755
		2.07003										0.855685	1.60109
		1.87767										0.906073	1.70625
		1.42787										0.995656	1.60295
		0.983192										0.976255	1.63703
		1.63465										0.986153	1.56876
		0.92887										0.873568	1.81844
		1.68059										1.07388	1.49171
		1.21116										0.97738	1.86816
		1.61404										1.01427	1.45488
		1.30889										1.32863	1.56122
		1.04527										1.32171	1.59327
		1.57465										1.0303	1.3099
		1.81341										0.79017	1.43525
		1.10487										0.769194	1.75422
		1.242										0.757272	1.44802
		0.669606										0.940095	1.51612
		1.47117										0.900393	1.51983
		0.918821										0.926824	1.61644
		1.2896										1.14299	1.47698
		0.602881										0.906354	1.38172
		1.16746										1.01573	1.78678
		0.930191										1.03429	1.70012
		0.895852										0.952299	1.46208
		1.08569										0.936721	1.68134
		1.06749										0.918838	1.58883
		1.15081										0.912146	1.48272
		1.05819										0.826724	1.87867
		1.08116										0.999987	1.17533
		1.26789										0.859509	1.31941
		1.37097										1.17977	1.53035
		0.845664										1.00707	1.9069
		0.959936										0.824306	1.82452
		0.962749										1.02164	1.45881
		1.41375										0.940714	1.59856
		1.10217										1.03778	1.713
		0.910495											1.65913
		0.914974											1.603
		1.32761											1.78926
		1.25049											1.61363
		1.44355											1.60728
		1.18836											1.4343
		1.05244											1.75484
		1.02488											1.48508
		0.882243											1.47546
		0.577845											1.51421
		1.00105											1.63084
		1.21151											1.2161
		1.13731											1.42519
		1.72636											1.27577
		1.70827											1.24844
		1.80457											1.56336
		1.20685											1.34291
		1.36712											1.27768
		1.6857											1.86231
		1.54054											1.38751
		1.85383											1.50875
		1.89397											1.49183
		1.95599											1.69264
		1.50826											1.46837
		0.9585											1.31856
		1.56006											1.49031
		1.50907											1.36209
		1.03614											1.57545
		1.71217											1.47299
		1.25268											1.57191
		1.58498											1.45465
		1.3766											1.54576
		1.25342											1.76991
		1.35523											1.71913
		1.5302											1.78268
		1.76506											1.98333
		1.08971											1.55908
		1.33324											1.85708
		0.730015											1.52821
		1.45291											1.6575
													1.49784
													1.28555
													1.71626
													1.69473
													1.39004
													1.47518
													1.341
													1.2684
													1.41934
													1.44082
													1.36153
													1.58793
													1.22246
													1.13445
													1.35084
													1.25485
													1.61318
													1.7896
													1.7653
													1.73432
													1.50746
													1.84555
													1.98839
													1.56803
													1.21132
													1.35112
													1.70732
													1.745
													1.44672
													1.48688
													1.61965
													1.59193
													1.56358
													1.60537
													1.88565

## Sheet: Description
SPREADSHEET CONTENTS
Supplementary data figure 4a
1)	Data used to plot graphs showing proximity ligation assays.
	Ploted data in each graph are from three independent experiments.
	In each experiment, changes in signal intensities were calculated relative to the average values
	of non irradiated cells.
2)	Statistical analysis: unpaired t-test.
3)	Graphs and PLA images in Supplementary data figure 4a.
4)	Original PLA images.
Supplementary data figure 4b
1)	Data used to plot graphs showing proximity ligation assays.
	Ploted data in each graph are from three independent experiments.
	In each experiment, changes in signal intensities were calculated relative to the average values
	of non irradiated cells.
2)	Statistical analysis: unpaired t-test.
3)	Graphs and PLA images in Supplementary data figure 4b.
4)	Original PLA images.
Supplementary data figure 4c
1)	Immublot (IB) images in Supplementary data figure 4c.
2)	Original IB images.
Supplementary data figure 4d
1)	Immunofluorescence (IF) images as illustrated in Supplementary data figure 4d.
2)	Original IF images.
Complete Supplementary data figure 4

## Sheet: Supplementary data figure 4a
PLA p300 / CPD UV dose response foci intensity					STATISTICAL ANALYSIS										Final Supplementary data figure 4a
UV dose J/cm2
0	5	10	20		Number of families	1
12.72	27.32	30.53	32.89		Number of comparisons per family	3
23.37	22.3	32.93	40.94		Alpha	0.05
12.28	19.4	27.4	40.43
10.07	15.41	32.32	44.68		Dunnett's multiple comparisons test	Mean Diff.	95% CI of diff.	Significant?	Summary	Adjusted P Value
16.58	23.88	32.43	42.79
10.14	19.56	35.39	33.14		0 vs. 5	-15.26	-17.13 to -13.40	Yes	****	< 0.0001
11.09	17.28	35.16	43.32		0 vs. 10	-17.95	-19.65 to -16.26	Yes	****	< 0.0001
16.38	27.07	28.99	28.2		0 vs. 20	-29.94	-31.63 to -28.25	Yes	****	< 0.0001
11.77	29.79	32.68	35.71
13.7	28.15	29.8	45.31
12.18	26.68	31.06	47.43		Test details	Mean 1	Mean 2	Mean Diff.	SE of diff.	n1	n2	q	DF
11.05	25.63	29.05	36.69
14.8	22.55	30.8	33.12		0 vs. 5	15.7	30.96	-15.26	0.7942	275	255	19.22	1301		Original images
16.45	28.24	23.51	38.75		0 vs. 10	15.7	33.65	-17.95	0.7213	275	385	24.89	1301		(arrows indicate cells shown enlarged in figure)
16.76	23.66	30.95	45.56		0 vs. 20	15.7	45.64	-29.94	0.7194	275	390	41.62	1301
16.63	28.42	28.41	31.04
15.33	31.67	36.62	40.3
15.39	19.51	27.51	35.83
15.15	31.01	29.27	37.27
11.14	16.98	31.36	43.71
14.86	18.98	28.73	49.49
12.14	23.11	26.84	33.91
12.73	23.38	25.73	39.71
14.48	22.16	31.52	38.12
14.51	17.9	22.84	41.93
15.02	31.44	18.58	37.61
17.61	28.13	24.82	47.88
14.92	25.92	19.65	49.14
12.64	29.49	23.19	47.68
15.11	24.32	22.61	52.47
17.99	25.66	28.62	48.62
15.57	30.59	29.43	42.21
15.27	26.71	29.34	48.73
13.59	27.12	24.39	33.17
15.16	26.04	29.28	44.03
13.59	26.97	27.41	37.84
13.97	22.29	35.54	43.78
12.31	29.44	28.38	24.72
13.23	26.98	27.12	36.1
19.74	29.5	26.92	38.29
13.15	23.44	30.25	39.49
13.94	23.7	28.24	31.96
15.6	21.98	24.82	40.59
12.69	20.07	24.34	35.35
14.61	27.12	26.36	34.19
14.8	33.81	25.71	38.37
16.89	20.2	31.86	39.92
15.23	23.05	26.26	33.18
11.81	29.35	27.2	35.71
13.55	26.89	31.21	25.97
18.31	26.52	25.36	22.5
13.93	25.64	27.73	30.68
16.54	27.71	34.91	42.49
17.32	25.21	28.3	32.76
13.9	29.67	30.69	40.28
11.19	25.61	27.29	37.82
15.21	28.53	22.74	45.88
14.11	29.09	26.98	30.7
13.2	26.12	23.04	30.07
14.25	27.87	20.33	37.72
14.59	22.4	30.25	25.45
12.5	30.33	24.32	45.01
16.32	21.97	28.6	34.4
12.96	29.15	31.41	44.11
13.44	22.42	29.53	28.71
14.14	24.62	29.65	27.65
14.12	29.34	25.69	44.31
19.51	21.99	29.5	43.19
15.19	15.69	34.76	37.02
12.1	24.18	33.1	42.16
15.52	19.44	27.78	38.65
14.97	28.36	32.41	42.59
13.04	22.86	34.18	37.47
15.45	23.72	33.47	42.95
15.07	11.51	26.68	44.31
19.85	21.16	30.62	39.82
13.3	23.39	36.15	32.06
14.95	19.39	22.55	54.72
9.66	23.18	34.09	41.64
12.47	22.09	27.02	45.7
16.75	26.52	27.14	40.21
17.37	26.82	24.6	43.28
12.07	25.02	24.46	36.57
14.62	20.47	25.33	27.59
14.56	24.08	23.56	50.94
13.13	18.22	10.23	38.54
14.17	23.63	27.63	38.62
17.44	20.75	21.35	38.12
14.07	19.92	33.99	39.01
12.46	25.52	18.63	45.54
13.74	25.22	20.91	46.87
11.12	22.27	18.98	25.76
16.33	20.3	19.42	45.8
13.29	22.49	19.34	30.51
18.38	20.88	29.38	38.42
12.32	20.21	24.54	31.26
14.79	24.89	24.61	34.8
12.8	26.79	22.56	46.26
12.64	28.27	16.6	46.13
21.81	20.58	27.92	38.37
28.09	20.94	33.32	50.42
13.21	19.31	29.72	48.41
15.52	24.92	26.85	47.29
17.29	28.23	34.76	45.38
19.38	29.72	28.37	32.46
12.77	26.96	34.08	31.23
12.42	28.38	24.78	34.75
13.75	30.04	28.67	35.43
19.19	28	30.25	43.75
19.21	29.1	34.62	24.58
19.62	25.56	27.91	31.96
17.36	30.73	26.3	43.22
13.8	29.13	25.21	36.58
14.13	32.15	26.25	39.28
17.52	29.63	26.79	42.4
14.2	30.45	26.69	39.98
12.63	17.96	22.52	36.99
17.49	33.32	25.79	47.72
13.83	31.84	16.58	40.24
15.61	32.98	19.93	36.81
11.94	20.87	14.19	30.05
12.66	19.48	23.22	38.31
14.18	21.93	19.61	41.45
15.53	23.53	28.65	46.82
13.22	19.36	33.41	39.14
12.27	19.36	23.33	33.7
16.3	16.81	36.89	34.87
14.21	32.7	33.18	46.88
13.37	18.85	22.53	42.13
14.24	20.23	33.65	41.39
14.2	18.58	32.03	44.54
9.95	23.71	29.4	44.27
12.84	23.42	25.24	33.2
16.8	27.13	32.58	45.83
13.02	26	31.84	37.41
14.31	14.92	35.6	37.57
19.02	28.5	25.8	33.89
15.32	26.48	28.65	49.47
15.91	44.13	30.96	50.54
16.2	44.64	33.18	24.19
15.64	34.11	30.22	36.71
16.89	36.99	23.8	36.54
14.61	47.24	28.22	43.47
15.75	34.11	25.4	47.86
20.34	31.12	38.34	44.91
21.89	34.93	30.52	38.4
22.06	40.56	30.45	39.09
20.79	39.88	34.03	38.92
17.31	43.58	33.56	48.99
21.41	41.97	35.95	40.6
26.29	42.38	28.91	49.82
17.47	39.99	33.75	38.78
11.32	39.64	30.44	38.69
14.68	44.03	39.12	38.31
19.93	31.85	29.57	43.92
15.82	42.16	34.6	35
18.27	41.52	32.3	55.56
12.8	41.06	23.99	42.18
21.13	43.43	32.82	54.16
12.66	44.61	26.41	45.35
18.61	27.31	32.34	46.82
14.53	47.67	29.03	37.45
23.22	41.43	29.01	25.31
11.88	43.37	29.49	29.82
10.65	43.06	25.15	46.22
17.09	34.12	23.55	41.41
17.34	40.93	28.08	26.96
14.7	35.05	30.28	39.61
21.16	40.58	19.03	36.11
21.81	45.82	28.45	42.26
17.44	45.64	19.97	26.33
17.36	36.58	19.21	35.78
15.99	31.04	21.61	46.26
12.15	43.64	34.27	43.88
17.28	40.6	22.7	32.68
9.84	42.81	23.58	37.46
21.34	42.17	39.16	34.99
13.87	30.31	18.76	38.63
22.84	40.87	16.93	46.1
14.36	35.32	33.45	35.22
10.86	41.92	32.78	32.53
9.7	42.32	32.27	39.49
11.48	48.97	29.48	39.88
11.23	42	37.03	30.57
13.86	51.69	54.87	28.52
13.78	38.72	31.71	34.48
11.71	51.25	46.77	25.18
10.52	38.82	35.56	32.64
14.03	28.97	60.91	24.67
8.01	36.57	39.6	35.84
16.26	29.18	33.37	31.98
21.27	39.13	53.19	28.83
14.16	46.19	28.56	26.32
11.42	47.48	53.11	38.86
15.5	36.03	37.82	42.75
7.28	36.08	29.96	18.34
16.41	33.26	39.59	30.14
19.53	36.27	35	31.2
24.43	45.06	50.55	56.81
26.56	39.25	44.34	48.7
24.37	43.47	24.13	62.78
16.55	38.71	53.85	37.67
20.76	32.37	35.39	58.39
25.09	57.91	42.54	50.82
16.67	34.72	48.63	69.76
22.25	42.44	34.72	56.37
21.15	39.24	52.18	56.14
20.56	28.23	35.82	61.8
11.46	27.9	48.43	37.56
18.9	32.27	43.68	39.02
16.83	41.42	45.04	35.43
17.01	19.45	46.97	56.33
18.92	46.46	38.55	58.78
11.92	41.78	34.94	57.37
20.82	46.96	43.03	58.1
22.45	28.32	31.59	60.09
27.05	33.92	44.2	60.58
14.37	32.36	31.29	58.09
22.83	34.96	22.26	59.69
17.98	46.37	30	53.35
14.52	37.53	37.08	54.46
21.18	52.92	36.21	62.97
18.03	43.77	48.46	60.03
17.53	44.26	51.38	60.67
17.63	30.64	32.16	67.18
15.35	38.24	27.11	69.69
17.66	31.01	32.05	69.14
18.01	41.19	31.06	43.72
21.5	39.22	40.01	61.38
19.81	36.66	37.36	51.83
22.58	23.98	46.66	57.22
23.72	38.98	33.87	38.5
23.73	23.26	39.56	56.13
17.62	29.12	31.06	61.66
18.56	33.85	31.84	67.02
22.84	33.32	39.65	69.32
10.23	24.53	28.61	60.22
13.06	36.74	36.98	57.31
16.39	27.73	39.8	60.54
21.18	28.81	37.6	35.49
12.01	34.14	43.53	47.21
12.36	28.1	37	59.4
9.74	36.95	44.02	42.52
9.46	34.26	45.31	56.73
10.2	29.78	30.23	54.98
14.59	54.18	24.52	53.43
11.06	43.44	28.93	34.86
16.07	27.42	34.62	52.86
23.57	37.86	43.87	47.31
12.26	43.98	36.2	63.67
20.56	44.22	43.6	40.09
16.28	36.32	53.83	64.71
22.41	30.69	37.25	58.88
17.4	39.9	58.41	68.5
18	43.9	31.4	58.47
12.52		47.1	54.59
14.13		40.86	53.16
13.51		40.82	52.34
14		43.52	60.45
12.53		34.52	47.61
9.87		32.63	69.72
13.03		45.56	68.18
8.42		52.18	62.22
16.81		23.63	52.58
22.37		44.33	62.66
12.78		48.76	55.34
13.53		49.58	51.73
18.19		33.27	53.13
15.93		33.77	49.52
14.29		43.98	46.78
16.23		49.07	55.41
16.98		38.56	40.38
13.78		29.46	53.38
12.72		21.36	48.01
18.2		45	55.06
		38.25	69.82
		36.14	57.86
		32.07	33.58
		35.9	50.14
		42.21	58.04
		21.48	52.73
		37.41	71.4
		56.79	41.27
		40.84	53.39
		27.27	69.07
		35.2	65.06
		36.81	62.39
		48.2	55.83
		37.42	57.99
		42.27	42.98
		43.65	59.65
		43.66	68.76
		54.03	46.45
		25.51	65.44
		24.23	48.42
		40.48	83.27
		28.63	55.49
		31.15	70.21
		32.94	66.06
		38.09	62.01
		53.96	61.92
		39.15	49.31
		25.9	44.06
		43.1	45.02
		49.31	41.49
		32.44	55.45
		33.85	53.41
		46.95	57.65
		41.13	53.75
		55.05	54.57
		36.09	59.26
		44.15	57.08
		44.76	53.76
		30.6	62.47
		44.21	40.7
		51.32	41.72
		45.4	63.06
		26.24	70.59
		45.22	37.63
		25.28	46.84
		29.48	48.67
		28.64	44.72
		39.36	67.85
		26.24	36.64
		35.45	47.75
		38.85	60.17
		36.81	50.09
		35.67	48.49
		37.95	42.61
		32.83	59.64
		46.24	68.57
		22.01	63.22
		39.67	76.93
		37.54	58.26
		41.73	65.42
		32.05	74.44
		49.01	60.02
		52.76	65.61
		49.28	68.62
		50.28	39.13
		47.43	50.45
		21.73	55.8
		23.46	46.96
		26.71	58.17
		28.42	46.85
		28.6	46.83
		40.06	51.18
		41.79	55.06
		45.24	42.96
		50.88	56.91
		38.45	48.89
		37.15	55.59
		46.31	48.47
		34.49	56.23
		43.94	57.81
		41.94	51.99
		38.31	16.98
		33.06	27.97
		44.61	23.11
		44.1	20.55
		28	32.27
		43.17	39.12
		44.54	48.7
		36.7	42.7
		39.83	50.2
		33.79	48.48
		41.23	40.61
		27	57.53
		39.13	60.14
		23.78	53.04
		32.84	56.54
		34.67	55.75
		34.41	51.15
		45.85	50.24
		29.63	31.07
		43.95	25.1
		46.62	44.23
		53.67	50.43
		31.23	43.46
		47.43	60.1
		39.36	34.7
		34.6	31.68
		45.64	40.03
		24.11	32.49
		44.48	42.65
			43.6
			49.63
			42.36
			20.44
			28.28

## Sheet: Fig. 4B
Immunoblots with crosslinked chromatin from untreated and UV irradiated cells +/ THZ1
	Images in Fig 4B			Original images
				p300
				PCAF			GCN5
							Histone H3
				Histone H3
	Quantification
		Average Intensity			Fold Change			p300/H3
		p300	H3		p300	H3
	Untr	8.9	52.56		1	1		1
	UV	57.76	64.19		6.48989	1.22127		5.31404
	THZ1+UV	21.86	76.92		2.45618	1.46347		1.67833
		Average Intensity			Fold Change			PCAF/H3
		PCAF	H3		PCAF	H3
	Untr	36.27	52.56		1	1		1
	UV	74.61	64.19		2.05707	1.22127		1.68437
	THZ1+UV	67.56	76.92		1.8627	1.46347		1.27279
		Average Intensity			Fold Change			GCN5/H3
		GCN5	H3		GCN5	H3
	Untr	72.42	111.09		1	1		1
	UV	96.13	123.9		1.3274	1.11531		1.19016
	THZ1+UV	91.4	114		1.26208	1.02619		1.22987
