# Supplementary material for: Crosstalk between chromatin state and ATM signalling in DNA damage-induced transcription stress
Source: EMBO J. 2025 Aug 26;44(19):5564–94. doi: 10.1038/s44318-025-00537-7 (PMC12489091; doi:10.1038/s44318-025-00537-7)
Supplement: Supplementary file 5 — Source data Fig. 4 [file 44318_2025_537_MOESM5_ESM.zip › EMBOJ-2025-120849-T_Source data Fig_4/Fig_4C/Numerical_data_Fig_4C.xlsx]

## Sheet: Data Fig 4C
Proximity Ligation Assays of p300 and S9.6 ab-detected RNA:DNA hybrids in non-irradiated and
UV irradiated cells, +/- THZ1.
For each cell, fluoresence intensity was normalized to the average of non irradiated cells.
Each row represents a different cell.
Untr.	UV	THZ1+UV
1.09954	1.46649	0.793289
0.904929	1.45094	0.765088
0.978982	1.37082	0.655036
0.894563	1.63579	0.806223
1.09258	1.88517	0.846938
0.773492	1.53508	0.641635
1.13741	1.31488	0.792869
1.00742	1.45136	0.712326
0.947185	1.12695	0.792402
0.921784	1.63565	0.857257
0.918656	1.56972	0.721384
0.898112	1.35998	0.869957
1.17056	1.93779	0.859265
0.882143	1.18643	0.902874
1.03683	1.56015	0.789087
1.08306	1.76779	0.754675
1.06727	1.49782	0.893116
1.12405	1.5207	0.867856
0.783904	1.79184	0.887233
1.13689	1.45953	0.834425
0.975573	1.55207	0.769523
0.933551	1.63701	0.792356
0.995464	1.43287	0.816215
1.05313	1.44683	1.04949
0.977768	1.34205	0.866875
1.01638	1.24503	0.919823
0.92622	1.55632	1.01447
1.1043	2.05265	0.778815
0.898065	1.55646	0.828588
1.01774	1.59956	1.01409
1.1749	1.38987	0.954375
0.893863	1.59979	0.669463
0.975013	1.22294	0.664
0.960025	1.99802	0.993549
1.04603	1.49721	0.826067
1.22892	1.45043	0.822191
0.799779	1.42801	0.983184
1.06545	2.02212	0.777928
1.26165	1.59648	0.922532
0.815328	1.73029	0.76406
0.886019	2.35788	0.746598
0.755563	3.08136	0.823452
0.651394	1.90628	0.610959
0.947371	1.85972	0.910719
0.980896	2.04976	0.860152
0.747158	2.25609	0.743936
0.773259	1.8523	0.835452
0.911092	2.04887	0.878268
0.818736	1.68566	0.893583
0.971558	2.22938	0.906797
1.01181	1.91533	0.810612
1.07012	2.29802	1.00209
0.907544	1.77381	0.894003
0.890548	1.82835	0.645884
1.22747	1.82396	1.15604
0.860338	1.6413	0.681276
0.886112	1.85501	0.708871
1.0697	1.57612	0.629729
0.983838	2.10976	0.690008
0.893676	2.14099	0.577621
1.00985	1.66675	0.940975
1.07022	2.28098	0.617542
1.15655	1.80523	0.736092
1.16192	1.7323	0.832557
0.98902	1.71031	0.734645
0.937286	1.90175	1.16388
1.02609	1.39286	1.22869
1.23322	1.51775	0.977628
0.937613	1.51752	1.11313
0.887793	1.72161	0.984631
0.902454	1.83601	1.06419
0.95657	1.66255	1.0246
0.970904	1.88863	0.991215
0.92608	1.68015	1.21986
0.925333	1.62043	1.38996
0.805849	2.01838	1.24844
0.962126	2.11382	1.53951
0.837319	1.74174	1.1192
1.06798	1.50496	1.21104
0.974826	1.68486	1.02661
1.15202	1.70378	1.48474
0.830036	1.5637	1.45813
1.08861	1.83871	1.39645
1.1566	1.75873	1.52467
1.16626	1.43707	1.54666
1.02091	1.72945	1.52425
1.02301	2.05354	1.7415
0.77592	1.41746	1.47676
2.15066	1.81009	1.60213
1.01288	1.63612	1.31479
1.14506	1.61852	1.2708
1.32025	1.38889	1.41074
0.855669	1.93933	1.16705
0.95783	1.65073	1.50104
1.0698	1.76513	1.0111
0.884198	1.62697	1.11602
0.749026	1.4593	1.42727
0.842269	1.35247	1.21767
1.0232	1.45696	1.39472
0.940321	1.82573	1.417
0.900213	1.61996	1.37446
1.2293	1.50576	1.18527
0.829289	1.57654	1.15039
1.03072	1.2638	1.09389
1.04612	1.56916	1.17551
1.0182	1.72338	1.06559
0.809398	1.60838	1.54596
0.74417	1.62977	1.53527
0.980056	1.96777	1.53284
0.906283	1.9532	1.76335
1.31516	1.73926	1.18307
0.953208	1.56197	1.40126
0.79385	1.64322	1.48666
1.1085	1.32165	1.16701
0.90138	1.50636	1.57327
0.919076	1.70574	1.28453
0.904088	1.56622	1.57645
1.11453	1.68697	1.43058
1.07755	1.62118	1.55875
0.656343	1.32922	1.39141
1.03487	2.61496	1.37311
0.884758	1.47783	1.46233
1.03156	1.8848	1.55777
0.950733	1.49684	1.27244
0.846658	1.37222	2.02618
0.944617	1.76639	1.47541
0.957317	1.56113	1.35644
0.837133	1.54479	1.55011
0.877568	1.51556	1.54465
0.75757	1.96996	1.24302
0.766582	1.84558	1.56328
0.772932	1.53863	1.43889
1.07689	1.34775	1.53106
0.966562	1.61324	1.35919
0.60769	1.64163	0.96362
0.941021	1.80808	0.921831
0.854269	1.53839	0.924726
0.997285	1.273	0.851607
0.963807	1.47648	0.817569
1.10888	1.51346	0.947978
0.977721	1.65624	0.751547
1.19899	1.41975	0.838393
1.01596	1.29378	0.866362
0.943029	1.47867	0.785585
1.19264	1.98037	0.815468
1.14955	1.63159	1.1424
0.930189	1.22981	0.649666
0.914034	1.56963	0.939621
1.23392	1.41116	0.839281
1.39127	1.49791	0.957737
1.00307	1.43562	0.904088
1.07984	1.55212	0.8503
0.924259	1.43955	0.757757
0.908291	1.13451	0.832043
1.11625	1.5093	0.94485
1.28042	1.60815	0.847452
1.08969	1.6477	0.866128
1.18629	2.10107	1.00419
1.16061	1.34724	1.09949
1.03095	2.12036	0.747812
1.19778	1.48918	0.638787
1.03693	1.60862	0.726054
1.13474	1.82858	0.847498
1.13456	1.88914	0.982343
1.10855	2.11676	0.629542
1.08637	2.09552	0.802441
1.13923	1.78114	0.7501
0.88784	1.57481	0.988133
0.928695	1.65718	0.891248
0.897785	1.90436	0.784558
1.04318	1.45491	0.826861
1.17864	1.52242	0.927294
1.00611	1.61884	0.766208
1.09296	1.50431	0.745384
1.03632	1.69476	0.63099
1.28458	2.05994	0.85749
0.923979	2.16938	0.850673
0.988647	1.62006	0.799873
1.11574	0.870766	0.840681
0.924119	0.89148	0.547692
1.08329	1.03491	0.774473
1.2137	1.25954	0.640841
0.868229	1.18325	0.85044
1.09062	1.46752	0.610305
1.21006	0.999679	0.816355
1.06844	1.36802	0.814067
0.973099	2.28456	0.688233
1.02539	1.20461	0.773819
1.05107	1.57442	0.805756
0.261156	1.61299	0.589761
0.671847	1.01466	0.753415
1.72341	2.03136	0.824666
0.520462	2.40163	0.595317
1.09974	2.03792	0.699766
0.365193	1.56841	0.84395
0.993298	1.27239	0.813133
0.371296	1.20489	0.801834
0.293245	1.30698	0.744403
0.966757	2.06825	0.874953
1.47178	1.7198	0.828541
0.476628	1.16743	0.652841
0.233597	2.05521	0.586352
0.518982	1.39733	0.750753
0.612292	1.71	0.912259
0.265225	1.08466	1.09305
0.467102	0.853287	1.35065
0.055671	1.43876	1.49385
0.480419	1.2305	1.2751
0.541732	2.08213	1.62454
0.108846	1.61345	1.20394
0.390809	1.99455	1.23985
0.486245	2.15324	1.11864
0.13289	1.92972	1.4812
0.363805	1.41888	1.10122
0.309614	1.44542	1.51141
0.242013	1.36875	1.12984
0.158044	1.50867	1.44776
0.897491	1.45911	1.37964
0.866049	2.34439	1.04482
0.875944	1.94822	1.24708
0.539327	2.11384	1.19502
0.982016	1.58182	1.28299
0.86198	1.21672	1.35574
0.429464	1.60069	1.21155
0.636151	1.53521	1.09608
0.953903	1.44486	1.38053
0.362788	1.81172	1.17588
0.524993	1.84936	1.29485
0.801963	1.83789	1.56029
1.26352	1.02363	1.42928
1.21515	1.5735	1.37894
0.740558	1.44468	1.1579
0.885284	2.02932	1.39393
0.488742	1.34231	1.11014
1.54049	1.96976	1.35774
0.840803	2.45656	1.03926
1.5539	1.27221	1.0176
1.41509	1.96819	0.892649
1.30892	1.60328	1.06359
0.591392	2.20392	1.19474
0.811118	0.758128	1.33057
1.52319	1.83373	1.03044
0.689973	1.79082	1.25194
0.854859	1.73561	1.29308
0.860316	1.85519	1.12559
1.25436	1.38031	1.22365
1.45809	1.61077	1.21898
0.72909	1.47908	1.0464
1.21829	1.91419	1.31745
0.783745	1.54418	0.99481
0.827301	1.20988	1.02385
0.875667	1.24706	1.04584
0.881585	2.49208	1.23845
0.997459	1.44311	1.15412
0.587785	0.662322	1.43651
0.690158	1.48583	1.20086
0.888151	1.86989	1.06499
1.56573	1.27082	1.05126
1.08522	1.0387	1.26581
1.26056	1.95941	1.21431
1.38503	1.22551	1.0987
1.52033	1.22782	1.28341
1.32991	1.73811	1.03576
1.53253	1.87525	0.52971
1.24622	1.60883	1.40787
0.848479	1.18149	0.472651
0.48828	0.740465	0.306654
2.01314	1.04287	1.38984
1.51903	1.41509	1.14339
0.627643	1.81422	0.852085
0.990524	1.04638	1.4531
0.979334	1.52569	1.38235
1.49536	1.56333	1.54983
1.7173	1.60476	1.37245
1.43876	0.939106	1.50997
1.28858	1.19046	0.946227
1.36496	1.39391	0.799466
1.9705	0.802702	0.879458
2.24146	1.36885	1.23411
1.78046	1.03121	1.28127
1.53262	1.11296	1.12896
1.86147	1.62131	0.629955
0.89518	1.13997	0.773664
0.652334	1.30772	0.345033
0.922183	1.89033	1.67171
1.09992	1.07089	0.41513
0.808436	1.94498	0.339946
1.76308	1.51432	0.414575
1.88145	1.54539	1.24225
0.801408	1.94757	2.35808
1.46364	1.4002	0.81158
0.951221	1.23429	1.56712
0.983125	1.1027	0.390346
0.938459	1.05322	0.714109
0.989969	1.55066	0.326999
0.651872	0.763492	0.557453
1.63407	0.80298	0.54876
0.746661	0.810285	0.541639
0.785594	1.16364	0.748881
0.863275	0.804367	0.637076
1.06987	2.32599	0.456468
1.30042	2.48644	0.455358
1.09169	2.26486	0.842652
0.756001	1.08531	0.752857
1.12545	1.48833	0.974063
1.55685	1.43016	0.894255
0.813245	1.27896	0.922738
0.465438	1.38355	0.514821
0.90378	1.34675	0.554216
1.44533	1.41065	1.01993
0.498082	0.859113	0.512509
0.995332	2.06215	0.727611
1.71684	1.95478	0.905075
0.897399	1.21709	0.562816
1.30772	1.8317	0.659548
0.417812	1.27545	0.995147
1.27434	1.5858	0.735656
1.90179	1.42905	1.12665
1.512	1.44681	1.54086
0.499562	2.05965	0.886949
1.79665	1.52356	0.677396
0.846721	1.42138	1.36506
1.18657	0.823232	0.817961
1.49184		0.970918
0.85375		0.973415
1.03001		0.705601
1.1727		1.17095
1.92898		1.14616
2.1685		0.288344
1.0142		1.50803
0.52675		1.15328
1.99298		1.15458
1.03371		0.434366
1.51903		0.271606
0.921998		0.896104
1.51441		0.89222
0.447775		0.80372
		0.876222
		0.918484
		0.952793
		0.834884
		0.590467
		0.592687
		0.562077
		0.980998
		0.803165
		1.14108
		0.890741
		0.815279
		0.702272
		0.848848
		0.673882
		0.922738
		0.946042
		1.07144
		1.17761
		0.772555
		0.568365
		0.899156
		0.995517
		0.970641
		1.08873
		0.99376
		0.952885
		0.384613
		0.687661
		1.50969
		1.44061
		1.185
		1.28886
		0.894347
		0.556066
		0.417535
		0.848294
		0.848109
		0.786241
		0.597125
		0.760718
		0.713184
		0.659548
		0.424748
		0.447497
		0.928841
		0.982848
		0.354373
		0.350396
		0.862905
		0.737136
		0.846814
		1.25972
		0.799281
		0.783375
		0.756649
		0.796229
		1.26731
		0.309336
		0.578445
		0.518612
		0.671292
		0.518797
		0.53757
		1.33213
		0.618025
		1.13664
		0.465715
		1.05526
		0.458872
		0.87354
		0.855414
		0.970364
		0.512231
		0.624591
		1.07884
		0.297777
		0.302308
		0.36473
		0.602767
		1.13164
		0.330606
		0.371481
		0.782727
		1.39557
		0.744072
		0.581589
		0.63763
		0.559302
		0.754152
		0.409767
		0.511492
		0.470709
		0.726409
		1.07921
		0.529802
		0.829613
		0.95233
		0.676286
		0.477275
		0.681835
		0.534981
		0.81232
		0.469137
		0.591392
		0.606836
		0.44648
		0.811303

## Sheet: Statistical analysis
STATISTICAL ANALYSIS
Table Analyzed	4C PLA p300/S9.6
ANOVA summary
F	376.4
P value	<0.0001
P value summary	****
Significant diff. among means (P < 0.05)?	Yes
R squared	0.4059
Brown-Forsythe test
F (DFn, DFd)	2.165 (2, 1102)
P value	0.1152
P value summary	ns
Are SDs significantly different (P < 0.05)?	No
Bartlett's test
Bartlett's statistic (corrected)	2.287
P value	0.3187
P value summary	ns
Are SDs significantly different (P < 0.05)?	No
ANOVA table	SS	F (DFn, DFd)	P value
Treatment (between columns)	88.6	F (2, 1102) = 376.4	P<0.0001
Residual (within columns)	129.7
Total	218.3
Data summary
Number of treatments (columns)	3
Number of values (total)	1105
Bonferroni's multiple comparisons test
Number of families	1
Number of comparisons per family	3
Alpha	0.05
Bonferroni's multiple comparisons test	Mean Diff.	Summary	Adjusted P Value
Untreated vs. +UV	-0.5941	****	<0.0001	A-B
Untreated vs. THZ1+UV	0.0473	ns	0.1694	A-C
+UV vs. THZ1+UV	0.6414	****	<0.0001	B-C
Test details	Mean 1	SE of diff.	n1	n2	t	DF
Untreated vs. +UV	1	0.02671	337	323	22.24	1102
Untreated vs. THZ1+UV	1	0.02477	337	445	1.909	1102
+UV vs. THZ1+UV	1.594	0.02508	323	445	25.58	1102
