# Supplementary material for: Crosstalk between chromatin state and ATM signalling in DNA damage-induced transcription stress
Source: EMBO J. 2025 Aug 26;44(19):5564–94. doi: 10.1038/s44318-025-00537-7 (PMC12489091; doi:10.1038/s44318-025-00537-7)
Supplement: Supplementary file 6 — Source data Fig. 5 [file 44318_2025_537_MOESM6_ESM.zip]

Archive with 83 entries (69 files):
- EMBOJ-2025-120849-T_Source data Fig_5/
- EMBOJ-2025-120849-T_Source data Fig_5/Fig_5C/
- EMBOJ-2025-120849-T_Source data Fig_5/Fig_5C/Numerical_data_Fig_5C.xlsx
- EMBOJ-2025-120849-T_Source data Fig_5/Fig_5C/readme_Fig_5C.docx
- EMBOJ-2025-120849-T_Source data Fig_5/Fig_5C/Images_Fig_5C/
- EMBOJ-2025-120849-T_Source data Fig_5/Fig_5C/Images_Fig_5C/P-ATM_sipGCN5+_UV.tif
- EMBOJ-2025-120849-T_Source data Fig_5/Fig_5C/Images_Fig_5C/DAPI_siCtrl.tif
- EMBOJ-2025-120849-T_Source data Fig_5/Fig_5C/Images_Fig_5C/DAPI_siCTRL+UV.tif
- EMBOJ-2025-120849-T_Source data Fig_5/Fig_5C/Images_Fig_5C/DAPI_siGCN5+UV.tif
- EMBOJ-2025-120849-T_Source data Fig_5/Fig_5C/Images_Fig_5C/DAPI_sip300+siGCN5+UV.tif
- EMBOJ-2025-120849-T_Source data Fig_5/Fig_5C/Images_Fig_5C/DAPI_sip300+siPCAF+UV.tif
- EMBOJ-2025-120849-T_Source data Fig_5/Fig_5C/Images_Fig_5C/DAPI_sip300+UV.tif
- EMBOJ-2025-120849-T_Source data Fig_5/Fig_5C/Images_Fig_5C/DAPI_siPCAF+UV.tif
- EMBOJ-2025-120849-T_Source data Fig_5/Fig_5C/Images_Fig_5C/Image84_sip300-siGCN5UV_1.tif
- EMBOJ-2025-120849-T_Source data Fig_5/Fig_5C/Images_Fig_5C/P-ATM_siCtrl.tif
- EMBOJ-2025-120849-T_Source data Fig_5/Fig_5C/Images_Fig_5C/P-ATM_siCtrl+UV.tif
- EMBOJ-2025-120849-T_Source data Fig_5/Fig_5C/Images_Fig_5C/P-ATM_sip300+_UV.tif
- EMBOJ-2025-120849-T_Source data Fig_5/Fig_5C/Images_Fig_5C/P-ATM_sip300+siGCN5+UV.tif
- EMBOJ-2025-120849-T_Source data Fig_5/Fig_5C/Images_Fig_5C/P-ATM_siPCAF+_UV.tif
- EMBOJ-2025-120849-T_Source data Fig_5/Fig_5C/Images_Fig_5C/All_uncropped_images.tif
- EMBOJ-2025-120849-T_Source data Fig_5/Fig_5D/
- EMBOJ-2025-120849-T_Source data Fig_5/Fig_5D/readme_Fig_5D.docx
- EMBOJ-2025-120849-T_Source data Fig_5/Fig_5D/Images_Fig_5D/
- EMBOJ-2025-120849-T_Source data Fig_5/Fig_5D/Images_Fig_5D/DAPI_CTK7+UV.tif
- EMBOJ-2025-120849-T_Source data Fig_5/Fig_5D/Images_Fig_5D/P-ATM_untr.tif
- EMBOJ-2025-120849-T_Source data Fig_5/Fig_5D/Images_Fig_5D/P-ATM_CTK7+UV.tif
- EMBOJ-2025-120849-T_Source data Fig_5/Fig_5D/Images_Fig_5D/P-ATM_UV_Fig_5D.tif
- EMBOJ-2025-120849-T_Source data Fig_5/Fig_5D/Images_Fig_5D/DAPI_CPTH2+UV.tif
- EMBOJ-2025-120849-T_Source data Fig_5/Fig_5D/Images_Fig_5D/DAPI_untr.tif
- EMBOJ-2025-120849-T_Source data Fig_5/Fig_5D/Images_Fig_5D/DAPI_UV.tif
- EMBOJ-2025-120849-T_Source data Fig_5/Fig_5D/Images_Fig_5D/P-ATM_CPTH2+UV.tif
- EMBOJ-2025-120849-T_Source data Fig_5/Fig_5D/Images_Fig_5D/All_uncropped_images.tif
- EMBOJ-2025-120849-T_Source data Fig_5/Fig_5D/Numerical_data_Fig_5D.xlsx
- EMBOJ-2025-120849-T_Source data Fig_5/Fig_5A/
- EMBOJ-2025-120849-T_Source data Fig_5/Fig_5A/readme_Fig_5A.docx
- EMBOJ-2025-120849-T_Source data Fig_5/Fig_5A/Numerical_data_Fig_5A.xlsx
- EMBOJ-2025-120849-T_Source data Fig_5/Fig_5B/
- EMBOJ-2025-120849-T_Source data Fig_5/Fig_5B/readme_Fig_5B.docx
- EMBOJ-2025-120849-T_Source data Fig_5/Fig_5B/Images_Fig_5B/
- EMBOJ-2025-120849-T_Source data Fig_5/Fig_5B/Images_Fig_5B/DAPI_CTK7+UV.tif
- EMBOJ-2025-120849-T_Source data Fig_5/Fig_5B/Images_Fig_5B/S9.6_THZ1.tif
- EMBOJ-2025-120849-T_Source data Fig_5/Fig_5B/Images_Fig_5B/DAPI_THZ1.tif
- EMBOJ-2025-120849-T_Source data Fig_5/Fig_5B/Images_Fig_5B/DAPI_UV.tif
- EMBOJ-2025-120849-T_Source data Fig_5/Fig_5B/Images_Fig_5B/Thumbs.db
- EMBOJ-2025-120849-T_Source data Fig_5/Fig_5B/Images_Fig_5B/S9.6_untreated.tif
- EMBOJ-2025-120849-T_Source data Fig_5/Fig_5B/Images_Fig_5B/S9.6_UV.tif
- EMBOJ-2025-120849-T_Source data Fig_5/Fig_5B/Images_Fig_5B/DAPI_untreated.tif
- EMBOJ-2025-120849-T_Source data Fig_5/Fig_5B/Images_Fig_5B/S9.6_CPTH2+UV.tif
- EMBOJ-2025-120849-T_Source data Fig_5/Fig_5B/Images_Fig_5B/DAPI_CPTH+UV.tif
- EMBOJ-2025-120849-T_Source data Fig_5/Fig_5B/Images_Fig_5B/S9.6_CTK7+UV.tif
- EMBOJ-2025-120849-T_Source data Fig_5/Fig_5B/Numerical_data_Fig_5B.xlsx
- EMBOJ-2025-120849-T_Source data Fig_5/Fig_5F/
- EMBOJ-2025-120849-T_Source data Fig_5/Fig_5F/readme_Fig_5F.docx
- EMBOJ-2025-120849-T_Source data Fig_5/Fig_5F/Images_Fig_5F/
- EMBOJ-2025-120849-T_Source data Fig_5/Fig_5F/Images_Fig_5F/P-ATM_UV.tif
- EMBOJ-2025-120849-T_Source data Fig_5/Fig_5F/Images_Fig_5F/DAPI_TSA.tif
- EMBOJ-2025-120849-T_Source data Fig_5/Fig_5F/Images_Fig_5F/DAPI_untr.tif
- EMBOJ-2025-120849-T_Source data Fig_5/Fig_5F/Images_Fig_5F/P-ATM_TSA.tif
- EMBOJ-2025-120849-T_Source data Fig_5/Fig_5F/Images_Fig_5F/DAPI_UV.tif
- EMBOJ-2025-120849-T_Source data Fig_5/Fig_5F/Images_Fig_5F/P-ATM_untr.tif
- EMBOJ-2025-120849-T_Source data Fig_5/Fig_5F/Numerical_data_Fig_5F.xlsx
- EMBOJ-2025-120849-T_Source data Fig_5/Fig_5G/
- EMBOJ-2025-120849-T_Source data Fig_5/Fig_5G/readme_Fig_5G.docx
- EMBOJ-2025-120849-T_Source data Fig_5/Fig_5G/Images_Fig_5G/
- EMBOJ-2025-120849-T_Source data Fig_5/Fig_5G/Images_Fig_5G/DAPI_UV.tif
- EMBOJ-2025-120849-T_Source data Fig_5/Fig_5G/Images_Fig_5G/P-ATM_BIX.tif
- EMBOJ-2025-120849-T_Source data Fig_5/Fig_5G/Images_Fig_5G/DAPI_BIX.tif
- EMBOJ-2025-120849-T_Source data Fig_5/Fig_5G/Images_Fig_5G/P-ATM_UV.tif
- EMBOJ-2025-120849-T_Source data Fig_5/Fig_5G/Images_Fig_5G/DAPI_GSK126.tif
- EMBOJ-2025-120849-T_Source data Fig_5/Fig_5G/Images_Fig_5G/P-ATM_untr.tif
- EMBOJ-2025-120849-T_Source data Fig_5/Fig_5G/Images_Fig_5G/DAPI_untr.tif
- EMBOJ-2025-120849-T_Source data Fig_5/Fig_5G/Images_Fig_5G/P-ATM_GSK126.tif
- EMBOJ-2025-120849-T_Source data Fig_5/Fig_5G/Numerical_data_Fig_5G.xlsx
- EMBOJ-2025-120849-T_Source data Fig_5/Fig_5E/
- EMBOJ-2025-120849-T_Source data Fig_5/Fig_5E/Numerical_data_Fig_5E.xlsx
- EMBOJ-2025-120849-T_Source data Fig_5/Fig_5E/readme_Fig_5E.docx
- EMBOJ-2025-120849-T_Source data Fig_5/Fig_5E/Images_Fig_5E/
- EMBOJ-2025-120849-T_Source data Fig_5/Fig_5E/Images_Fig_5E/XAB2_HATi.tif
- EMBOJ-2025-120849-T_Source data Fig_5/Fig_5E/Images_Fig_5E/ATM_HATi.tif
- EMBOJ-2025-120849-T_Source data Fig_5/Fig_5E/Images_Fig_5E/P-ATM_HATi.tif
- EMBOJ-2025-120849-T_Source data Fig_5/Fig_5E/Images_Fig_5E/ATM_siHAT.tif
- EMBOJ-2025-120849-T_Source data Fig_5/Fig_5E/Images_Fig_5E/XAB2_siHAT.tif
- EMBOJ-2025-120849-T_Source data Fig_5/Fig_5E/Images_Fig_5E/P-ATM_siHAT.tif
