# Supplementary material for: Crosstalk between chromatin state and ATM signalling in DNA damage-induced transcription stress
Source: EMBO J. 2025 Aug 26;44(19):5564–94. doi: 10.1038/s44318-025-00537-7 (PMC12489091; doi:10.1038/s44318-025-00537-7)
Supplement: Supplementary file 6 — Source data Fig. 5 [file 44318_2025_537_MOESM6_ESM.zip › EMBOJ-2025-120849-T_Source data Fig_5/Fig_5C/Numerical_data_Fig_5C.xlsx]

## Sheet: Data Fig 5C
ATM phosphorylation in siHAT or control transfected cells +/- UV.
For each cell, immunofluoresence intensity was normalized to the average of non irradiated, control-transfected cells.
Each row represents a different cell.
P-ATM IF
siCTRL	siCTRL	sip300	siPCAF	siGCN5	sip300+siGCN5	sip300+siPCAF
no UV	UV	UV	UV	UV	UV	UV
0.959974	1.26934	0.753626	1.70024	1.38288	1.21219	2.15552
1.74366	3.6605	1.58296	1.32209	2.29623	0.772662	1.38667
1.12118	1.65454	1.61492	1.67225	1.31925	1.49166	1.23591
1.61155	1.15605	1.59573	1.63538	1.6663	0.908222	1.21849
0.961608	2.28986	1.71056	0.974476	1.47547	0.998333	1.75631
0.821027	1.31403	1.12145	1.38369	1.89461	0.493785	2.04602
1.08684	2.57153	1.24853	1.2005	1.25324	1.15645	0.799111
0.837932	2.14127	1.64257	1.82927	1.65867	1.10985	3.22546
1.55882	3.4854	1.29714	1.97704	0.728857	0.921352	1.74528
0.547369	1.65232	1.08319	1.45085	1.0695	1.27495	1.36699
0.702227	1.71708	1.44431	3.33727	0.735575	0.929451	1.85746
1.01518	2.75153	1.33647	2.25575	1.27504	1.63858	1.52002
1.07748	1.46287	1.13696	1.07866	0.956443	1.47189	1.61523
0.634031	1.74986	3.14752	1.20081	0.824991	2.01574	1.47396
0.952903	1.16102	1.309	1.1366	2.0687	0.987804	0.700475
0.642457	1.6069	0.990974	1.75146	1.5513	1.28703	1.14942
0.794569	0.97937	0.95517	0.937605	2.48438	1.37311	1.47513
1.43204	0.921902	1.91932	0.598146	1.05363	1.16945	1.38407
0.974322	1.19495	1.46585	2.00363	3.08352	1.17186	1.28395
0.666576	3.40249	1.27842	1.43356	0.933479	0.5752	1.97553
0.71588	2.59114	1.7989	0.528551	1.18309	1.1851	1.51255
0.659099	1.84759	3.55373	1.75183	1.61153	1.30407	1.49605
1.26651	1.70332	1.41588	1.56472	0.986676	1.35011	0.789747
1.45165	1.00675	1.33843	1.95182	1.45968	1.09909	1.03188
1.13489	1.29881	2.27069	0.966566	0.727592	1.06112	1.63599
0.520451	2.16013	0.890983	1.1674	1.40069	1.06722	1.39552
1.0141	3.62362	1.01418	1.17487	0.568238	1.18936	1.36864
0.927511	1.33427	1.22091	0.969925	1.95423	1.46121	1.57365
1.66589	2.1286	1.16529	1.99409	0.619087	1.80419	0.82817
0.843909	2.11217	1.92293	1.29085	0.958393	1.63397	2.15338
1.58464	1.34666	1.04956	1.35697	1.22336	0.923537	1.10267
0.955143	1.22557	1.52827	1.08308	1.347	0.758674	1.26605
0.952262	0.917126	1.29091	3.15675	1.25115	0.982242	1.70778
0.567489	1.10437	1.4258	1.42891	1.68562	1.22344	1.04041
1.36443	1.22752	1.02617	1.48821	2.25333	0.947882	1.59428
0.470162	3.00724	1.05106	1.89176	1.05814	1.47646	1.13176
1.26467	0.993954	1.67292	1.16631	1.29198	1.24146	2.31199
0.730554	1.38605	0.942139	1.3062	1.23321	1.32945	1.0919
1.04044	1.88744	1.09372	1.73822	0.99575	1.05927	1.88952
1.10131	2.87253	0.914299	1.1571	0.978937	1.84153	1.78635
0.747585	1.85982	0.914724	1.19025	1.36418	1.01256	1.86559
0.829497	1.55094	0.855748	0.85051	1.4362	2.47199	2.32823
1.18001	1.11184	0.881745	0.808566	1.09869	2.15688	1.26323
1.73727	2.04289	2.43288	0.907815	1.1404	1.93792	1.27284
1.55729	1.38096	1.64343	1.75928	1.07647	1.14411	1.75253
0.929244	2.04741	1.27971	1.22082	0.949038	1.25251	1.97928
0.52791	1.15072	0.945543	1.50154	1.06682	1.77994	0.667461
1.13011	1.76619	0.937678	1.01432	1.80801	1.29397	1.20775
0.902957	1.61952	1.38936	1.12621	1.3367	1.88745	0.939105
0.725118	1.40164	0.995326	1.37256	2.12754	1.01544	1.4125
0.649636	0.583219	1.10656	1.86585	1.10777	1.16269	1.52649
0.861347	2.00492	1.04247	2.01517	1.16495	1.06201	1.14956
0.748777	1.56881	1.09958	0.745291	2.87742	1.39659	1.80353
1.08493	3.19793	0.778811	1.62672	1.67506	1.27288	1.10714
1.19269	1.25112	1.18351	1.07438	1.64792	1.38518	1.50146
1.33907	0.994333	0.748136	2.67126	2.21069	1.60678	1.49114
1.00568	2.37259	1.11456	1.20832	1.56974	1.62045	1.64285
0.929497	1.45119	0.93784	1.19712	1.84007	1.06507	1.72355
0.631648	2.25344	1.04809	2.97812	1.6968	1.59932	1.70447
1.71569	1.57281	1.09514	0.679083	1.3561	2.08896	1.26308
0.731277	0.944595	1.90462	1.18285	2.21884	3.20846	1.521
0.701721	1.03892	0.80545	1.70592	2.04073	1.53283	0.879985
0.779615	1.15021	1.80163	1.78608	1.66446	2.56299	1.916
0.595202	1.97872	1.03649	1.70703	0.74698	3.01879	1.41944
0.897079	2.03477	1.68963	0.982467	1.4631	1.66412	1.22522
1.38311	1.86664	0.910479	1.78314	1.26398	2.0984	1.46377
0.855486	2.37793	0.798632	0.753879	2.404	1.62764	0.967902
0.897313	4.10357	1.4098	2.71511	1.80117	2.01095	1.67648
0.639883	1.85363	0.892085	2.75019	2.12778	1.2428	1.33191
0.703383	3.64692	1.09656	2.52897	1.43849	1.86701	1.8046
0.571218	1.41095	0.925677	1.80065	1.82798	1.31713	1.59845
0.950574	2.79317	0.835168	1.33237	0.957445	1.99486	1.83481
0.690126	1.79687	1.24364	1.75947	1.49956	1.46065	2.13667
0.72408	3.34433	0.684158	2.10786	0.726744	1.57354	1.42091
1.35318	3.46063	0.882883	2.18075	1.33687	0.972056	1.06357
0.775976	1.79472	0.995462	2.22983	1.98933	2.84343	1.62272
0.811997	0.900293	1.5984	2.64103	1.02453	1.38359	1.58026
0.919022	1.50412	0.985204	1.22952	1.21019	0.998053	1.5305
0.688971	1.18917	1.26405	1.78743	1.17519	1.52527	1.32099
0.572374	2.55256	0.96736	1.61111	1.15504	1.64549	0.937687
0.935754	1.26971	1.35305	2.688	1.42735	3.16766	1.04452
0.696917	1.56656	1.25258	0.724468	1.30249	1.06483	1.59088
0.728568	0.962466	1.08395	3.85626	1.68173	1.87011	1.4116
1.20255	1.58775	1.6282	2.60039	1.31352	1.80121	0.871352
0.38927	1.1669	1.69484	1.3542	2.3438	1.6343	2.06799
0.719474	1.17436	1.76511	2.33559	1.35159	1.63603	1.17736
0.589657	2.30875	1.25877	3.98881	1.2673	2.68459	1.34587
0.771533	1.36425	1.10089	1.37446	0.970105	2.23251	0.913929
0.8547	2.078	0.794235	1.86289	1.77353	2.52329	1.04423
1.80811	2.49227	0.857428	1.82124	1.3117	1.34746	1.24965
0.387889	1.22056	0.8359	1.09417	1.31022	3.13847	1.4733
1.10821	1.12018	1.18177	1.26627	1.6265	1.66701	1.06061
0.87826	2.62309	0.951458	2.07797	1.44645	1.6143	0.925514
1.02441	1.33299	0.862177	3.5311	1.32234	1.05838	0.578478
1.11855	1.37818	2.09198	2.40857	1.20288	2.36462	2.04535
1.15243	1.22026	2.31846	3.2237	2.07791	3.67512	0.893656
1.19964	1.22233	1.98458	3.06206	1.46433	1.67774	1.81366
1.00265	2.02794	1.18433	2.44072	1.20508	1.73141	2.5104
1.4107	1.7866	1.97664	1.80292	2.12502	1.01767	2.13394
0.907969	1.47719	1.76621	2.28238	2.9896	1.12763	1.67432
0.696845	2.22019	1.99734	2.8074	2.29955	1.05294	1.36387
1.62844	2.09533	1.38787	3.26961	2.49617	1.58854	1.12284
0.955486	2.35356	1.46535	3.54231	1.47557	1.25749	2.26208
0.820711	1.96612	1.28643	2.08676	1.28417	1.43806	1.77301
0.998351	2.80898	0.865889	2.37008	2.06411	0.893042	1.02904
0.694894	1.66725	0.76607	3.27904	1.73149	1.87677	1.36702
0.68805	2.10595	1.34235	1.93213	1.27833	2.31706	0.944135
1.16715	3.937	0.989141	2.82556	2.35036	1.13378	1.35355
0.826048	0.605352	1.14848	1.46208	1.66672	1.68813	0.741707
1.81652	0.94743	1.6138	2.93018	2.41911	1.28237	1.0599
1.11594	1.34711	1.30112	1.55071	1.93117	1.80886	0.47921
1.15128	2.40083	2.95197	2.64302	2.51845	2.49423	1.40752
1.39573	0.669439	1.28349	1.1735	3.39046	2.20394	1.61952
0.813261	1.09245	2.66212	1.126	1.15127	1.81835	1.0966
1.5664	0.859748	1.86289	1.04038	1.97361	1.35765	1.4468
0.813324	2.06523	0.858132	2.38453	1.77594	1.58637	1.41477
0.416315	1.79893	1.64922	1.29085	1.81154	2.25453	2.0448
1.18167	1.30978	1.17661	2.17662	1.66314	1.76262	1.88852
1.15585	1.91176	1.55577	1.18286	1.28822	0.872065	2.03896
0.991506	2.1763	1.9847	2.36137	1.61808	1.0864	1.26876
1.10039	1.43954	1.04784	1.35735	3.2715	1.27927	2.07723
1.18288	2.12671	1.6891	1.55621	1.79012	2.27889	1.57333
0.999526	2.38503	2.86879	1.65105	2.0327	1.40101	1.7015
1.56273	2.67625	1.98416	1.92281	1.56083	1.68633	2.04913
1.43297	2.11456	1.50191	1.00207	2.09934	1.93837	1.55306
0.754511	2.14139	1.54555	1.45498	2.16975	1.54336	1.98989
0.785232	2.40225	3.33615	1.50343	2.48786	1.39799	1.34313
1.78616	1.93974	1.49475	1.94678	2.62371	2.63294	1.44486
1.52741	1.48674	2.03865	2.02075	2.89369	2.0201	1.28624
1.25679	0.953688	1.24253	2.82016	2.35854	2.0836	1.2349
1.26261	1.50618	1.82358	2.85181	2.90811	3.67975	0.847476
0.738537	1.6996	0.92668	0.779595	2.99153	1.05593	1.11349
0.951007	0.853707	1.47952	1.14794	2.70731	1.52008	1.42601
0.726518	1.79082	1.45434	0.832272	1.89763	1.0743	1.45092
0.59634	1.17192	3.0696	0.696773	1.01108	1.72671	1.4048
1.16029	1.61071	2.20653	0.592559	1.14391	0.884328	1.68169
1.21364	0.957229	1.74436	1.61812	1.45516	1.60482	3.42836
0.713894	1.20262	1.11878	3.27776	1.66007	1.60291	1.66217
1.33694	0.915329	1.58837	1.24652	1.09951	3.52097	1.89161
1.18019	1.26252	2.89092	2.50779	0.849809	1.58622	1.43923
0.943872	1.36478	1.47189	1.34083	1.30977	1.08325	3.24568
1.62873	1.06177	1.07593	1.13536	1.11324	1.19075	2.98152
1.35564	1.62596	1.63898	2.59959	1.19496	2.25787	1.5197
1.06573	1.39152	1.03924	1.06549	1.30222	1.48228	1.73001
0.916187	1.13424	1.79011	1.14322	1.34154	0.944659	2.19433
1.12516	1.48359	1.68018	2.29314	1.22325	2.04411	1.29637
0.656088	0.514563	1.72026	1.56037	1.28342	1.03967	1.02584
1.22549	0.445708	2.65125	0.794981	1.68234	1.33164	0.464383
0.997591	2.19412	1.92276	0.876372	0.880561	1.20705	0.44508
1.72039	0.71411	1.5123	1.00599	1.12631	0.92584	0.691843
0.847814	1.14551	2.20682	2.17759	1.23862	1.34484	1.12306
1.21252	1.25519	1.86335	1.13762	0.977233	0.991398	1.04212
1.07402	2.82899	1.69895	0.91385	1.33013	1.55021	1.10255
0.8653	1.59107	1.73615	1.38671	1.23854	1.18523	0.889492
1.05272	2.29895	2.17148	1.32372	1.55912	1.23068	0.832198
0.716661	1.47916	1.62504	1.58856	0.837045	2.01342	0.933446
1.07627	1.45567	1.36467	2.08587	2.59044	3.10401	0.465689
0.899164	3.26356	1.5744	0.859858	1.57062	1.27575	0.413378
1.21312	1.26597	1.70649	1.577	1.3359	1.57103	0.903248
0.97341	1.01318	1.89151	1.16294	2.70688	1.77366	1.11477
0.773015	1.58148	0.984263	1.2732	2.61487	1.91615	0.743558
1.2031	1.7734	1.75524	1.17865	1.7067	1.06518	0.692574
0.783502	1.4056	1.62382	2.11299	1.68025	1.59495	0.8456
0.601709	1.66815	1.92782	1.34765	0.819946	1.09432	0.674169
0.611371	2.04261	2.18169	1.18585	1.1469	1.48695	0.49433
0.527756	1.48008	1.43253	0.915825	2.41854	1.79316	1.46404
0.679183	1.17024	1.33989	0.835081	1.20426	1.75952	0.79332
0.616782	1.34829	1.98248	1.13217	0.559374	1.10154	0.965503
0.759864	1.63925	1.61016	1.12367	1.38071	1.80861	1.27484
0.840492	1.91416	1.50264	0.775981	1.36667	1.38917	1.04427
0.798491	0.907594	1.6921	1.26613	0.844555	2.0964	0.804675
0.645737	1.17168	1.94863	1.02978	2.721	1.34027	0.774205
0.955977	0.736654	1.24629	1.14973	1.00884	2.0069	0.976084
1.09731	2.1975	2.79482	2.19449	1.34596	1.07754	0.772649
0.702675	1.22083	2.16727	0.850791	1.27288	1.70578	1.15492
0.431376	1.4244	1.63953	0.921601	1.21209	2.04763	0.729175
0.699959	2.90811	1.66015	0.715084	1.34496	1.17554	1.0214
0.786792	1.41118	1.57852	0.998532	1.40786	1.72546	0.727253
0.898485	2.59254	1.3868	0.941552	1.15636	1.61868	0.686203
1.21017	1.79034	1.80323	1.7464	2.31805	1.64086	1.1123
2.5584	0.846279	2.53628	1.10356	1.03045	1.76777	0.98231
0.851961	1.28626	1.95731	0.950535	1.21831	1.64508	0.804581
0.924943	1.2075	1.6679	0.912827	0.9136	2.43113	0.702518
1.04895	1.42134	1.21195	0.868747	0.853309	1.55927	0.777558
1.03814	1.06614	1.40737	1.53602	0.733907	1.92732	0.928599
0.78229	1.51433	1.57997	0.799546	1.06585	1.6886	1.44463
1.20249	1.10258	2.60848	1.54475	0.98092	1.9376	0.86319
0.598116	1.34014	1.65953	0.920368	0.833055	1.32347	1.25155
1.81568	1.03764	1.71563	1.25475	0.697786	1.69326	0.825545
1.15893	1.04741	1.36918	0.7518	0.87233	1.97409	0.789779
1.45461	1.99015	2.71948	1.36343	2.07944	1.40525	0.937781
0.56068	1.03404	1.59516	1.51768	1.84925	1.39663	0.801342
0.884718	1.00938	1.48283	0.993246	0.807631	1.54221	0.8163
0.980628	1.3952	2.24086	0.998772	1.97552	0.82239	0.898798
0.558977	0.945291	2.70269	2.41102	1.5121	1.24872	0.720798
0.846007	1.1202	1.86059	1.36227	1.19461	1.63193	1.06038
0.959267	0.812843	1.38637	1.33506	2.97669	1.26185	1.06199
0.628606	0.585832	2.37439	1.69519	1.44031	2.54826	0.589969
0.934323	0.773735	1.31353	0.838622	1.75823	1.68747	0.773391
1.76818	0.76986	1.79698	2.09962	1.21608	2.95251	0.619947
1.16666	0.911782	1.42654	1.45297	1.29354	2.1182	0.8205
0.764616	0.928171	1.64686	1.06308	1.28157	1.66874	0.539747
1.17973	0.996693	2.90867	0.977066	2.55646	1.81816	0.444798
0.556961	0.970726	2.80342	1.14903	1.45811	1.65035	0.891633
0.783397	0.698904	1.76066	1.21437	1.7436	1.41011	0.762391
0.850081	0.633463	2.27799	1.07519	0.952081	2.00863	0.934094
1.02328	0.619132	1.80984	1.03412	0.890233	2.20533	0.548114
0.582605	0.621942	1.26872	0.432326	0.673292	1.25191	1.47365
1.44099	0.954295	1.50573	0.351071	0.668968	1.34773	1.26139
0.888813	0.951809	1.53828	0.850154	0.786353	1.31968	0.769087
0.767687	0.808665	1.15815	0.987188	1.29119	1.91074	0.791869
1.12724	0.559186	2.91215	0.890087	0.799922	1.77277	0.932307
1.27767	1.39127	1.61363	0.631615	0.775678	1.79415	1.15606
1.37617	0.962401	1.61941	0.420847	2.12917	1.18564	1.08983
0.982634	1.36203	2.16928	1.54306	0.643167	2.85398	1.33593
1.72392	1.40291	1.8044	0.716494	0.924922	1.6337	0.505987
1.17003	1.1237	2.0143	0.513675	1.87915	1.55376	0.83553
1.29527	1.23571	1.64109	2.66262	2.39751	0.834768	0.631594
1.13842	1.15427	2.03621	1.35684	0.974716	1.76775	0.791419
1.79494	1.20485	1.75246	0.628282	1.27389	1.32625	1.00596
0.789268	1.10619	2.16004	0.972961	1.38258	2.27325	0.939609
1.6019	0.955225	2.26703	1.17677	0.805416	1.09092	1.0207
1.31578	1.2205	2.1918	0.681095	2.29779	1.72682	0.836418
0.799285	1.2581	1.23188	1.18661	1.28145	0.790688	0.673595
0.786479	0.773359	1.93134	0.706268	2.441	1.20585	0.786332
1.25969	0.868099	2.07124	1.05522	1.38841	1.40814	1.27931
0.888552	1.47345	1.08905	0.736758	0.613252	0.955005	1.64093
1.34763	1.19328	0.989068	0.952331	1.24241	1.10129	0.95371
0.852891	1.30019	1.31933	0.684709	0.918154	0.881281	1.55362
2.31303	1.76304	1.04367	0.634111	0.864757	0.748248	1.62959
1.09515	1.44078	1.46706	0.77572	1.04146	1.2173	0.782186
1.05238	1.51443	0.773892	0.93353	0.904157	1.53649	0.862918
1.83875	2.21185	0.895289	1.32418	0.582928	2.51632	2.64631
0.941186	1.65541	0.825869	1.37398	1.28992	1.18372	0.729938
1.16907	1.67996	1.17934	0.838466	1.15359	1.2668	0.664267
0.788766	1.23322	0.887549	0.649696	1.25283	1.28119	1.15268
0.855596	1.321	0.974841	1.15248	0.745888	2.01887	0.955935
1.16633	1.28677	1.83767	0.816488	0.897493	1.71962	1.49116
0.560784	0.96004	1.32459	2.15184	1.33692	1.67935	0.666179
0.564879	0.98043	1.42147	1.73491	1.2335	1.52685	1.59651
0.735985	1.41242	1.18478	0.848243	1.35243	1.18272	0.78533
1.22396	3.04992	0.832522	1.34584	1.1949	1.10319	0.956489
1.53164	1.18638	0.760762	0.920389	1.08775	1.84186	1.04503
0.759331	2.20353	1.16849	2.42242	0.97129	1.56608	0.841077
0.515796	2.04967	1.44675	0.735651	1.18036	1.9026	0.902172
0.688312	1.65187	1.24938	0.821345	0.946733	1.42741	1.00721
0.610243	1.8161	1.19244	0.577142	0.669208	2.1737	1.09316
0.736832	1.60323	0.811945	0.777976	1.38704	1.463	1.91226
1.02798	1.77861	0.920337	2.09969	1.34356	1.1766	2.06955
0.912357	2.66921	1.19752	0.790145	1.6642	1.49863	1.59318
0.682359	2.33296	1.29062	0.717654	1.06711	1.15939	1.31647
0.665374	1.219	1.28283	0.64276	0.823424	1.28769	3.0194
0.62376	1.53849	1.32659	0.866324	1.02439	3.01411	1.48555
0.934877	2.04234	2.37397	0.998814	1.85464	2.36847	1.36427
0.781611	1.78998	2.18075	0.936329	1.76189	1.75142	1.08765
0.802314	2.05896	1.40455	0.970402	0.930782	1.63345	1.72497
0.725363	1.42194	1.54157	0.819027	1.44343	1.37025	1.28999
0.481503	1.54223	1.1971	1.53872	0.881668	1.26238	0.68872
0.775521	1.48888	1.42341	0.830475	0.879078	1.64786	1.41409
0.945855	1.62863	1.98166	0.856526	0.65848	0.991502	1.2873
0.620166	1.24376	1.90185	1.52804	1.44073	1.65278	1.44546
0.884394	1.44245	1.93575	1.3915	0.842895	1.6661	2.02954
0.929894	1.8258	1.34934	1.00429	0.965806	0.854531	1.07403
1.30883	3.07375	1.80908	0.830715	0.845892	0.953762	1.07779
0.682223	1.15529	1.65348	1.03607	1.28211	0.953898	0.748207
0.515033	2.06713	1.50941	0.984482	0.93635	1.57368	2.551
0.952645	0.627436	1.23488	0.938397	1.0456	1.1493	2.97626
0.933425	0.940403	1.74301	0.681889	2.88885	2.90603	1.70986
1.08723	0.927826	1.10938	0.975249	2.28444	1.26894	1.40153
1.21664	0.85592	1.87706	0.725101	1.34035	3.18277	0.919951
1.21151	0.601459	1.17041	1.03567	1.33113	3.00264	1.91416
0.954389	0.93143	1.82888	0.590487	1.47798	1.89628	1.14454
0.954494	0.851042	2.18372	0.930469	2.5191	1.38173	2.14016
1.11627	1.32306	1.66834	0.475495	1.70645	2.12819	1.9009
0.871191	0.90024	2.66142	0.673065	1.58281	1.2507	1.65929
0.833044	1.1435	1.40474	0.724855	1.55624	1.85822	1.45314
1.05546	1.07902	1.76226	0.572698	1.48789	1.83262	1.27057
0.973828	1.01415	1.25174	0.848897	2.20403	1.38675	1.30501
0.821241	0.874293	2.0614	0.87133	1.48754	1.9735	1.55248
1.44403	1.13624	2.71944	1.15516	1.25232	1.30349	1.46931
1.3572	0.805197	2.84424	0.720228	1.19705	2.5629	1.38681
1.2085	0.923105	1.44762	0.744614	1.57272	1.69148	1.16687
1.08492	0.986091	2.1484	1.04486	0.814535	1.90078	1.38681
1.00199	0.870376	1.51644	0.686121	0.772242	1.76144	1.76846
0.734513	1.40033	2.23292	0.900556	1.25996	2.22296	1.84993
0.862354	0.938126	2.46592	0.683423	1.41316	1.37727	0.954577
0.352116	1.2741	1.28507	0.654434	0.870784	2.76326	1.03977
0.696105	1.25674	1.77378	0.550151	1.45789	1.6986	1.63016
0.558737	2.28457	2.6437	0.508114	1.55233	2.00923	2.01022
1.29444	1.15948	2.24787	0.56834	0.907197	1.89803	1.44201
0.654553	2.40574	2.3918	0.845341	1.26476	1.27857	1.26326
0.8524	1.17793	3.36715	0.420222	1.08124	2.29911	1.50734
1.04111	2.07266	3.11176	0.429272	1.40466	1.90101	1.23986
1.75241	1.5816	1.51572	0.900998	0.972804	2.08001	0.412112
1.10225	0.710425	1.60263	0.511907	0.97013	1.39463	0.586612
0.619007	1.6465	1.63018	0.65839	0.812195	3.79417	0.811046
1.18759	1.47657	1.66003	0.72044	1.28452	3.46667	0.289533
1.79727	1.39736	2.81133	1.04212	1.26287	1.65332	0.464761
2.07952	2.33111	1.90526	0.641018	0.767614	1.64804	0.372209
0.827602	0.701474	1.77983	0.676433	1.15925	1.71486	0.375054
0.883068	1.29054	2.59747	0.388748	0.532759	1.57281	0.37059
1.40945	2.76959	2.12743	0.605423	0.561202	2.00699	0.363167
1.42263	2.58303	1.52068	0.594354	1.17295	2.02835	0.387529
1.97948	1.63342	2.47433	0.330458	0.663639	0.509242	0.921175
0.838654	2.81812	2.84306	0.324409	0.864798	0.386638	1.14115
1.13315	1.39789	2.19933	0.421546	0.694059	0.566861	0.297749
0.830454	1.62306	1.72614	0.926112	0.464458	0.409136	0.614081
0.811103	1.72397	2.91158	0.424105	0.745268	0.500707	0.540733
0.768609	1.33942	2.53752	1.06207	0.710614	0.698195	0.439466
1.32356	1.47262	2.05501	0.776342	0.751923	0.385314	0.441355
1.12821	2.35851	2.96467	0.756256	0.886634	0.506961	0.335453
0.689334	2.18616	0.503519	0.766884	0.486261	0.257805	0.587601
0.804105	1.00576	1.71807	0.863555	0.700493	0.572788	0.852249
1.19113	1.00017	0.593577	0.635246	0.695334	0.374662	0.606118
1.3221	0.92366	0.74898	0.737273	0.588264	0.618544	0.355098
0.954889	1.04066	1.44173	0.705447	0.627006	0.372839	0.47444
0.799969	0.825475	0.847074	0.938669	1.0963	0.264174	0.613279
0.838	1.42183	0.861495	0.916907	0.625256	0.416887	0.714832
1.28554	1.05414	0.66717	0.618356	0.688418	0.319307	0.567278
1.25416	1.3157	0.562275	0.716819	0.51651	0.372839	0.507206
1.02426	3.31976	0.847974	0.668601	0.641926	0.666451	0.559111
1.50978	1.31698	1.58552	0.480907	0.566452	0.352826	0.728395
0.68908	0.951063	0.834672	0.606666	0.649839	0.314917	0.715396
0.924714	0.756289	0.904432	0.510264	0.478258	0.296163	0.649856
0.640086	1.87149	1.08215	0.542515	0.672607	0.677798	0.702618
0.453708	0.97612	0.411998	0.804841	0.70678	0.242706	0.484267
0.981663	0.844204	1.27761	0.904807	2.00128	0.401746	0.619975
1.0036	1.38374	1.24811	1.89084	0.465652	0.335004	0.400773
1.28776	1.13117	0.962607	0.794001	1.52077	0.338674	0.719402
0.79602	0.654246	0.475405	0.423149	0.932211	0.303341	0.539915
1.39109	0.992152	0.43954	0.717432	0.83706	0.470475	0.355417
1.22251	0.965549	1.01837	0.699185	0.622313	0.461539	0.413772
0.412112	1.39474	0.71493	0.441461	0.651728	0.360437	0.737657
0.478119	0.808463	0.549979	2.67624	0.720179	0.538885	0.344479
1.12809	1.78267	0.717473	0.493856	0.595924	0.237179	0.427236
1.21588	1.43558	0.485575	0.422225	0.410788	0.28081	0.766834
0.671299	0.699176	1.13145	0.561253	0.410804	0.275717	0.771012
0.488918	2.42484	0.491019	1.06223	0.575919	0.238986	0.781157
0.917169	1.06862	0.999371	0.464572	1.9879	0.319005	0.514539
0.670522	1.10212	0.665388	0.524235	1.29069	0.289737	0.499105
0.935464	1.17147	1.71228	1.60896	0.391478	0.474669	0.605652
1.80988	1.09601	0.746576	0.753313	0.985374	0.349179	0.460836
0.661154	1.67368	0.802625	0.685867	0.649479	0.314059	1.48873
0.949003	1.64851	0.415587	0.680512	0.677414	0.496088	1.12794
0.951594	0.983012	0.446881	0.857751	0.602194	0.521178	1.01628
0.748637	1.17557	0.560083	0.537732	0.494159	0.438567	0.624071
2.02207	1.08993	0.606649	1.15095	0.97997	0.430425	0.595564
1.02037	1.09814	0.560468	1.02088	1.16414	0.406463	0.440447
1.19073	1.99138	0.495794	1.70789	1.21584	0.345533	0.917218
2.48509	1.4935	0.681068	0.463101	0.760711	0.547338	0.49769
1.18274	1.3113	0.369291	0.627545	0.507239	0.431553	1.12641
0.685638	0.667579	0.606797	0.448386	1.39876	0.378095	0.443047
1.3373	0.697476	0.37395	0.789995	0.446865	0.315064	1.14881
0.608759	2.53349	0.86398	0.484806	0.546365	0.378962	1.0711
1.25643	1.50358	1.24143	0.973716	0.831615	0.478168	1.13773
1.06225	2.18284	1.03523	0.72147	1.14359	0.475437	1.02235
0.39886	1.42723	0.810139	1.41775	0.422994	1.02025	0.981025
0.367704	2.58404	0.757343	0.582034	0.981777	0.288863	0.584413
0.81609	1.61406	1.7779	0.779751	1.14038	0.622272	0.441216
0.586915	0.834174	0.541174	0.535795	0.505563	0.51512	0.74459
1.01691	1.53722	0.726286	0.54836	0.559446	0.551409	0.828786
1.07004	1.9102	0.397822	0.660451	1.58095	0.496153	0.938146
1.00453	2.0853	0.440022	0.920152	0.877838	0.528151	0.269259
1.57942	1.52837	0.645482	0.598425	1.58276	0.436818	0.499407
0.864782	1.64312	0.683088	1.00163	1.05302	0.912525	0.384243
1.12224	1.22403	0.472413	0.797663	0.939887	0.912917	0.465112
0.942683	1.59754	0.370909	0.587045	0.874641	0.524734	0.483694
1.0824	1.12896	0.419576	0.668969	0.464286	0.616411	0.298804
1.51409	1.10434	0.60109	1.43651	0.320452	0.434218	0.506699
0.88083	1.335	0.617343	0.583882	0.34586	1.07734	0.452604
0.727414	1.49104	1.73945	0.721135	0.79696	0.715085	0.497445
0.854138	1.79878	0.723915	1.11715	0.479247	0.48098	0.695342
0.838376	0.922858	0.69356	1.51043	0.837902	1.262	0.499285
0.809648	2.10545	0.41351	1.18863	1.189	0.590896	0.434864
0.84091	0.986216	0.546815	0.938081	0.614367	0.96837	0.554377
0.603821	1.42274	0.965893	1.4698	0.758986	0.574472	0.436172
0.66175	1.07261	0.590487	0.799257	0.640389	0.540496	0.192469
1.24666	0.878933	0.493145	0.364533	0.617114	0.441363	0.286288
0.708611	1.91065	0.457926	0.559871	0.733766	0.415063	0.389189
0.793257	1.57866	0.914716	0.7798	0.610296	0.847213	0.272169
0.764153	1.2568	0.967192	1.00163	0.674872	0.438044	0.240654
0.763483	1.28966	1.1421	0.895259	1.87303	0.602774	0.269365
1.36089	1.40882	0.779988	0.768265	1.04967	0.630701	0.314974
1.72555	1.3057	0.555448	0.73366	0.693846	0.544076	0.26567
0.881876	1.24789	0.457477	0.475912	0.627504	0.537046	0.263193
0.832898	1.81247	0.508146	0.785212	0.664366	0.663189	0.400961
0.998716	2.37253	0.667964	0.666361	0.843853	0.502367	0.297528
0.390047	1.76505	0.567204	0.728951	0.679605	0.433687	0.304167
0.459218	1.65699	0.562323	0.903385	1.12643	0.659142	0.218998
0.840861	1.4044	0.509193	0.70427	0.66462	0.383319	0.317721
0.720792	1.07865	1.05951	0.700403	0.486997	0.517515	0.194341
0.751915	1.42382	0.908037	0.449097	0.861643	0.558571	0.312677
1.3752	1.14312	0.478184	0.70485	0.657834	0.52251	0.224843
0.936364	1.66641	0.507664	0.623368	0.714603	0.528928	0.247047
0.688148	1.46488	1.20234	0.951774	0.531135	0.672182	0.436695
1.33784	2.29607	0.753926	1.09537	1.50296	0.737126	0.313666
0.708447	1.53937	1.45536	1.00858	0.793919	0.540725	0.304028
1.01408	1.56895	0.334431	0.717088	1.23728	0.504165	0.459316
0.721904	1.60506	1.27872	0.8371	0.963481	0.47668	0.531691
2.74574	1.87412	0.707948	0.622836	1.89259	0.538411	0.401713
2.06604	1.6536	0.404763	0.855724	0.515553	0.525421	0.834811
1.59441	1.6881	0.350994	0.595605	0.520156	0.441232	0.448443
1.28692	1.59591	0.467908	0.775795	0.97527	0.443243	0.499129
0.781901	1.10607	0.486785	0.716222	0.561032	0.341994	0.439982
0.520099	1.37897	0.40482	0.70942	1.06608	0.436621	0.643242
1.38887	2.13229	0.638083	1.64117	1.32554	0.458842	0.423059
0.928745	0.859149	0.550976	1.01493	0.79996	0.42731	0.888719
0.831509	2.06541	0.731354	1.05475	0.642522	0.748906	0.327384
1.37825	1.09128	0.321416	0.960813	0.550208	0.430024	0.657311
1.09026	1.92133	0.495434	0.927031	0.841965	0.439548	0.346277
0.670727	2.01132	0.806378	1.42951	0.566885	0.703109	0.33856
1.33694	1.25833	0.570172	1.192	0.799192	0.427473	0.273853
1.24488	1.76193	0.52659	1.39568	0.652161	0.741982	0.294544
0.841752	0.796985	0.965394	1.66894	0.826685	0.583383	0.287718
1.15528	1.42516	0.571382	1.7658	1.00199	0.694288	0.360764
0.968827	1.47972	0.70933	1.75982	0.510321	0.416094	0.318735
0.875262	1.23209	0.538542	1.16908	1.18308	0.486948	0.21809
0.902657	1.6781	0.446628	1.30828	0.422675	0.443669	0.472502
1.22648	1.41284	0.605023	2.09337	0.423165	0.625567	0.242575
0.948693	1.21676	0.707924	1.52949	1.60328	0.529631	0.262383
0.630825	1.31555	0.70364	1.14604	1.2212	0.57672	0.274425
2.06742	1.33107	0.94104	1.23746	0.696814	1.06152	0.246335
0.762755	1.68846	0.623539	1.11638	0.508105	0.329109	0.259326
1.00512	0.874993	0.560746	1.50857	1.12759	0.548213	0.170322
1.39945	2.07259	0.783397	0.762431	1.07946	0.486278	0.265498
0.535255	0.812616	0.972899	1.20408	0.777029	0.474996	0.192101
1.08993	0.715944	0.837509	1.43142	0.546529	1.32309	0.207282
0.999087	0.891171	1.16474	1.37393	0.926864	0.419576	0.687028
1.03397	2.10952	1.54285	1.26133	0.729874	0.688859	0.256767
1.05462	2.0716	0.690086	1.75786	0.936838	0.554492	0.216267
0.707498	1.23996	0.712616	1.82692	0.81757	0.936609	0.293572
1.02992	0.803021	0.679924	1.19168	0.656134	0.496137	0.3602
1.50408	0.648287	0.751105	1.17372	0.901889	0.551222	0.254854
0.745262	1.01459	0.7294	2.61285	1.11773	0.417794	0.43094
1.24408	1.29789	0.37346	2.37573	0.586825	0.688132	0.331537
0.952861	1.08038	0.67273	0.443051	0.702774	0.625297	0.377793
1.15674	1.24021	0.514817	1.09168	0.799715	0.296801	0.312219
1.57481	1.0905	1.12623	1.30453	0.834999	0.291634	0.368669
0.850235	0.808224	0.62421	1.04369	1.13255	0.761357	0.521423
0.793171	1.70691	0.501018	1.47439	0.847393	0.354788	0.264362
0.727399	1.43717	0.494976	0.880666	0.71166	0.538861	0.209907
1.15827	1.32656	0.552718	1.43031	1.37652	0.368424	0.403798
0.69706	0.940556	0.400569	1.00446	0.506846	0.488109	0.30926
1.30582	0.851764	0.447249	1.36516	1.22881	0.549963	0.386132
0.924731	1.01403	0.558816	0.646481	1.59216	0.973888	0.258435
1.18442	0.969196	0.863449	1.27099	0.969659	0.579246	0.318727
0.910526	1.49369	0.463469	1.61043	1.32642	0.45876	0.445565
1.05763	0.883276	1.06997	1.08189	0.942517	0.58398	0.537234
1.2004	1.00295	0.910293	1.13922	1.23704	0.678387
0.827107	1.3516	0.506193	1.1417	0.817565	0.484921
0.654571	1.20994	0.976537	1.80197	1.1602	0.294577
0.810263	2.1501	0.581821	1.70754	1.30746	0.257862
1.6479	0.92084	0.954987	0.813273	1.90966	0.345705
0.90679	0.927525	0.64867	0.798297	2.97115	0.471775
0.380058	0.627876	0.461196	2.24144	1.15107	0.485395
0.552208	0.897526	1.1117	0.867219	3.62809	0.299278
1.94775	0.940602	1.52587	1.13514	2.07618	0.445565
0.895766	1.26988	1.94779	1.84106	0.981007	0.537234
0.706988	2.28683	1.65519	2.78109	2.34678	1.22881
0.927139	1.01839	1.91517	1.22236	1.924	1.59216
0.926244	1.041	2.88444	1.19852	1.28793	0.969659
0.823973	1.80127	1.72281	1.08896	1.49542	1.32642
0.745262	1.69587	1.85236	1.80654	1.0237	0.942517
0.799609	1.12044	1.91241	1.4768	0.77804	1.23704
0.742854	1.2642	1.24697	1.35714	1.96822	0.817565
0.688569	1.25286	2.12512	0.766523	1.12558	1.1602
1.49351	0.937623	1.75195	0.960998	2.21283	1.30746
0.921936	0.88922	1.55211	3.18349	1.29619	1.90966
0.646002	1.01601	2.57099	1.52284	1.42018	2.97115
1.18751	0.991877	1.05416	1.73235	0.713658	1.15107
1.20091	1.57643	0.911484	1.21459	1.05223	3.62809
2.38731	1.2505	1.47578	1.32454	0.715294	2.07618
0.588845	0.831291	1.64256	1.24045	2.16214	0.981007
0.90906	1.15469	1.64801	1.73929	1.26511	2.34678
0.671647	2.8523	1.14003	2.46082	1.31561	1.924
0.668899	0.947921	1.29759	0.83529	1.03659	1.28793
0.701275	1.31269	1.40601	0.675337	0.826675	1.49542
0.843195	1.50836	1.36838	1.22773	0.754511	1.0237
1.0757	1.14249	1.43851	0.798034	1.63617	0.77804
0.844584	0.979216	1.05549	1.78576	0.867605	1.96822
0.591918	0.874552	0.626039	0.820545	0.74815	1.12558
0.928066	1.74684	0.990657	1.23489	1.20644	2.21283
1.3005	1.20432	0.563169	3.11459	1.92396	1.29619
1.23605	0.99041	0.714167	0.728649	1.33242	1.42018
0.70038	0.640861	1.51212		0.659265	0.713658
1.01582	2.11857	0.540026		1.06974	1.05223
2.49593	1.00664	0.690035		1.12504	0.715294
0.890548	0.907546	1.15307		0.849201	2.16214
2.53715	3.19787	0.773933		0.924298	1.26511
1.33588	1.59854	1.23815		0.538729	1.31561
1.28123	0.909307	1.52534		1.28739	1.03659
1.08121	1.34618	1.6901		1.67092	0.826675
2.06249	1.49235	0.835892		1.41169	0.754511
1.54714	2.71273	1.08569		1.43836	1.63617
1.36718	0.992587	2.23466		1.17798	0.867605
1.27971	2.89863	2.07531		1.43632	0.74815
0.822599	3.57584	1.05461		0.848892	1.20644
0.925132	2.40405	1.00065		1.37544	1.92396
0.682841	2.65886	1.49846		1.09943	1.33242
0.839953	2.33276	0.791442		1.65489	0.659265
0.874429	2.29841	0.632215		1.68282	1.06974
1.01111	2.1065	1.09884		0.509131	1.12504
1.15081	4.03507	0.669362		1.85557	0.849201
1.04701	2.51793	0.778087		1.63595	0.924298
0.940865		0.740214		1.53953	0.538729
1.12192		1.82256		1.56448	1.28739
		1.3017		0.95774	1.67092
		0.99427		1.72483	1.41169
		1.05802		0.844971	1.43836
		1.37439			1.17798
		1.33605			1.43632
		1.32532			0.848892
		1.39929			1.37544
		1.90724			1.09943
		0.804921			1.65489
		1.1916			1.68282
		1.06509			0.509131
		1.41618			1.85557
		1.76975			1.63595
		0.95774			1.53953
		1.72483			1.56448
		0.844971			0.95774
					1.72483
					0.844971

## Sheet: Statistical analysis
STATISTICAL ANALYSIS
Table Analyzed	5C
Brown-Forsythe test
F (DFn, DFd)	24.30 (6, 3490)
P value	<0.0001
P value summary	****
Are SDs significantly different (P < 0.05)?	Yes
Bartlett's test
Bartlett's statistic (corrected)	211.9
P value	<0.0001
P value summary	****
Are SDs significantly different (P < 0.05)?	Yes
Brown-Forsythe ANOVA test
F* (DFn, DFd)	40.92 (6.000, 3237)
P value	<0.0001
P value summary	****
Significant diff. among means (P < 0.05)?	Yes
Welch's ANOVA test
W (DFn, DFd)	53.79 (6.000, 1534)
P value	<0.0001
P value summary	****
Significant diff. among means (P < 0.05)?	Yes
Data summary
Number of treatments (columns)	7
Number of values (total)	3497
Games-Howell's multiple comparisons test
Number of families	1
Number of comparisons per family	21
Alpha	0.05
Games-Howell's multiple comparisons test	Mean Diff.	95.00% CI of diff.	Below threshold?	Summary	Adjusted P Value
siCTRL vs. siCTRL+UV	-0.5069	-0.6045 to -0.4092	Yes	****	<0.0001	A-B
siCTRL vs. sip300+UV	-0.3184	-0.4138 to -0.2230	Yes	****	<0.0001	A-C
siCTRL vs. siPCAF+UV	-0.2468	-0.3488 to -0.1447	Yes	****	<0.0001	A-D
siCTRL vs. siGCN5+UV	-0.2476	-0.3384 to -0.1567	Yes	****	<0.0001	A-E
siCTRL vs. sip300+siGCN5+UV	-0.2501	-0.3523 to -0.1478	Yes	****	<0.0001	A-F
siCTRL vs. sip300+siPCAF+UV	-0.019	-0.1151 to 0.07714	No	ns	0.9973	A-G
siCTRL+UV vs. sip300+UV	0.1885	0.07103 to 0.3059	Yes	****	<0.0001	B-C
siCTRL+UV vs. siPCAF+UV	0.2601	0.1372 to 0.3830	Yes	****	<0.0001	B-D
siCTRL+UV vs. siGCN5+UV	0.2593	0.1455 to 0.3731	Yes	****	<0.0001	B-E
siCTRL+UV vs. sip300+siGCN5+UV	0.2568	0.1337 to 0.3799	Yes	****	<0.0001	B-F
siCTRL+UV vs. sip300+siPCAF+UV	0.4879	0.3698 to 0.6059	Yes	****	<0.0001	B-G
sip300+UV vs. siPCAF+UV	0.07161	-0.04948 to 0.1927	No	ns	0.5842	C-D
sip300+UV vs. siGCN5+UV	0.07085	-0.04099 to 0.1827	No	ns	0.4998	C-E
sip300+UV vs. sip300+siGCN5+UV	0.06834	-0.05292 to 0.1896	No	ns	0.6398	C-F
sip300+UV vs. sip300+siPCAF+UV	0.2994	0.1833 to 0.4156	Yes	****	<0.0001	C-G
siPCAF+UV vs. siGCN5+UV	-0.0007676	-0.1183 to 0.1168	No	ns	>0.9999	D-E
siPCAF+UV vs. sip300+siGCN5+UV	-0.003275	-0.1298 to 0.1233	No	ns	>0.9999	D-F
siPCAF+UV vs. sip300+siPCAF+UV	0.2278	0.1061 to 0.3495	Yes	****	<0.0001	D-G
siGCN5+UV vs. sip300+siGCN5+UV	-0.002507	-0.1202 to 0.1152	No	ns	>0.9999	E-F
siGCN5+UV vs. sip300+siPCAF+UV	0.2286	0.1161 to 0.3410	Yes	****	<0.0001	E-G
sip300+siGCN5+UV vs. sip300+siPCAF+UV	0.2311	0.1092 to 0.3529	Yes	****	<0.0001	F-G
Test details	Mean 1	Mean 2	Mean Diff.	SE of diff.	n1	n2	t	DF
siCTRL vs. siCTRL+UV	1.009	1.516	-0.5069	0.03305	506	504	15.34	809.4
siCTRL vs. sip300+UV	1.009	1.328	-0.3184	0.03227	506	522	9.866	851.1
siCTRL vs. siPCAF+UV	1.009	1.256	-0.2468	0.03452	506	484	7.15	753.3
siCTRL vs. siGCN5+UV	1.009	1.257	-0.2476	0.03074	506	509	8.054	866.3
siCTRL vs. sip300+siGCN5+UV	1.009	1.259	-0.2501	0.03459	506	524	7.229	809
siCTRL vs. sip300+siPCAF+UV	1.009	1.028	-0.019	0.03252	506	448	0.5842	737.9
siCTRL+UV vs. sip300+UV	1.516	1.328	0.1885	0.03975	504	522	4.741	1021
siCTRL+UV vs. siPCAF+UV	1.516	1.256	0.2601	0.0416	504	484	6.252	980.1
siCTRL+UV vs. siGCN5+UV	1.516	1.257	0.2593	0.03852	504	509	6.733	1000
siCTRL+UV vs. sip300+siGCN5+UV	1.516	1.259	0.2568	0.04166	504	524	6.165	1024
siCTRL+UV vs. sip300+siPCAF+UV	1.516	1.028	0.4879	0.03995	504	448	12.21	948.7
sip300+UV vs. siPCAF+UV	1.328	1.256	0.07161	0.04099	522	484	1.747	988
sip300+UV vs. siGCN5+UV	1.328	1.257	0.07085	0.03786	522	509	1.871	1026
sip300+UV vs. sip300+siGCN5+UV	1.328	1.259	0.06834	0.04105	522	524	1.665	1036
sip300+UV vs. sip300+siPCAF+UV	1.328	1.028	0.2994	0.03931	522	448	7.616	960.7
siPCAF+UV vs. siGCN5+UV	1.256	1.257	-0.0007676	0.03979	484	509	0.01929	959.5
siPCAF+UV vs. sip300+siGCN5+UV	1.256	1.259	-0.003275	0.04284	484	524	0.07645	1005
siPCAF+UV vs. sip300+siPCAF+UV	1.256	1.028	0.2278	0.04118	484	448	5.532	928.5
siGCN5+UV vs. sip300+siGCN5+UV	1.257	1.259	-0.002507	0.03985	509	524	0.06291	1010
siGCN5+UV vs. sip300+siPCAF+UV	1.257	1.028	0.2286	0.03806	509	448	6.005	936.2
sip300+siGCN5+UV vs. sip300+siPCAF+UV	1.259	1.028	0.2311	0.04124	524	448	5.603	970
