# Supplementary material for: Crosstalk between chromatin state and ATM signalling in DNA damage-induced transcription stress
Source: EMBO J. 2025 Aug 26;44(19):5564–94. doi: 10.1038/s44318-025-00537-7 (PMC12489091; doi:10.1038/s44318-025-00537-7)
Supplement: Supplementary file 6 — Source data Fig. 5 [file 44318_2025_537_MOESM6_ESM.zip › EMBOJ-2025-120849-T_Source data Fig_5/Fig_5A/Numerical_data_Fig_5A.xlsx]

## Sheet: Data Fig 5A
RNaseH1(D145N) recruitment to UV-C laser irradiated subnuclear areas.
Change in signal intenisty was calculatd for each cell relative to its own unirradiated levels
Each column represents a different cell.
Time (min)	Untreated																																					CTK7A
0.011183	100.201	103.341	104.35	99.2309	98.4032	105.799	103.223	96.0889	102.472	102.766	96.6368	97.1321	98.4032	99.6088	92.1589	100.092	101.25	91.6335	106.082	101.024	103.984	106.549	101.6	101.604	101.949	103.246	102.052	99.078	96.4627	102.725	102.848	92.3783	98.8466	98.882	98.2947	106.506		104.056	104.317	94.7075	105.226	97.5815	100.911	94.7075	97.7505	95.5012	101.861	103.283	98.6117
0.021967	99.0584	103.612	99.0639	98.7291	102.548	93.5236	100.273	109.943	101.353	106.999	95.9889	95.7587	102.548	103.89	107.25	103.365	110.112	108.914	104.004	100.386	98.2125	95.5427	99.1751	98.1698	97.9082	96.6389	100.165	103.183	105.647	95.9525	101.994	100.548	97.1661	101.132	103.566	97.0885		88.0824	99.6431	102.251	101.856	100.917	102.928	102.251	97.4379	96.6389	99.7468	96.4704	98.179
0.032767	100.741	93.0474	96.5861	102.04	99.0485	100.677	96.5044	93.9685	96.1748	90.2344	107.374	107.109	99.0485	96.5013	100.591	96.5431	88.6378	99.4526	89.9137	98.5896	97.8039	97.9078	99.2244	100.226	100.142	100.115	97.7833	97.739	97.8899	101.323	95.158	107.074	103.987	99.9858	98.1395	96.4057		107.862	96.0401	103.042	92.9175	101.502	96.1607	103.042	104.812	107.86	98.3926	100.246	103.209
0.047517	110.343	113.896	142.246	122.692	126.935	104.519	109.523	115.305	116.658	116.841	115.325	130.684	126.935	120.113	139.072	114.632	124.555	134.768	126.426	146.853	126.813	125.322	131.469	128.078	142.772	129.391	129.958	142.811	145.67	138.03	140.206	148.252	142.224	164.577	150.553	132.557		116.8	108.012	104.189	105.92	103.722	98.0207	104.189	107.088	116.649	101.522	96.6387	115.806
0.05985	257.456	203.35	308.415	248.456	248.174	227.988	222.547	230.711	281.143	216.079	242.178	284.539	248.174	297.202	302.509	261.618	246.459	301.308	243.201	383.288	297.504	264.769	301.58	265.478	347.443	269.311	288.397	322.961	372.831	258.825	264.425	367.298	360.788	405.866	355.343	316.668		224.466	191.792	227.881	199.6	176.504	165.173	227.881	195.846	185.849	220.512	171.917	215.792
0.07285	263.6	207.729	306.821	239.354	247.975	229.877	227.486	248.724	294.13	219.368	232.603	303.64	247.975	295.165	321.015	268.983	265.636	311.075	261.182	451.849	370.557	303.905	374.679	331.399	444.308	320.774	382.522	380.238	464.749	299.009	290.148	473.163	429.141	483.01	440.121	397.591		222.777	183.159	235.836	202.217	166.13	184.707	235.836	197.016	187.634	222.937	174.676	211.389
0.08585	274.467	217.761	300.942	254.973	262.409	238.608	252.171	245.727	297.37	218.818	245.346	296.498	262.409	295.982	295.45	279.64	239.452	315.906	272.787	491.464	405.586	329.212	408.509	361.223	500.909	351.096	432.069	392.119	497.732	311.051	312.762	511.376	468.744	529.097	452.784	428.716		227.613	194.59	234.463	205.15	186.662	191.282	234.463	200.174	190.445	226.002	162.47	224.996
0.10105	288.407	205.987	307.618	265.452	252.53	217.032	231.94	246.359	313.032	215.816	249.378	304.503	252.53	305.614	317.119	278.152	222.8	277.965	259.009	510.097	417.722	350.781	398.604	376.443	527.579	355.179	442.7	418.933	525.707	324.324	325.714	555.736	486.679	551.84	481.791	435.431		230.165	174.306	223.221	206.557	173.418	182.279	223.221	192.351	191.906	224.144	157.062	218.651
0.151067	271.828	212.831	295.064	261.078	259.045	239.138	236.222	254.474	276.726	221.999	251.723	316.972	259.045	289.091	309.287	275.032	256.533	303.924	237.271	516.171	431.327	340.425	402.089	378.241	537.181	365.35	466.309	428.559	540.102	329.919	334.99	549.243	499.719	555.321	494.714	457.969		227.112	174.836	224.941	189.423	176.114	190.392	224.941	189.714	181.611	220.018	163.121	219.499
0.201067	276.135	214.086	295.967	269.999	269.954	242.178	238.516	247.45	282.354	224.007	260.835	294.516	269.954	285.279	306.058	293.216	239.541	304.955	251.665	528.159	439.434	343.37	416.274	395.882	546.265	384.112	462.61	418.626	561.15	336.563	338.967	553.819	509.111	575.559	512.901	459.97		230.759	199.655	228.729	201.315	196.993	183.755	228.729	182.893	196.033	220.118	170.46	244.888
0.251067	275.965	201.761	300.418	242.935	247.317	226.85	219.207	252.139	290.831	209.072	252.072	285.628	247.317	302.084	296.958	285.651	244.628	286.481	250.707	524.807	435.087	354.209	413.393	396.037	558.931	371.687	472.188	434.069	568.033	336.765	342.668	555.1	510.398	572.608	520.597	470.786		231.706	187.28	232.945	207.063	194.892	190.61	232.945	192.84	196.345	218.032	171.134	222.4
0.301067	290.645	200.289	308.823	256.74	251.835	224.043	224.203	254.137	277.949	206.657	241.911	280.899	251.835	308.233	318.2	288.942	247.835	283.293	251.466	527.93	436.012	349.962	418.096	398.306	549.83	376.531	469.133	439.035	553.428	330.833	346.085	557.243	503.007	594.707	514.524	461.202		222.146	171.613	224.739	197.757	183.143	180.707	224.739	191.453	185.838	218.746	171.441	219.584
0.351067	297.762	204.605	303.411	251.549	247.888	252.514	229.627	279.428	296.206	239.182	240.728	284.617	247.888	294.226	302.322	289.276	255.145	290.52	261.04	533.37	466.637	358.965	414.748	396.455	572.344	386.409	465.797	434.875	562.359	342.84	350.677	561.457	518.633	578.262	530.033	465.627		214.489	180.097	237.015	213.048	187.561	165.12	237.015	194.571	198.152	209.44	170.424	230.79
0.401067	270.747	198.212	313.74	251.557	247.752	232.49	245.919	265.493	287.256	213.162	249.882	287.345	247.752	301.361	309.407	298.368	228.052	282.777	265.243	537.5	454.52	348.003	418.074	399.251	575.876	394.48	480.351	431.511	579.941	338.732	354.393	572.454	520.795	596.299	509.796	459.481		225.896	194.233	232.638	218.648	191.86	189.248	232.638	193.144	199.58	233.395	164.233	227.744
0.451067	282.927	198.122	290.788	254.92	259.343	207.033	235.603	260.417	286.898	203.703	259.745	278.555	259.343	287.561	323.777	281.262	240.374	285.412	262.719	536.393	449.719	370.333	407.587	400.632	583.852	388.166	488.801	435.183	583.583	345.659	354.399	576.507	516.89	598.804	514.835	472.208		240.171	190.261	231.257	203.089	174.544	176.306	231.257	192.455	201.956	231.913	169.861	232.333
0.501067	279.87	207.856	288.291	248.59	265.164	244.571	225.611	256.257	290.866	204.791	245.233	293.074	265.164	300.338	316.011	294.867	220.869	295.064	243.685	532.39	461.702	365.403	410.276	406.26	585.043	388.678	479.724	429.936	566.684	346.882	364.093	569.449	529.166	579.161	521.212	481.516		247.68	205.364	231.265	216.794	186.954	177.983	231.265	195.429	188.839	233.917	171.156	213.035
0.551067	280.318	192.894	287.485	258.239	254.342	226.164	229.789	252.792	284.742	219.858	245.274	293.77	254.342	293.522	324.004	286.109	230.287	286.3	248.259	535.953	465.086	368.399	425.032	408.927	595.992	397.188	490.188	445.154	556.492	357.89	364.536	591.259	520.24	612.412	521.852	478.311		236.802	201.842	235.941	214.961	185.124	200.076	235.941	197.865	186.295	224.09	169.063	229.28
0.601067	289.596	214.646	319.755	264.104	262.533	226.384	229.418	267.705	278.94	214.752	236.614	289.523	262.533	281.618	293.102	305.295	245.827	305.499	253.316	535.932	483.35	362.561	420.724	412.414	601.503	400.188	496.573	445.28	580.79	345.821	365.47	578.448	512.744	577.682	522.951	472.431		232.281	195.683	227.655	208.252	192.802	183.877	227.655	184.424	201.264	219.176	173.827	232.011
0.651067	290.753	201.95	304.402	244.456	240.802	236.655	230.036	265.422	279.863	234.423	240.913	280.36	240.802	291.813	322.483	295.335	232.736	295.532	248.61	538.675	469.714	360.512	426.673	408.233	572.87	391.334	492.454	437.844	576.202	350.696	368.134	582.533	521.188	595.344	527.996	472.758		229.72	182.226	227.009	219.916	183.662	185.711	227.009	196.703	205.726	223.788	168.638	222.01
0.701067	275.286	207.693	315.557	249.984	255.682	235.064	235.27	256.696	276.991	206.214	244.801	294.035	255.682	278.295	330.101	290.03	228.734	290.224	257.871	540.286	467.071	373.497	432.177	412.608	579.145	389.3	483.434	445.692	572.332	346.902	364.603	591.895	514.544	605.173	532.73	484.48		232.857	194.256	240.431	212.365	190.766	189.475	240.431	191.389	200.115	237.431	161.774	224.733
0.751067	268.617	216.316	295.511	257.647	247.789	225.673	232.777	259.346	281.72	210.818	249.614	286.069	247.789	298.226	313.636	294.4	240.172	294.596	242.025	544.183	483.848	366.234	431.178	403.911	594.62	399.968	487.283	445.923	576.342	349.035	363.793	574.903	524.569	611.244	525.396	484.106		224.197	201.416	227.938	205.913	174.653	194.339	227.938	193.473	201.811	232.334	179.147	226.658
0.801067	301.235	197.896	306.297	263.864	245.555	227.419	233.672	258.368	279.102	216.665	238.414	296.763	245.555	295.137	325.538	289.896	225.527	290.09	238.486	538.016	487.411	369.179	430.69	402.002	588.41	416.71	472.78	445.012	592.102	369.294	373.715	585.707	528.36	606.142	526.496	476.462		228.922	201.957	231.863	212.018	185.85	185.449	231.863	190.676	202.067	230.751	177.537	228.431
0.851067	267.938	212.271	310.29	243.16	243.185	220.667	240.333	247.012	284.373	209.802	257.534	292.799	243.185	296.367	321.242	275.394	228.683	275.578	253.25	536.372	466.209	366.924	440.227	402.476	601.249	394.049	499.346	438.311	590.771	358.653	367.958	564.607	517.246	602.293	538.04	484.95		246.492	194.958	227.582	209.015	194.167	180.873	227.582	190.924	207.109	230.998	179.235	232.062
0.901067	276.119	206.564	302.196	258.051	251.798	219.877	226.316	252.7	289.366	199.757	234.691	295.821	251.798	286.753	330.408	290.755	236.359	290.949	228.95	542.94	478.122	361.079	446.916	408.866	598.333	410.856	489.641	440.105	589.274	359.575	368.077	571.769	523.067	603.333	527.938	473.152		241.591	193.646	232.291	195.686	181.594	191.064	232.291	198.699	213.868	218.599	173.271	228.304
0.951067	285.212	197.616	305.364	253.452	238.618	234.792	228.771	263.933	279.575	216.558	233.93	271.197	238.618	305.032	320.068	297.949	237.18	298.148	241.683	536.642	461.964	370.649	431.447	404.404	588.607	398.344	492.345	453.452	591.901	351.08	374.066	593.595	519.125	601.656	528.332	485.267		254.214	180.615	232.614	210.69	197.502	192.094	232.614	189.121	208.994	228.216	171.558	222.807
1.00107	269.095	208.93	303.469	256.059	237.6	221.753	235.708	260.039	288.663	217.455	238.527	279.075	237.6	279.975	325.458	294.505	226.322	294.701	243.192	545.075	471.291	374.058	435.398	405.163	609.191	399.727	482.485	444.792	577.025	357.894	375.97	581.977	524.261	618.327	519.659	480.402		235.381	196.765	232.371	212.85	192.055	192.103	232.371	188.56	209.25	217.026	177.464	231.409
1.05107	277.586	196.217	291.498	251.774	252.281	232.386	233.529	249.305	286.114	209.61	247.074	295.899	252.281	286.969	313.129	303.32	230.059	303.523	237.916	542.42	467.99	373.394	434.915	404.131	577.897	409.166	493.852	452.415	598.459	360.539	377.298	589.373	522.271	615.355	523.617	478.188		232.319	194.578	236.337	211.413	198.563	187.344	236.337	194.772	216.278	217.126	172.707	238.721
1.10107	258.953	208.19	304.071	254.696	235.552	218.144	231.845	263.526	285.491	211.356	249.038	276.74	235.552	288.781	315.304	291.862	246.964	292.057	252.491	540.523	485.866	380.205	454.121	405.091	584.156	398.615	496.188	450.538	570.817	363.466	373.609	578.287	527.129	611.152	525.849	486.438		226.703	199.494	217.455	207.36	196.213	186.82	217.455	199.068	212.797	228.71	181.759	221.704
1.15107	282.062	191.034	307.657	255.257	240.243	222.555	241.009	253.566	281.697	218.913	236.851	275.69	240.243	290.687	322.856	300.019	236.485	300.22	240.791	544.665	482.501	364.062	437.9	402.989	605.947	394.971	486.098	445.05	592.601	371.729	374.26	571.874	528.286	612.107	522.932	482.915		242.788	200.668	225.999	218.856	186.5	195.535	225.999	197.849	207.154	229.525	169.224	240.061
1.20107	273.742	201.598	303.411	246.725	234.423	228.635	231.968	248.846	265.066	197.903	239.165	286.167	234.423	293.466	320.641	304.227	235.892	304.43	251.457	538.878	483.484	362.954	441.204	412.365	582.316	402.339	492.8	448.227	579.363	357.248	373.066	586.843	525.48	606.793	525.189	478.738		236.904	179.302	237.023	205.229	198.618	192.793	237.023	190.484	211.749	232.718	171.339	223.265
1.25107	275.239	208.361	299.038	255.137	242.924	242.954	227.505	278.542	278.698	210.77	234.66	285.903	242.924	282.491	311.141	297.29	238.076	297.489	241.332	541.947	482.316	374.644	436.007	408.293	592.838	398.461	490.976	457.809	606.147	360.527	373.357	592.072	523.355	603.665	531.411	490.483		229.989	201.462	233.696	211.651	184.247	188.942	233.696	193.714	217.761	227.859	174.968	238.458
1.30107	264.773	189.67	308.425	262.291	234.299	221.236	236.993	253.373	286.368	208.845	241.458	283.499	234.299	297.174	334.678	292.224	226.461	292.42	245.45	540.273	481.863	367.42	439.283	404.358	587.466	397.012	482.617	460.185	588.574	359.621	373.536	587.246	530.108	612.666	522.609	496.591		234.147	202.187	231.055	212.791	183.24	191.169	231.055	201.2	212.284	222.754	182.293	235.37
1.35107	269.327	212.713	307.113	255.842	220.399	233.563	224.698	263.24	286.16	222.8	249.789	272.109	220.399	295.616	317.332	311.201	216.134	311.409	253.905	540.366	473.072	364.746	441.083	416.133	572.073	398.776	487.524	450.39	581.481	370.339	373.484	577.143	518.659	617.719	518.916	484.015		238.5	207.436	236.199	220.312	186.998	188.951	236.199	195.14	205.558	231.456	185.147	222.146
1.40107	282.387	213.616	289.457	247.182	253.076	230.42	244.853	258.704	283.9	209.335	236.172	271.148	253.076	308.017	322.936	276.129	248.58	276.313	243.524	544.056	485.834	363.463	435.859	406.419	593.807	407.271	485.753	459.752	578.531	363.911	375.152	596.423	523.674	608.682	510.928	487.354		228.736	203.937	235.812	202.147	182.991	189.282	235.812	191.197	209.685	240.313	172.897	220.033
[truncated: 60 more columns]

## Sheet: Statistical analysis
STATISTICAL ANALYSIS
Table Analyzed	5A	Untreated vs CTK7
Two-way RM ANOVA	Matching: Stacked
Assume sphericity?	No
Alpha	0.05
Source of Variation	% of total variation	P value	P value summary	Significant?	Geisser-Greenhouse's epsilon
Time x Treatment	2.289	<0.0001	****	Yes
Time	24.24	<0.0001	****	Yes	0.03405
Treatment	18.11	<0.0001	****	Yes
Subject	47.57	<0.0001	****	Yes
ANOVA table	SS	DF	MS	F (DFn, DFd)	P value
Time x Treatment	900695	33	27294	F (33, 2277) = 20.85	P<0.0001
Time	9536936	33	288998	F (1.124, 77.53) = 220.8	P<0.0001
Treatment	7127184	1	7127184	F (1, 69) = 26.27	P<0.0001
Subject	18717081	69	271262	F (69, 2277) = 207.3	P<0.0001
Residual	2980198	2277	1309
Difference between column means
Mean of UNTREATED	328.1
Mean of CTK7A	219.5
Difference between means	108.7
SE of difference	21.2
95% CI of difference	66.38 to 151.0
Data summary
Number of columns (Treatment)	2
Number of rows (Time)	34
Number of subjects (Subject)	71
Number of missing values	0
Table Analyzed	5A	Untreated vs CPTH2
Two-way RM ANOVA	Matching: Stacked
Assume sphericity?	No
Alpha	0.05
Source of Variation	% of total variation	P value	P value summary	Significant?	Geisser-Greenhouse's epsilon
Time x Treatment	1.469	<0.0001	****	Yes
Time	25.37	<0.0001	****	Yes	0.0339
Treatment	11.81	0.0002	***	Yes
Subject	53.04	<0.0001	****	Yes
ANOVA table	SS	DF	MS	F (DFn, DFd)	P value
Time x Treatment	629487	33	19075	F (33, 2343) = 12.31	P<0.0001
Time	10874471	33	329529	F (1.119, 79.43) = 212.7	P<0.0001
Treatment	5062398	1	5062398	F (1, 71) = 15.81	P=0.0002
Subject	22736060	71	320226	F (71, 2343) = 206.7	P<0.0001
Residual	3629291	2343	1549
Difference between column means
Mean of UNTREATED	328.1
Mean of CPTH2	237.8
Difference between means	90.33
SE of difference	22.72
95% CI of difference	45.03 to 135.6
Data summary
Number of columns (Treatment)	2
Number of rows (Time)	34
Number of subjects (Subject)	73
Number of missing values	0
