# Supplementary material for: Crosstalk between chromatin state and ATM signalling in DNA damage-induced transcription stress
Source: EMBO J. 2025 Aug 26;44(19):5564–94. doi: 10.1038/s44318-025-00537-7 (PMC12489091; doi:10.1038/s44318-025-00537-7)
Supplement: Supplementary file 6 — Source data Fig. 5 [file 44318_2025_537_MOESM6_ESM.zip › EMBOJ-2025-120849-T_Source data Fig_5/Fig_5B/Numerical_data_Fig_5B.xlsx]

## Sheet: Data Fig 5B
S9.6 ab-detected RNA:DNA hybrids in non-irradiated and
UV irradiated cells, +/- THZ1 or HAT inhibitors.
For each cell, immunofluoresence intensity was normalized to the average of untreated cells.
Each row represents a different cell.
S9.6 IF
Untr	THZ1	Untr	CTK7A	CPTH2
no UV	no UV	UV	UV	UV
1.09286	0.583198	1.01092	1.06012	0.989832
0.907845	0.750623	1.02685	1.28127	0.802747
1.17617	0.646086	1.46274	1.6119	0.952687
0.871567	0.597721	1.06308	1.04071	1.02968
1.2215	0.74527	1.13579	1.24907	1.02984
1.30356	0.434722	1.23676	1.20639	0.955058
1.19332	0.604447	1.1702	1.1883	1.03169
1.05604	0.500181	1.27365	0.917376	0.940192
0.845489	0.779299	1.22217	1.08674	0.902912
1.07135	0.501007	1.37603	0.92908	1.09074
0.911775	0.729664	1.16654	0.929206	1.05556
0.977816	0.660627	1.11616	1.08251	1.04523
1.0332	0.657244	1.01005	1.04778	1.35489
0.995379	0.547277	1.24557	1.0712	1.35381
0.844979	0.651249	0.831802	1.01231	0.976619
0.997421	0.669928	1.09557	0.78672	0.964897
0.672647	0.633854	1.0569	1.02095	1.15066
1.05102	0.560119	1.21193	1.10573	1.07593
0.638728	0.559523	1.33589	0.954941	1.29836
0.756789	0.603421	1.26594	1.08852	1.24811
0.926058	0.554112	1.30325	1.02252	1.28042
0.847404	0.522107	1.07116	0.814393	1.1301
0.755055	0.817595	1.2695	0.856466	1.19944
1.11847	0.647956	1.28601	0.739823	1.3721
0.859596	0.59005	1.15955	0.892504	1.267
0.731001	0.439158	1.25286	0.718109	1.20611
1.06376	0.68474	1.30632	0.87893	1.09135
1.19704	0.542755	1.28424	0.817609	1.07307
0.969495	0.524366	1.23942	0.778251	1.25178
0.881911	0.519618	1.52345	0.867538	1.34304
0.865762	0.39572	1.27054	0.747132	1.01832
0.921256	0.402785	1.36292	0.824258	1.27694
0.859976	0.538997	1.4436	0.872267	1.14201
0.645725	0.550665	1.01386	1.16631	1.20721
0.998116	0.577651	1.03577	0.944466	1.10361
0.894853	0.393453	1.18939	1.01988	0.917462
1.21138	0.341559	1.53718	1.30797	0.750452
0.888425	0.554333	1.17219	1.03618	1.02534
1.23905	0.640169	1.03874	1.22533	1.10845
1.07811	0.424694	1.09088	1.36782	1.21942
0.730237	0.477581	1.11364	1.00529	0.819538
0.781363	0.400942	1.0254	0.932436	1.07972
0.667986	0.436804	1.09338	0.761243	1.00704
0.705216	0.484989	1.15798	0.765824	0.951083
1.24381	0.507892	1.39163	0.76927	1.00314
0.928113	0.641583	1.06561	0.822614	0.633678
0.785275	0.47226	1.06604	0.85881	1.0587
0.905432	0.467187	1.31103	0.717847	0.962051
1.12993	0.445748	1.00876	0.983259	1.05119
1.09691	0.438891	0.886171	0.781304	0.982789
1.10932	0.497294	1.1839	0.883203	0.921807
1.18877	0.962227	1.20467	1.04836	0.815522
0.99869	0.851533	0.896795	1.1413	0.688403
1.06997	0.637576	1.21956	0.760566	0.980468
1.08811	0.786648	0.768394	1.01719	0.914114
1.05662	0.823441	0.820961	1.06158	0.899275
0.928317	0.704778	1.04266	0.745004	0.822451
1.20056	0.717874	1.13713	0.943029	0.831441
0.923442	1.01733	1.33193	0.646109	1.11453
1.32379	0.661395	1.19003	0.66402	0.91009
1.32606	0.825875	0.98321	0.942365	1.01867
0.912276	0.679482	1.16821	1.19758	1.12741
1.26961	0.687256	1.3009	0.593045	1.0795
0.937215	0.624639	1.07893	1.15304	0.812568
0.969333	0.700519	1.31424	0.742307	0.984596
0.676835	0.734605	0.924924	0.78995	0.740003
1.04391	0.640002	0.892789	0.793862	0.897071
1.03837	0.571837	1.18222	0.948974	0.859185
0.761812	0.49991	1.08655	0.861335	0.729957
0.963853	0.565558	0.976944	1.11273	0.751283
0.935919	0.623762	0.678529	0.635028	0.930236
1.01349	0.454945	1.01371	0.868071	0.700532
0.696006	0.616074	0.956779	0.971343	0.717345
1.26632	0.399768	1.23281	0.831676	0.746332
1.08991	0.5611	1.01002	1.29908	0.644826
1.15292	0.613151	1.26618	0.734804	0.706829
1.33765	0.580122	1.09565	1.15591	0.865726
1.11646	0.502114	0.924572	1.15046	0.710547
0.835005	0.590019	1.38381	0.882381	1.02348
1.17242	0.550014	1.12412	0.832425	0.651376
1.05091	0.659222	0.738784	0.888633	0.990098
0.202005	0.681641	0.854433	1.41499	0.827922
0.346178	0.581508	1.05824	0.983598	0.784688
0.244546	0.351366	1.03986	1.24432	0.729659
0.205855	0.414266	1.24559	0.747337	0.902437
0.327888	0.342883	1.06536	0.095967	1.11954
0.813018	0.33844	1.4121	0.048835	1.15971
0.721346	0.318521	1.43678	1.04486	0.735626
0.62549	0.366949	1.3333	0.707351	0.886216
0.42093	0.444292	1.16853	0.021511	0.715588
0.457547	0.207596	1.3688	1.10433	0.914381
0.397197	0.155465	1.51573	1.68742	0.787104
0.474763	0.205596	1.12582	1.47627	0.610644
0.334293	0.207225	1.40457	1.71156	0.992953
0.271055	0.285717	1.09291	1.95411	0.993793
0.192045	0.215408	1.20059	1.47675	0.682667
0.531448	0.280904	0.957236	1.13683	0.762183
0.397605	0.238918	1.02064	1.21314	2.01442
0.438443	0.221998	1.23271	0.981109	1.85766
0.343142	0.300231	1.0432	1.02291	2.17711
0.317928	0.305081	1.37158	1.06578	3.34619
0.342142	0.342253	1.40428	1.39226	1.89909
0.188306	0.349769	1.28083	1.49412	1.61959
0.226552	0.351213	1.15058	1.11206	2.61981
0.415969	0.347215	1.332	1.40619	1.77761
0.353953	0.233328	1.48192	1.37075	2.51325
0.342994	0.288087	1.08169	1.4602	2.05252
0.173792	0.275313	1.37228	1.71638	2.04571
0.254135	0.214593	1.06891	1.31122	1.96303
0.45651	0.39194	1.16615	1.49193	2.24812
0.370503	0.208225	1.36046	0.998029	1.93204
0.494905	0.153873	1.1108	0.783251	2.28451
0.313707	0.144876	0.848678	0.708128	1.92308
0.451364	0.314448	0.942903	0.648778	1.91934
0.329221	0.218888	0.961491	0.64104	1.49234
0.31567	0.195785	1.35433	0.461768	1.1556
0.352287	0.26154	1.09849	0.683248	1.51774
0.391533	0.498348	0.873676	0.662329	1.36135
0.218666	0.234512	1.1543	0.536446	2.10435
0.41234	0.284014	1.10194	0.469728	1.87677
0.681211	0.216815	1.06385	0.724604	1.45295
0.511973	0.248359	1.19061	1.73504	1.3548
0.374353	0.264798	1.2336	1.50971	1.52933
0.382499	0.353064	1.03139	0.713349	1.14753
0.493387	0.584689	1.27086	1.03983	2.8046
0.475393	0.3347	1.02087	0.605571	2.7438
0.350028	0.365468	1.98469	0.648815	3.62876
0.46547	0.478614	1.88343	0.514157	3.14241
0.478503	0.379426	1.11203	0.693948	3.04374
0.3464	0.284754	1.59738	0.973704	3.20998
0.502828	0.300416	1.69798	0.819312	2.16992
0.416783	0.38572	1.82234	1.08744	1.06852
0.422189	0.480391	1.93297	0.637856	1.13972
0.336811	0.304155	1.7029	0.520303	1.77321
0.255431	0.331812	1.4307	1.87417	1.3164
0.26191	0.31156	1.34576	1.34465	1.64244
0.411896	0.366134	2.07507	1.13343	1.35898
0.346992	0.422929	2.04589	1.01517	1.58905
0.31841	0.300601	2.24931	0.85604	1.29781
0.399456	0.399937	2.17966	0.897026	1.19807
0.655368	0.348251	2.20795	0.901247	1.57391
0.385979	0.337588	2.04934	1.07237	1.33817
0.634746	0.312856	2.13997	0.819757	1.16627
0.485834	0.262503	2.57945	0.813129	1.12247
0.796135	0.290567	2.91734	0.709868	0.972371
0.601276	0.331961	3.39924	0.615752	1.46961
1.16345	0.370022	3.97871	0.647223	1.15509
0.67899	0.359951	2.54035	1.00014	1.42951
0.800023	0.269463	3.54342	1.22495	1.27279
0.820978	0.378537	3.0888	0.891584	1.49316
0.51412	0.404713	3.87042	1.43414	1.81456
0.781325	0.326185	3.51802	1.07711	1.46102
0.589132	0.397086	3.18187	1.16927	0.948046
0.504309	0.358914	2.9223	1.16119	1.60675
0.469654	0.092783	3.47555	0.771884	1.09048
0.471209	0.390681	2.82992	0.963892	1.33728
0.681804	0.371577	3.22164	0.927683	1.43399
0.793062	0.364209	2.76683	1.31522	0.776179
0.933718	0.30534	2.92207	0.926202	1.97062
0.627008	0.330146	3.86431	0.957969	1.95333
0.4106	0.602942	3.58677	1.09592	1.91742
0.530374	0.305599	3.09779	0.866555	1.64877
0.885586	0.641188	2.79171	0.846303	1.3779
0.596537	0.567917	2.95943	1.16653	1.48897
0.561364	0.390237	2.48304	1.04964	1.67617
0.470432	0.420412	2.15856	0.808501	1.28586
0.495978	0.400493	1.07311	0.877737	1.83348
0.771662	0.391903	1.76925	0.953637	1.37868
0.730787	0.422781	1.62774	1.22806	1.14853
0.771773	0.501643	1.43495	1.28478	1.41748
1.78835	0.400567	1.53211	1.0867	1.82256
1.40633	0.294344	1.70453	1.20274	2.19084
0.690023	0.476356	1.54858	1.26908	2.86869
0.710757	0.495238	1.90061	0.887252	2.26104
0.774957	0.308524	3.29791	1.1037	2.53787
0.640299	0.175273	3.64642	1.09892	2.29544
0.911429	0.364357	3.25526	0.8981	3.18532
0.774809	0.018586	4.62138	0.808242	2.73873
1.20962	0.598388	3.85398	0.739192	2.64213
1.3478	0.554884	1.95185	1.30422	3.06428
0.799023	0.344697	2.1372	0.963781	2.71237
0.778734	0.762258	2.26882	0.857447	2.84858
0.857077	0.528227	4.66974	1.44347	1.96625
0.912762	0.226626	4.58987	1.23039	2.66131
0.836788	0.760036	5.71404	1.47153	2.08003
0.714644	0.345993	3.90848	0.948675	1.92504
0.546776	0.624231	4.03777	1.24091	1.54892
0.726344	0.559846	3.87071	1.21299	3.20487
0.860298	0.472135	4.76704	1.24006	3.75123
0.755038	0.398604	2.98765	0.695577	2.11417
0.841971	0.427039	2.67808	0.933236	2.37811
0.711868	0.346326	3.28895	0.716607	2.5813
0.914872	0.37813	4.31641	0.634413	1.99895
0.721087	0.407268	6.19581	0.832826	1.38923
0.922795	0.255357	4.40127	0.956154	1.30852
0.77355	0.590872	4.25329	1.42555	1.529
0.900581	0.848376	4.6426	1.29633	1.78828
1.21525	0.599165	3.70144	1.06223	2.30788
0.240362	0.627748	4.21933	0.667364	1.41215
0.488759	0.55233	3.77419	0.742968	1.44506
0.400752	0.574137	2.96128	0.777179	0.958709
0.606903	0.501199	1.94048	0.952637	0.706462
0.441812	0.458028	3.75938	0.714163	1.1388
0.445218	0.418598	2.09465	0.827458	0.939086
0.341254	0.459398	3.44249	0.849117	1.06393
0.472135	0.629933	2.68967	0.697872	0.869073
0.266983	0.475985	2.72485	0.921129	0.784509
0.404565	0.511973	3.00145	0.73971	1.10044
0.401381	0.607311	3.99552	0.903543	0.851264
0.348251	0.554033	3.124	0.397271	0.874293
0.358729	0.4758	2.65354	1.20659	0.767885
0.487574	0.534299	4.13566	0.77803	1.16971
0.218481	0.451956	4.3026	0.930274	0.991883
0.328739	0.41682	4.53952	0.827495	1.11314
0.418857	0.56688	3.87841	0.964818	1.38182
0.206929	0.649778	3.3834	0.896767	0.659145
0.270093	0.507641	2.10724	0.912614	0.720013
0.400826	0.279904	2.21643	1.01458	0.773217
0.335293	0.313226	2.21898	0.970705	1.16323
0.284977	0.64278	2.13894	0.944899	0.981627
0.368504	0.627267	2.54231	0.761332	1.68846
0.780807	0.646001	2.12205	1.10533	0.955673
0.669104	0.412007	2.73395	1.10781	1.3257
0.485945	0.480724	2.77605	1.4006	1.45487
0.249544	0.408897	2.80352	1.15509	1.13143
0.483242	0.344475	1.81434	1.19881	0.963818
0.349843	0.575174	2.78023	1.57798	1.40252
0.61342	0.610273	1.9841	1.49116	1.74044
0.338292	0.381203	2.88983	1.00847	1.30196
0.624046	0.420967	3.37033	1.09366	1.47242
0.59002	0.195896	2.37226	0.877737	1.53137
0.483427	0.255024	2.28603	0.818165	1.43843
0.278164	0.042282	2.8819	0.761073	1.92349
0.222553	0.275498	2.68023	0.831012	1.56776
0.300675	0.572582	2.96606	0.825273	1.80845
0.367763	0.21289	2.93811	0.893657	1.96859
0.435481	0.304007	2.75224	0.913354	2.04208
0.510344	0.246175	3.0915	0.864334	1.74737
0.630895	0.116257	2.41773	1.47387	2.24234
1.7999	0.263169	2.7374	1.62841	1.87366
1.42614	0.190342	2.16237	0.895397	1.74588
1.3535	0.221221	2.41536	1.02602	2.3813
3.32157	0.198006	2.11779	1.10995	1.53788
1.74674	0.302008	3.08009	1.10514	1.44773
2.66561	0.095153	3.03337	1.18085	0.638189
3.11956	0.031952	2.65442	1.18015	0.999473
2.48485	0.170053	2.86813	1.17408	0.519193
1.16897	0.109703	3.6706	1.33802	0.85256
1.9075	0.134176	2.93318	1.34713	0.542962
1.25716	0.165536	2.68145	1.28386	0.420597
1.59816	0.260615	2.95151	1.4344	0.606311
1.57298	0.125105	3.2082	0.987995	1.25653
1.35046	0.17768	2.52621	1.28186	1.4508
1.40826	0.086304	2.65494	1.32732	1.50163
1.40178	0.153355	3.29372	1.16075	2.05304
1.65606	0.142137	2.51396	1.34228	1.46809
2.04134	0.140989	3.02548	1.08829	1.84511
1.27771	0.098263	3.3319	1.3478	2.91015
1.413	0.48713	2.60415	1.46772	1.58375
2.11594	0.440257	2.82888	1.55821	2.06563
1.70297	0.442923	3.31909	1.18933	2.99964
1.88254	0.704315	3.65312	1.42785	2.24834
1.71001	0.415636	3.97431	1.35713	2.67301
1.45324	0.817646	2.98498	1.11906	1.08478
1.60971	1.89261	3.4416	1.02091	1.97577
1.49271	0.531485	2.14142	0.621269	1.64903
0.911096	0.478984	2.14467	0.910577	1.91546
0.753668	0.686543	2.42639	0.980627	1.69975
1.23317	0.75626	1.86192	1.16841	1.40904
1.03283	0.769292	2.05859	0.793025	1.60349
0.937457	0.881032	1.47838	1.19141	1.31944
1.64037	0.982479	1.84641	1.70556	1.01313
1.08681	0.831493	2.30369	1.11862	2.0276
1.21832	1.00814	1.66895	0.885401	2.24719
1.25353	0.615456	1.79901	1.86177	1.43817
1.28001	0.808242	2.31051	0.888215
1.23102	0.787471	1.88128	1.11499
1.51474	0.722864	2.07429	0.972186
1.17304	1.00317	1.22654	1.0262
2.15711	0.673732	1.50049	0.843748
1.61989	0.540926	1.96681	1.30304
1.36164	0.203338	2.42484	1.40563
2.49585	0.16772	2.31743	1.39623
1.66691	0.271833	1.40485	1.20899
1.6845	0.169461	2.11587	0.993364
1.93341	0.307784	2.70863	1.40296
1.28038	0.203745	2.16289	1.22973
0.911577	0.126845	2.5733	1.31363
0.751039	0.241954	2.33901	1.00429
1.35257	0.212631	2.47175	1.19385
1.18422	0.254357	2.74362	1.50112
1.4341	0.105482	2.613	1.33713
1.71949	0.127068	1.92127	1.15431
0.98507	0.085897	1.87021	1.68864
2.03997	0.161241	2.1075	1.56813
1.93897	0.239585	1.63174	1.62674
1.10714	0.185862	2.03419	1.07119
1.58072	0.142248	2.30851	1.19544
0.970594	0.106778	1.71104	1.36742
1.13617	0.096893	1.71745	1.34224
1.02717	0.025436	1.95959	0.9857
1.87647	0.113702	3.14104	1.18641
1.35572	0.077196	1.93334	0.963559
1.16064	0.156169	1.63166	1.36661
1.28804	0.079528	1.53688	0.828939
1.07611	0.160686	1.72426	1.18393
0.984441	0.08523	2.64436	0.88081
1.02817	0.097892	0.941715	1.04238
1.2659	0.251914	1.80179	1.20666
1.23143	0.325703	1.87621	0.724123
0.867962	0.537779	1.85688	0.895582
0.826828	0.497793	1.62063	0.840638
1.00069	0.280126	1.77388	0.711645
0.937087	0.374761	1.88428	0.590872
1.32618	0.641336	1.68109	0.83701
1.19822	0.512862	2.34516	0.711534
1.1512	0.444996	2.53132	0.982775
1.03328	0.455733	1.70512	0.90295
0.544406	0.419449	1.56687	1.34669
0.435036	0.283162	1.02776	1.35239
0.441145	0.197044	1.71786	1.11044
0.623787	0.174385	1.08548	1.08374
0.589132	0.139027	1.59245	0.487463
0.613124	0.258393	1.04249	0.342179
0.769107	0.213038	1.05323	0.494423
0.654073	0.261688	0.867555	0.709276
2.0694	0.57932	0.868073	0.612753
1.68579	0.439405	1.07237	0.517305
1.94097	0.521747	1.40922	0.605978
3.06155	0.340291	0.984589	0.790026
2.33939	0.507197	1.32236
2.28985	0.409638	1.12739
1.19626	0.313633	1.2298
1.90176	0.525376	1.54203
1.45961		1.98924
3.23345		2.57593
1.52192		1.49749
1.36431		1.53125
2.48408		1.77606
1.0479		1.43151
1.2799		2.14593
1.60682		2.26874
1.66647		2.28859
1.65577		2.74773
2.08418		1.74492
2.60903		2.66509
2.24286		2.4298
2.36056		2.46975
2.33516		2.17929
1.6969		0.87222
2.25871		0.768589
1.86766		1.04216
1.64773		2.2422
1.62556		0.75352
1.76117		1.79191
1.44162		1.1472
1.35435		2.03505
1.8437		1.71541
1.82282		1.69494
2.42413		2.3392
3.11978		1.65569
1.15938		1.71804
1.48023		1.22673
1.46991		2.16507
1.28671		1.53703
1.27804		1.06304
1.7099		1.3702
2.01379		1.9533
1.41763		1.26438
1.42896		1.55651
1.57731		1.34998
1.72574		0.991735
1.59905		1.64577
1.32062		1.55247
1.78281		1.52988
1.78816		1.9547
1.79351		1.71282
1.79886		1.741
		1.66536
		2.067
		1.20507
		1.66998
		1.75159
		1.60212
		1.94448
		1.90124
		0.826199
		1.57861
		1.54258
		1.4515
		0.930756
		1.41752
		1.50363
		1.72656

## Sheet: Statistical analysis
Statistical analysis
Table Analyzed	5B
Brown-Forsythe test
F (DFn, DFd)	106.9 (4, 1706)
P value	<0.0001
P value summary	****
Are SDs significantly different (P < 0.05)?	Yes
Bartlett's test
Bartlett's statistic (corrected)	843.4
P value	<0.0001
P value summary	****
Are SDs significantly different (P < 0.05)?	Yes
Brown-Forsythe ANOVA test
F* (DFn, DFd)	328.6 (4.000, 1068)
P value	<0.0001
P value summary	****
Significant diff. among means (P < 0.05)?	Yes
Welch's ANOVA test
W (DFn, DFd)	500.3 (4.000, 795.7)
P value	<0.0001
P value summary	****
Significant diff. among means (P < 0.05)?	Yes
Data summary
Number of treatments (columns)	5
Number of values (total)	1711
Games-Howell's multiple comparisons test
Number of families	1
Number of comparisons per family	10
Alpha	0.05
Games-Howell's multiple comparisons test	Mean Diff.	95.00% CI of diff.	Below threshold?	Summary	Adjusted P Value
Untr vs. THZ1	0.5726	0.4829 to 0.6623	Yes	****	<0.0001	A-B
Untr vs. Untr+UV	-0.9697	-1.126 to -0.8131	Yes	****	<0.0001	A-C
Untr vs. CTK7A+UV	-0.01564	-0.1103 to 0.07904	No	ns	0.9914	A-D
Untr vs. CPTH2+UV	-0.434	-0.5689 to -0.2991	Yes	****	<0.0001	A-E
THZ1 vs. Untr+UV	-1.542	-1.679 to -1.406	Yes	****	<0.0001	B-C
THZ1 vs. CTK7A+UV	-0.5883	-0.6436 to -0.5329	Yes	****	<0.0001	B-D
THZ1 vs. CPTH2+UV	-1.007	-1.118 to -0.8954	Yes	****	<0.0001	B-E
Untr+UV vs. CTK7A+UV	0.9541	0.8140 to 1.094	Yes	****	<0.0001	C-D
Untr+UV vs. CPTH2+UV	0.5357	0.3660 to 0.7054	Yes	****	<0.0001	C-E
CTK7A+UV vs. CPTH2+UV	-0.4184	-0.5336 to -0.3031	Yes	****	<0.0001	D-E
Test details	Mean 1	Mean 2	Mean Diff.	SE of diff.	n1	n2	t	DF
Untr vs. THZ1	1.003	0.4302	0.5726	0.03275	378	334	17.48	488.6
Untr vs. Untr+UV	1.003	1.973	-0.9697	0.05726	378	394	16.94	658.3
Untr vs. CTK7A+UV	1.003	1.018	-0.01564	0.0346	378	330	0.4522	570.6
Untr vs. CPTH2+UV	1.003	1.437	-0.434	0.0493	378	275	8.803	562
THZ1 vs. Untr+UV	0.4302	1.973	-1.542	0.04991	334	394	30.9	440.3
THZ1 vs. CTK7A+UV	0.4302	1.018	-0.5883	0.02024	334	330	29.06	604.2
THZ1 vs. CPTH2+UV	0.4302	1.437	-1.007	0.04054	334	275	24.83	326.2
Untr+UV vs. CTK7A+UV	1.973	1.018	0.9541	0.05114	394	330	18.66	480
Untr+UV vs. CPTH2+UV	1.973	1.437	0.5357	0.06204	394	275	8.635	665.8
CTK7A+UV vs. CPTH2+UV	1.018	1.437	-0.4184	0.04204	330	275	9.951	370.4
