# Supplementary material for: Crosstalk between chromatin state and ATM signalling in DNA damage-induced transcription stress
Source: EMBO J. 2025 Aug 26;44(19):5564–94. doi: 10.1038/s44318-025-00537-7 (PMC12489091; doi:10.1038/s44318-025-00537-7)
Supplement: Supplementary file 6 — Source data Fig. 5 [file 44318_2025_537_MOESM6_ESM.zip › EMBOJ-2025-120849-T_Source data Fig_5/Fig_5F/Numerical_data_Fig_5F.xlsx]

## Sheet: Data Fig 5F
ATM phosphorylation in non-irradiated, UV irradiated or TSA treated cells.
For each cell, immunofluoresence intensity was normalized to the average of untreated cells.
Each row represents a different cell.
IF: Phospho-ATM
Untr.	UV	TSA
0.954708	0.923002	1.54164
0.695992	2.5668	1.75556
1.11021	1.02387	2.12561
0.673186	0.512894	1.41724
1.17882	2.33932	1.27819
0.660472	1.50545	2.24526
1.28617	2.59123	1.34725
1.0669	1.46836	2.29869
1.41119	0.754769	1.39668
1.0776	2.11784	0.920929
0.781312	0.957212	2.61188
1.18283	0.762965	1.83601
0.909897	2.63616	1.57767
0.963843	0.964899	1.82386
1.16949	1.03739	1.7811
0.725469	1.96477	1.57829
0.962806	1.55566	0.864323
1.04918	0.802925	1.70402
0.874435	0.792989	2.97831
1.1087	1.82386	2.89671
0.879736	2.44668	0.730965
0.640638	1.053	1.02573
0.587534	1.35985	1.16204
0.58413	1.54668	1.1888
0.623954	1.808	0.976869
0.676609	1.5823	1.37941
0.875159	1.28578	2.68674
1.19416	1.29012	1.0243
1.2881	0.998248	1.61358
0.744442	1.23881	1.29495
1.07633	0.661391	3.82801
1.00568	0.865614	2.435
0.857575	0.988136	2.18212
0.785204	1.05436	2.11577
0.632384	1.41702	1.01771
0.662819	1.25442	3.3403
0.721713	0.77118	2.20391
0.755962	1.18989	1.73174
0.728129	0.801399	1.28654
0.88132	0.15947	2.87913
0.758544	1.80137	0.86534
0.895129	1.63079	2.12178
0.565627	1.87501	1.06808
1.19836	1.46516	0.953515
0.516434	1.69164	1.31198
0.763923	1.23866	1.27218
1.04376	1.81228	2.23133
1.03068	1.19766	1.69318
0.939941	2.23143	1.1566
3.49066	1.15232	2.92503
1.90689	1.28671	2.19174
1.14565	0.883667	1.41098
1.01841	0.472895	1.82292
0.909604	0.849282	1.66954
2.41768	1.17362	1.5173
1.91773	1.36579	2.05072
1.20351	0.32027	1.05728
1.60462	0.776246	2.17844
1.1068	0.866298	1.51944
1.73827	0.801615	2.59712
1.28781	0.659983	1.18301
1.49739	1.32781	1.7574
1.13182	1.05812	2.81927
0.80492	1.11762	1.02602
1.08415	1.58431	3.79892
0.527036	2.21987	1.5131
0.544522	1.86042	1.11373
2.05234	1.19725	1.15027
0.834103	1.48575	0.328212
0.674516	1.41679	1.71638
0.755884	3.09428	1.41393
1.54547	1.44065	1.14563
1.28898	1.88123	1.97281
0.362343	2.47633	1.12527
0.776383	1.22682	1.66721
1.12439	1.77643	1.61755
0.867433	1.70709	1.30784
0.905868	0.95332	1.07252
1.01456	1.02673	0.938278
0.471741	1.46103	1.16648
1.45471	0.998365	0.855951
1.33286	0.950522	1.09841
1.17571	1.11627	0.578947
0.87025	0.658946	0.760226
1.24542	0.632208	0.915726
1.10804	2.2665	0.784656
0.775835	1.3085	0.752559
1.36253	1.51998	1.40308
1.18549	1.41223	0.578908
0.786299	1.29149	0.643964
0.744403	1.5956	1.30938
0.962415	1.50635	0.867902
0.725899	0.239606	0.449931
1.57096	1.34739	1.11563
0.549432	1.69291	0.971823
0.996429	1.36137	2.04858
0.813683	1.43908	1.10872
0.632658	1.07308	1.01707
0.690046	1.68544	1.44327
0.908137	1.25243	0.530009
1.32331	1.38393	1.30798
1.11993	0.917584	1.09882
0.954865	1.16642	0.646761
0.929809	1.86347	0.584228
1.03291	1.53976	3.16413
0.894288	1.29733	1.29297
0.897125	1.63928	0.816089
0.742544	2.04197	1.13673
1.14635	1.33264	0.934816
1.06761	1.2623	1.15637
0.686995	1.59758	0.827746
0.832812	2.2825	0.906924
0.501178	1.06405	1.13783
0.755943	2.86811	1.19568
0.763004	1.04368	0.738554
1.57815	1.0032	0.703894
1.45804	0.668296	0.888538
1.83781	1.38623	0.803786
1.39533	1.00582	0.92089
1.35709	2.37335	1.19478
0.940958	1.12582	1.00118
1.16233	2.56991	0.824069
1.11797	0.846504	0.752129
1.23175	1.72383	1.18512
1.2954	2.29553	0.933506
0.676609	1.61223	0.393013
1.21839	1.16662	0.615602
1.19905	1.7927	0.944772
1.21524	1.78212	1.28317
0.474264	1.13753	0.92087
1.14383	3.1904	1.72853
1.39601	1.56951	2.47321
0.888929	2.35976	0.509197
0.966151	1.45023	1.30054
0.794827	1.61502	0.712462
1.08435	1.6977	1.00206
0.784519	1.67685	0.712305
0.840832	1.21086	1.03901
0.782231	0.803179	0.412514
0.506713	3.08808	1.05661
0.60193	1.70023	0.729459
0.620785	1.08623	0.952928
0.537852	1.4293	0.73783
0.918386	1.56041	1.00862
0.985984	1.68622	0.589979
1.28713	1.43783	0.490929
1.26172	1.2136	1.29215
0.982483	0.79737	0.914748
1.25689	1.79186	1.42553
0.8218	1.70165	1.23195
0.684041	1.45415	1.18753
1.17859	1.00928	1.21906
1.21237	1.10166	1.3647
1.21219	1.42283	1.21925
0.639758	1.13599	0.811199
0.854504	1.26604	1.16634
0.791874	1.35273	1.83104
0.507261	0.559779	1.26655
0.661352	1.5123	1.39738
1.06723	1.76992	0.499202
0.555084	1.07111	0.955178
0.343214	1.41874	2.21087
0.510625	2.79494	1.30575
1.14084	1.76378	0.784911
0.933056	1.53929	1.31727
0.999148	2.06625	1.45532
0.691044	1.38843	0.599407
0.919227	2.44703	1.27825
1.67523	1.57485	2.00966
1.21024	1.19653	1.14465
1.13037	1.52916	1.14459
0.671914	1.14412	2.54245
0.691005	1.77252	2.0738
1.03987	2.67371	2.09516
1.17286	1.54373	1.39508
1.23889	1.76033	1.27707
0.61437	3.1931	2.13392
1.08216	1.54314	1.22788
0.902503	2.09895	0.984803
0.870993	3.47171	1.23741
1.06258	1.1196	1.00901
0.93108	1.95024	0.998291
0.996859	0.892763	1.07581
0.726173	1.58148	0.849132
1.05984	1.41802	1.30541
0.972351	0.947002	1.40324
1.64245	2.2529	0.971839
1.18133	1.53164	0.978358
1.89635	2.54028	1.35633
1.01036	2.56954	1.25614
0.833047	2.45946	1.13767
1.42972	1.92865	1.15678
1.08546	1.84409	1.47578
1.02018	1.97418	1.24959
1.36662	2.04881	1.18271
1.26976	1.83386	1.84199
0.604551	2.05514	0.794242
0.868567	2.9785	1.47391
0.806172	2.30352	1.63562
1.20359	2.23267	0.781278
0.928713	2.12536	0.587607
1.00085	2.54058	0.951831
0.986278	2.41705	1.32265
0.731513	2.21097	1.11118
0.458968	1.65091	1.16772
1.0615	2.24754	0.614584
0.733038	2.07193	0.615483
0.899676	1.61059	0.712562
0.889597	1.55817	1.65012
1.33059	2.57295	1.85548
0.949733	1.84806	1.45154
1.32752	2.17366	1.91183
0.989898	2.07721	2.18448
0.989749	1.92427	1.36087
0.766778	1.24063	1.5587
0.872887	1.45259	1.73843
0.969928	1.13258	1.9291
1.15247	1.61355	1.81018
0.896192	2.09486	1.52164
0.743098	1.7605	0.763855
1.18398	2.24091	1.52501
1.17626	2.40697	1.76312
0.916499	1.8025	2.37231
0.612935	1.1358	1.90441
0.785175	1.34202	0.774421
0.430655	2.92106	2.00591
0.466624	1.49069	2.46999
1.0485	1.28365	3.18251
0.503117	2.31663	1.44389
0.646544	1.92648	1.37525
0.846959	2.25949	1.80831
0.722978	2.09572	1.7149
0.470932	3.4969	1.70568
0.39195	1.49474	0.868128
0.528258	1.95938	1.22407
1.29354	2.0605	1.26915
0.540548	0.822343	1.61194
0.811252	3.71838	1.61599
0.739689	1.68249	1.11643
0.677754	2.53387	1.91153
0.582511	1.65375	1.78343
0.515631	2.42859	2.11258
0.455533	1.77863	1.02298
0.763406	2.43889	1.37945
1.08908	2.37778	2.45541
1.00376	1.93315	1.25255
1.13527	2.40644	2.47017
0.411733	2.04559	2.62855
0.850518	1.48964	0.930774
0.83984	2.91604	1.4201
1.07132	1.7315	1.25281
0.542608	2.11839	1.24363
1.45757	1.98725	1.43764
0.960599	1.47484	0.697388
0.688508	2.50015	1.41595
1.14018	1.76436	1.23895
1.23778	2.14342	1.30845
0.425934	2.07466	1.08196
0.828375	1.03018	1.30508
0.88364	2.21865	1.29208
0.820432	1.79231	1.50804
0.78716	1.50246	1.19518
0.405364	1.43509	1.35543
1.47334	2.14301	0.632793
0.537438	1.68178	0.783001
1.38968	1.89733	1.12812
0.530356	2.38044	0.634292
1.05003	1.2805	0.753477
0.86337	1.66975	0.814774
1.05712	1.98493	0.782702
1.10815	1.84285	1.2636
1.02538	1.26214	0.928376
1.34213	0.944525	0.782889
1.28072	1.12842	0.948796
1.40399	1.45881	0.829836
1.02632	1.39196	0.463326
0.907282	2.32982	0.933472
1.05434	1.2367	0.964271
0.634517	1.1286	0.786036
1.26761	1.03617	0.956215
0.977609	1.38751	0.730509
0.497609	0.993608	0.733919
0.916612	1.36933	0.656585
1.50272	1.67207	0.897803
1.0769	2.63357	0.788584
0.575168	1.314	0.812526
0.813725	1.32535	0.584385
1.06555	1.54629	0.688058
1.13329	1.55911	0.558382
1.09923	1.41999	0.500382
1.2542	0.76734	0.801136
1.37458	1.00046	0.660519
0.878994	1.04943	0.526047
1.33333	1.96859	0.935608
1.0017	0.82002	0.562429
1.15723	1.30099	0.665053
1.0881	1.01223	0.833433
1.95795	1.19593	0.651302
0.986189	1.05536	0.59851
0.922157	1.40691	0.605179
0.830998	1.42434	1.11336
1.31538	1.64375	0.400568
1.03306	1.10204	1.03003
1.62123	1.66181	0.635154
0.86588	1.07049	0.402554
1.62078	0.92714	0.836168
0.756587	1.15	0.866555
0.835681	0.963896	0.467223
0.748868	1.13119	0.963521
0.669324	0.956927	0.70608
0.710726	1.13958	1.99351
1.16143	1.35577	1.55139
1.05741	1.37627	2.81971
1.38709	1.15337	1.92434
1.3902	1.02737	1.36787
1.56282	1.43974	1.76964
1.36495	0.856438	1.77369
0.998104	1.44352	1.97766
1.20215	1.11204	2.41795
1.12149	0.90331	1.14494
1.1612	1.21152	1.08447
1.39208	1.08368	1.11204
1.30395	1.37368	1.69785
1.15697	0.729535	2.02367
1.3699	0.856663	1.69114
1.3367	0.794542	1.52917
1.15022	1.3334	1.93293
1.36712	1.18971	1.38646
0.762656	0.760071	1.71254
1.05741	1.03655	2.31315
1.38709	0.955278	1.60126
1.3902	0.776295	1.73768
1.56282	1.23273	2.07332
1.36495	1.48208	1.07027
0.998104	1.20841	1.75761
1.20215	1.26963	1.67316
1.12149	1.19837	0.91515
1.1612	1.00387	1.95173
1.39208	0.903273	1.36319
1.30395	1.45514	1.32033
1.15697	1.05228	1.63483
1.3699	1.62295	1.34232
1.3367	1.50628	1.75634
1.15022	1.84514	1.76136
1.36712	1.92389	1.04648
0.762656	2.18343	1.69369
1.2542	1.19429	2.142
1.37458	2.35627	2.04304
0.878994	1.66923	1.70759
1.33333	0.945424	1.58373
1.0017	1.3101	1.00983
1.15723	2.04158	1.556
1.0881	1.79073	1.57923
1.95795	2.08827	2.08081
0.986189	1.28638	1.28293
0.922157	1.8584	0.958426
0.830998	1.97612	1.34918
1.31538	1.48185	1.00451
1.03306	1.25922	1.30448
1.62123	1.53071	1.94263
0.86588	1.05595	1.66923
1.62078	1.37188	1.47166
0.756587	0.911478	1.63146
0.835681	1.33648	1.53539
0.748868	0.97375	1.21306
0.669324	1.07975	1.15288
0.710726	1.71314	1.50205
1.16143	1.5237	1.40763
0.894318	1.11789	0.661831
1.56484	1.17225	1.68287
1.34337	1.62157	1.75162
1.56589	1.38972	1.09751
1.25259	1.69725	1.96998
1.03714	1.67792	1.92813
1.45851	1.30313	1.95646
1.60366	1.71853	1.93637
1.08244	1.46079	1.55266
1.36184	1.47248	1.67784
1.53816	0.884464	1.84547
1.5542	1.66769	1.01073
1.20129	2.25886	1.01931
1.11425	3.36045	1.51947
0.853516	3.66712	1.53652
1.15382	1.86653	1.15513
1.47747	2.49149	1.45128
1.36263	1.16176	1.3053
1.04108	1.21557	1.04232
1.05003	2.05185	1.17997
0.86337	0.055565	1.6149
1.05712	1.61861	1.46941
1.10815	1.24666	1.32835
1.02538	1.66533	1.85818
1.34213	1.54652	1.40418
1.28072	2.30835	1.49219
1.40399	2.34619	1.52655
1.02632	1.67916	1.00642
0.907282	1.85814	1.06944
1.05434	1.34607	1.65769
0.634517	1.34048	0.866555
1.26761	1.41763	0.790045
0.977609	1.63543	1.21909
0.497609	1.46091	0.845086
0.916612	1.31763	1.01852
1.50272	1.33168	0.963821
1.0769	1.12887	1.44288
0.575168	1.69088	0.984953
0.813725	1.23524	1.77732
1.06555	1.65727	1.63884
1.13329	1.74791	1.20249
1.09923	1.40347	1.39459
0.515631	1.43719	2.0312
0.455533	1.21545	1.85836
0.763406	1.49377	1.81573
1.08908	0.955578	1.56848
1.00376	1.41587	1.45026
1.13527	1.32115
0.411733	1.52471
0.850518	1.28215
0.83984	1.18897
1.07132	0.510911
0.542608	2.88693
1.45757	1.01957
0.960599	1.118
0.688508	0.869702
1.14018	1.34048
1.23778	1.41763
0.425934	1.63543
0.828375	1.46091
0.88364	1.31763
0.820432	1.33168
0.78716	1.12887
0.405364	1.69088
1.47334	1.23524
0.537438	1.65727
1.38968	1.74791
0.530356	1.40347
0.899676	1.43719
0.889597	1.21545
1.33059	1.49377
0.949733	0.955578
1.32752	1.41587
0.989898	1.32115
0.766778	1.52471
0.872887	1.28215
0.969928	1.18897
1.15247	0.510911
0.896192	2.88693
0.743098	1.01957
1.18398	1.118
1.17626	0.869702
0.916499
0.612935
0.785175
0.430655
0.466624
0.503117
0.646544
0.846959
0.722978
0.470932
0.39195
0.528258
1.29354
0.540548
0.811252
0.739689
0.677754
0.582511

## Sheet: Statistical analysis
STATISTICAL ANALYSIS
Table Analyzed	5F
Brown-Forsythe test
F (DFn, DFd)	39.37 (2, 1330)
P value	<0.0001
P value summary	****
Are SDs significantly different (P < 0.05)?	Yes
Bartlett's test
Bartlett's statistic (corrected)	138.4
P value	<0.0001
P value summary	****
Are SDs significantly different (P < 0.05)?	Yes
Brown-Forsythe ANOVA test
F* (DFn, DFd)	131.0 (2.000, 1122)
P value	<0.0001
P value summary	****
Significant diff. among means (P < 0.05)?	Yes
Welch's ANOVA test
W (DFn, DFd)	169.0 (2.000, 803.9)
P value	<0.0001
P value summary	****
Significant diff. among means (P < 0.05)?	Yes
Data summary
Number of treatments (columns)	3
Number of values (total)	1333
Games-Howell's multiple comparisons test
Number of families	1
Number of comparisons per family	3
Alpha	0.05
Games-Howell's multiple comparisons test	Mean Diff.	95.00% CI of diff.	Below threshold?	Summary	Adjusted P Value
Untr vs. UV	-0.5352	-0.6088 to -0.4617	Yes	****	<0.0001	A-B
Untr vs. TSA	-0.3493	-0.4249 to -0.2737	Yes	****	<0.0001	A-C
UV vs. TSA	0.1859	0.09457 to 0.2773	Yes	****	<0.0001	B-C
Test details	Mean 1	Mean 2	Mean Diff.	SE of diff.	n1	n2	t	DF
Untr vs. UV	1	1.535	-0.5352	0.03132	468	450	17.09	728.9
Untr vs. TSA	1	1.349	-0.3493	0.0322	468	415	10.85	661.7
UV vs. TSA	1.535	1.349	0.1859	0.03891	450	415	4.778	857.9
