# Supplementary material for: Crosstalk between chromatin state and ATM signalling in DNA damage-induced transcription stress
Source: EMBO J. 2025 Aug 26;44(19):5564–94. doi: 10.1038/s44318-025-00537-7 (PMC12489091; doi:10.1038/s44318-025-00537-7)
Supplement: Supplementary file 6 — Source data Fig. 5 [file 44318_2025_537_MOESM6_ESM.zip › EMBOJ-2025-120849-T_Source data Fig_5/Fig_5G/Numerical_data_Fig_5G.xlsx]

## Sheet: Data Fig 5G
ATM phosphorylation in non-irradiated, UV irradiated or HMT inhibitor treated cells.
For each cell, immunofluoresence intensity was normalized to the average of untreated cells.
Each row represents a different cell.
IF: Phospho-ATM
Untr.	UV	BIX	GSK126
0.507332	0.618496	1.30051	1.35199
1.11362	1.40233	2.32549	1.41414
1.23144	1.57635	1.74895	1.46906
0.995006	1.06769	2.35656	1.25669
1.04891	1.54875	2.39363	1.43644
0.641901	1.78254	2.11616	1.84134
1.49132	1.58305	1.43084	1.37844
1.46426	2.22887	1.91755	1.44795
1.09343	1.59719	2.48351	1.1342
1.60098	1.93267	1.4141	1.47078
1.55933	2.28	1.63915	1.743
1.04191	1.73498	1.97146	1.65762
0.789032	1.59045	1.90503	1.31558
0.719962	1.6295	2.08976	1.68275
0.770079	1.99076	1.93981	1.38668
1.20411	1.84108	2.48333	1.6697
0.78555	2.08319	1.64921	1.6831
0.540523	1.32453	2.07156	1.35512
1.16052	1.95122	1.47334	1.28173
0.866124	1.55422	3.31415	1.43909
1.07994	1.11278	2.01412	1.13473
0.676502	2.09765	1.48563	1.69487
1.04371	2.39222	3.50262	1.85439
1.04746	2.35149	1.94743	1.60544
1.23258	2.12595	1.98777	1.61513
1.18022	2.42876	1.83543	1.11926
0.854267	1.29046	2.62874	1.39254
0.607653	1.78576	2.48663	1.22408
0.710265	1.3616	2.3652	1.64105
1.14214	1.34198	2.43145	1.11953
1.73031	1.57551	1.93615	1.231
0.747202	1.19318	1.78558	1.96714
0.834828	2.24549	2.01262	1.60182
0.861187	1.94184	2.33232	2.14852
0.753153	1.34071	1.38994	1.35269
1.0252	2.24452	2.81365	1.30624
1.00885	1.81868	2.40646	1.42547
0.627003	2.9535	1.41648	1.78342
1.206	2.66933	1.0189	1.57798
0.959392	2.31848	2.28762	0.705152
1.08572	2.17448	2.2603	1.11617
1.01303	1.68733	1.8275	1.01881
0.298625	2.01527	1.81092	1.58393
1.17158	2.52908	2.21609	1.64255
1.26573	2.27162	2.29975	1.88828
1.30381	1.64656	2.59044	1.944
0.968912	1.50115	2.14516	0.330846
0.910862	1.82759	2.31954	1.9205
0.594253	1.25713	1.86898	1.26071
1.06509	1.56171	1.90314	1.61421
1.05425	1.70113	2.70623	1.29249
0.823456	2.66436	1.32153	3.40763
1.27106	1.45059	2.21644	2.07275
0.791104	1.20534	2.39733	1.62867
1.19988	2.13106	1.90146	1.82287
1.04464	1.48092	2.33787	1.58097
0.775985	1.78633	2.71707	1.28671
0.763952	1.93628	2.17893	1.85452
0.912758	1.94805	2.21419	1.29923
1.50344	1.21813	1.68433	1.71717
1.41762	1.11415	1.09352	1.65322
1.49194	2.11211	1.88863	1.4985
0.74566	2.40478	1.69469	1.61703
1.04279	1.98887	1.25855	1.57295
0.869033	2.71006	1.27093	1.06315
1.48607	2.54614	1.89489	1.45341
1.33652	2.22935	1.37875	1.87691
1.25506	2.48143	1.1007	1.66935
0.65702	1.78615	1.42661	1.71656
1.16254	1.68857	1.44442	0.991965
1.01669	1.95122	0.951281	2.00874
1.06901	1.71065	0.968736	2.10029
0.906807	2.34563	1.59213	1.88625
0.641989	2.23861	0.952868	1.65264
0.758883	1.29804	1.56546	2.07314
0.773737	1.55417	1.48629	1.84099
1.03891	1.25198	0.836856	2.02021
1.2328	1.84182	0.962124	1.18123
1.19838	2.12502	1.11975	1.89939
1.5566	0.874675	1.51618	1.26992
1.84967	1.82296	1.13442	1.61368
0.685494	1.63078	0.775015	1.73912
1.14443	2.05908	1.79387	1.87374
1.14703	1.74732	1.11071	1.77544
0.72988	1.67486	1.52442	1.84332
1.33634	0.730541	1.59574	1.15126
1.15444	1.44455	0.952692	1.54254
1.96207	2.29565	0.896449	1.55492
0.693604	2.33038	1.32898	1.45659
0.589669	1.95171	1.0989	1.34657
1.14456	2.11352	1.09876	1.57185
1.26551	2.11599	1.01414	0.942774
1.0416	1.56863	1.51671	1.60006
0.720844	2.57228	1.23646	1.22663
1.17916	2.40342	0.943964	1.74468
0.803489	4.86757	1.43089	1.68447
1.08708	1.66829	1.29156	1.2265
1.19388	1.93641	0.867843	1.36909
1.50229	1.38478	1.17132	1.28936
0.903545	1.4848	0.978433	0.962918
1.07025	1.85064	0.729219	1.65048
0.825616	1.98049	1.61288	1.56845
0.837385	2.08116	1.22849	1.82666
0.647455	1.66357	1.82424	1.26648
0.840074	1.57366	0.79269	1.24255
0.814773	1.53249	0.714894	1.90741
0.810718	2.00531	0.778894	2.01487
0.207385	1.56325	1.25048	2.28582
0.636656	1.69108	0.735698	1.25731
0.652921	2.1062	1.13923	1.93306
0.623389	1.27411	1.39766	1.84522
0.469382	1.26789	1.2823	1.11119
1.40237	1.32991	0.688491	1.2418
1.09202	1.82926	1.19371	1.28446
1.41965	1.68297	1.52473	2.08883
1.0964	2.07116	1.21323	2.10245
1.07783	1.72066	2.28595	1.01506
1.32774	1.59265	0.911215	1.76945
1.31414	2.39253	1.25145	1.53557
1.39246	2.10281	1.53033	1.84681
0.818667	1.23972	1.4885	0.790354
1.39615	1.78955	1.10242	1.89243
0.955424	1.67781	1.51076	1.33908
1.15012	1.98358	0.987116	1.15845
1.28892	1.96665	1.06368	1.20327
0.804478	1.65573	1.18798	1.79149
0.648461	2.17302	0.891071	1.09136
0.968297	1.76275	0.862685	1.5331
1.24043	1.58441	0.885958	1.2455
1.54476	0.992053	1.0297	1.16612
0.699457	1.61028	0.76858	1.67054
0.907786	0.914036	1.85218	1.40047
1.10696	1.22037	1.09749	1.88061
1.39858	1.82917	0.557933	2.07693
1.36313	1.53892	1.0185	2.19321
1.27819	1.6816	0.860393	1.42569
1.07694	0.896978	0.939557	1.93496
1.12905	1.24872	0.893231	1.73666
1.04487	1.004	0.839324	1.8818
1.18673	0.831258	0.945992	1.82706
1.27733	1.64682	0.835446	1.71118
1.19263	1.80312	1.53676	1.65017
1.25011	0.912096	2.01419	2.0262
1.13426	1.19076	1.79394	0.982488
1.16895	1.39483	1.66775	1.34855
1.4397	1.85562	1.59786	1.64815
1.23055	1.75354	1.47384	1.42582
1.41139	1.15629	1.82588	1.78778
1.40352	1.36843	2.08632	1.23267
1.41557	2.13917	1.51595	1.89256
1.30706	1.50423	1.61264	1.98327
1.0402	1.05804	1.68234	1.40982
1.31444	1.85196	1.88109	1.19715
1.005	0.991789	1.6025	1.49048
1.29057	1.21469	1.33195	1.56136
1.44053	1.55431	1.89383	1.14716
1.12932	1.63096	1.41791	2.26422
0.951013	1.54836	1.3572	1.02441
0.791506	1.70986	1.13244	1.51724
1.02394	1.2209	1.84583	0.929066
1.01722	0.849991	1.21544	2.61027
1.08494	1.25498	1.67121	1.44468
1.23885	1.59353	1.59905	2.56791
0.826799	1.11556	1.96945	1.80758
1.21366	1.63854	1.68695	1.49308
1.20392	0.977992	1.59496	1.56149
1.14792	1.88594	1.15674	1.09458
1.2956	1.17533	1.29656	1.47241
1.13146	1.5841	1.8618	1.34622
1.05594	2.17531	2.23964	1.30403
1.01001	1.09502	2.04389	1.47475
1.00823	1.27287	1.42341	1.33321
0.746568	1.64079	1.25103	1.37196
0.843556	1.54117	1.72412	1.3266
1.18703	1.68156	1.20181	1.55232
0.615737	0.713527	1.54035	1.3471
0.960758	0.989663	1.78999	1.2265
0.665482	1.3203	1.64273	0.828041
0.669004	1.46097	1.28912	0.857617
1.21587	1.14061	1.54008	1.08739
0.587687	1.2263	1.39352	1.91878
1.40859	1.4802	1.34459	2.24981
0.958453	1.84777	1.78222	1.85458
0.771984	0.818469	1.44645	1.90933
0.941268	1.61389	1.46854	1.85656
0.840132	1.18021	1.6722	1.50532
1.37867	0.959605	1.35401	1.84872
0.540083	1.45857	0.850469	2.26818
0.892774	1.41771	0.857515	1.48247
1.36981	0.940083	0.968692	2.35249
1.21291	1.22077	1.10956	1.67947
0.891622	1.46397	1.1923	1.36069
1.16188	1.16546	1.15164	1.68599
1.24514	0.735441	1.08346	2.05979
0.645696	1.02186	1.60793	2.68896
1.13363	1.269	1.23585	2.58249
1.15263	1.40675	1.42614	2.63075
0.947786	1.07111	1.38472	1.44382
1.12013	1.085	1.33017	2.44464
0.733169	0.977515	1.73702	2.34891
0.89419	0.83233	1.62101	1.64227
1.15911	1.40389	1.3759	1.95236
1.24593	0.970239	1.14937	1.38594
1.11029	1.64161	1.51707	2.31157
1.06344	1.40606	1.65212	2.23345
0.868313	1.60889	1.61518	2.25518
1.41432	1.33258	1.8935	1.6346
0.976593	1.16487	1.09284	1.93998
0.823539	1.27621	0.851523	2.83694
0.887902	1.64497	0.92135	2.24112
0.982124	0.796214	1.5868	2.59845
1.0297	1.4294	1.36076	1.23111
0.80619	1.40244	1.2429	1.8484
1.06403	0.844445	1.82351	1.64188
0.813531	1.00349	0.71842	1.48991
0.939029	0.991046	1.31358	1.61584
1.20049	1.4614	1.17383	1.44639
0.78186	1.02726	0.852247	1.36932
0.962074	1.3013	1.36882	1.39437
0.994107	1.70361	1.18245	1.54654
1.38133	1.73307	1.39763	1.37291
1.11058	1.15832	1.4135	1.73449
1.24616	1.63398	0.554272	1.76119
0.349432	1.0774	1.73603	1.08375
0.598947	1.25459	0.98884	1.3945
1.00079	1.47552	1.49537	2.30654
0.596906	1.12609	0.993087	1.28896
1.38864	1.52721	0.516873	1.65215
0.834832	1.56612	0.997795	0.942815
0.836873	1.86871	1.04234	1.40336
0.599737	1.57225	0.869202	2.31398
0.58479	2.23365	1.26617	1.70278
0.972675	1.46611	0.768033	1.05412
0.777416	1.85116	1.24359	1.02147
0.623375	1.94104	0.943507	1.03444
0.77521	1.05745	1.21386	1.14196
0.808593	1.88267	1.06295	1.37281
1.07151	1.91628	1.27668	1.42206
0.657449	1.61926	1.53692	1.01478
0.884181	0.636741	1.56938	1.28705
0.674897	1.41327	1.72754	1.49742
0.505251	1.25853	1.10123	1.84991
1.26989	1.67648	1.12688	1.18812
0.642206	1.26176	1.29258	1.24619
0.790618	1.25837	1.15641	2.02499
1.02729	1.33268	1.34028	1.84448
1.08586	1.3973	1.55414	1.29268
1.12576	1.30252	1.47868	1.29801
1.20823	1.35569	1.99911	1.61294
0.948346	1.43295	1.42239	1.39154
1.15621	1.89847	1.06472	1.6079
0.838288	2.4937	1.44395	1.4424
0.876478	2.0216	2.13531	1.16853
1.07796	2.37669	1.54512	2.1144
1.10654	1.89182	1.61129	1.54716
1.19042	1.99829	1.54617	2.18538
1.01307	1.29998	1.17992	1.493
0.968889	1.66199	1.59414	1.96928
0.874404	1.36757	1.44836	1.79184
1.25455	1.54565	1.43674	1.78515
0.88912	1.38828	1.63687	1.55562
1.0937	1.70752	1.07414	1.485
0.69386	1.56421	1.14963	1.56988
0.992725	2.10782	1.46687	1.06202
1.02084	1.95282	1.7384	1.43266
0.560922	1.31302	1.66281	1.48794
0.852017	1.25044	1.62561	0.751441
0.983704	1.304	1.31789	0.634074
0.766585	1.96333	0.971918	1.81617
0.853959	1.38986	1.64491	1.87105
0.767704	1.38871	1.09692	2.22344
0.555227	1.39164	1.57482	0.961153
1.21686	1.36395	1.04405	0.2587
0.813169	1.69027	1.14548	1.31944
0.701432	1.41488	1.50002	1.42252
0.749136	1.59207	2.01663	2.10341
1.03645	1.67042	2.79631	2.07694
0.747062	2.39299	1.70825	1.61235
0.853334	1.5041	1.89149	1.17495
0.607342	2.39032	1.57073	2.1738
0.771819	2.00227	2.32507	1.83872
0.85284	2.49416	1.07645	1.1571
0.761877	1.20537	1.25923	1.46663
0.797432	1.61508		1.37083
1.04527	1.80497		2.00543
0.630881	2.09449		1.7551
1.03872	2.28711		2.45524
0.566321	1.37258		2.08438
0.858338	2.03658		1.62173
0.749827	1.95319		1.82663
	1.88191		1.53827
	2.52379		1.39115
	1.71598		1.75849
	1.9358		1.42907
	1.87575		1.58772
	1.76724		1.7014
	0.951836		1.68958
	1.64645		1.88583
	2.07628		1.73531
	2.14733		1.45998
	1.54051		2.00668
	1.34532		2.11381
	1.54492		1.70841
	1.31513		1.56747
	1.80359		1.13103
	2.25725		1.68007
	2.23707		1.51799
	1.94275		1.05959
	2.09024		1.81712
	2.28573		2.2403
	1.75888		1.34716
	2.23105		1.64579
	1.46624		1.37419
	1.83256		1.11295
	3.12287
	2.70871
	2.20659
	1.74351
	0.980313
	0.96777
	1.49804
	1.51029
	1.22812
	1.09007
	1.76659
	1.27526
	1.13277
	1.40971
	1.20602
	1.46479
	1.20316
	1.29221
	1.11542
	1.51342

## Sheet: Statistical analysis
STATISTICAL ANALYSIS
Table Analyzed	5G
Brown-Forsythe test
F (DFn, DFd)	21.41 (3, 1217)
P value	<0.0001
P value summary	****
Are SDs significantly different (P < 0.05)?	Yes
Bartlett's test
Bartlett's statistic (corrected)	111.1
P value	<0.0001
P value summary	****
Are SDs significantly different (P < 0.05)?	Yes
Brown-Forsythe ANOVA test
F* (DFn, DFd)	142.4 (3.000, 1067)
P value	<0.0001
P value summary	****
Significant diff. among means (P < 0.05)?	Yes
Welch's ANOVA test
W (DFn, DFd)	236.1 (3.000, 657.8)
P value	<0.0001
P value summary	****
Significant diff. among means (P < 0.05)?	Yes
Data summary
Number of treatments (columns)	4
Number of values (total)	1221
Games-Howell's multiple comparisons test
Number of families	1
Number of comparisons per family	6
Alpha	0.05
Games-Howell's multiple comparisons test	Mean Diff.	95.00% CI of diff.	Below threshold?	Summary	Adjusted P Value
Untr vs. UV	-0.6352	-0.7148 to -0.5555	Yes	****	<0.0001	A-B
Untr vs. BIX	-0.4982	-0.5849 to -0.4116	Yes	****	<0.0001	A-C
Untr vs. GSK126	-0.5912	-0.6640 to -0.5185	Yes	****	<0.0001	A-D
UV vs. BIX	0.1369	0.03503 to 0.2388	Yes	**	0.0032	B-C
UV vs. GSK126	0.04393	-0.04652 to 0.1344	No	ns	0.5946	B-D
BIX vs. GSK126	-0.09301	-0.1897 to 0.003645	No	ns	0.0642	C-D
Test details	Mean 1	Mean 2	Mean Diff.	SE of diff.	n1	n2	t	DF
Untr vs. UV	1	1.635	-0.6352	0.03091	290	334	20.55	541.3
Untr vs. BIX	1	1.498	-0.4982	0.0336	290	283	14.83	437.7
Untr vs. GSK126	1	1.591	-0.5912	0.02824	290	314	20.94	549.7
UV vs. BIX	1.635	1.498	0.1369	0.03956	334	283	3.462	592.5
UV vs. GSK126	1.635	1.591	0.04393	0.03511	334	314	1.251	640
BIX vs. GSK126	1.498	1.591	-0.09301	0.03751	283	314	2.48	549.4
