# Supplementary material for: Crosstalk between chromatin state and ATM signalling in DNA damage-induced transcription stress
Source: EMBO J. 2025 Aug 26;44(19):5564–94. doi: 10.1038/s44318-025-00537-7 (PMC12489091; doi:10.1038/s44318-025-00537-7)
Supplement: Supplementary file 6 — Source data Fig. 5 [file 44318_2025_537_MOESM6_ESM.zip › EMBOJ-2025-120849-T_Source data Fig_5/Fig_5E/Numerical_data_Fig_5E.xlsx]

## Sheet: Fig 5E
	Fig 5E
	Original images
Fig 5E (left) Quantification
	Average Intensity			Fold Change			P-ATM/ATM
	P-ATM	ATM		P-ATM	ATM
siCTRL	4721	7255		1	1		1
siCTRL+UV	13657	7790		2.89282	1.07374		2.69415
sip300+UV	8809	7277		1.86592	1.00303		1.86028
siPCAF+UV	7234	8510		1.5323	1.17298		1.30633
siGCN5+UV	5705	10399		1.20843	1.43336		0.843077
Fig 5E (right) Quantification
	Average Intensity			Fold Change			P-ATM/ATM
	P-ATM	ATM		P-ATM	ATM
Untr	14333.9	11043		1	1		1
UV	29474.5	12516		2.05628	1.13339		1.81428
CTK7+UV	23397.9	12629		1.63235	1.14362		1.42735
CPTH2+UV	26481.4	13001		1.84747	1.17731		1.56923
