# Supplementary material for: Crosstalk between chromatin state and ATM signalling in DNA damage-induced transcription stress
Source: EMBO J. 2025 Aug 26;44(19):5564–94. doi: 10.1038/s44318-025-00537-7 (PMC12489091; doi:10.1038/s44318-025-00537-7)
Supplement: Supplementary file 7 — Source data Fig. 6 [file 44318_2025_537_MOESM7_ESM.zip]

Archive with 73 entries (58 files):
- EMBOJ-2025-120849-T_Source data Fig_6/
- EMBOJ-2025-120849-T_Source data Fig_6/Fig_6A/
- EMBOJ-2025-120849-T_Source data Fig_6/Fig_6A/readme_Fig_6A.docx
- EMBOJ-2025-120849-T_Source data Fig_6/Fig_6A/~$Numerical_data_6A.xlsx
- EMBOJ-2025-120849-T_Source data Fig_6/Fig_6A/Images_Fig_6A/
- EMBOJ-2025-120849-T_Source data Fig_6/Fig_6A/Images_Fig_6A/DAPI_siCtrl+UV.tif
- EMBOJ-2025-120849-T_Source data Fig_6/Fig_6A/Images_Fig_6A/H3S10P_siCtrl.tif
- EMBOJ-2025-120849-T_Source data Fig_6/Fig_6A/Images_Fig_6A/P-ATM_siCtrl_+UV.tif
- EMBOJ-2025-120849-T_Source data Fig_6/Fig_6A/Images_Fig_6A/DAPI_siATM_untr.tif
- EMBOJ-2025-120849-T_Source data Fig_6/Fig_6A/Images_Fig_6A/H3S10P_siATM_untr.tif
- EMBOJ-2025-120849-T_Source data Fig_6/Fig_6A/Images_Fig_6A/P-ATM_siATM_untr.tif
- EMBOJ-2025-120849-T_Source data Fig_6/Fig_6A/Images_Fig_6A/DAPI_siATM+UV.tif
- EMBOJ-2025-120849-T_Source data Fig_6/Fig_6A/Images_Fig_6A/H3S10P_siATM+UV.tif
- EMBOJ-2025-120849-T_Source data Fig_6/Fig_6A/Images_Fig_6A/P-ATM_siATM+UV.tif
- EMBOJ-2025-120849-T_Source data Fig_6/Fig_6A/Images_Fig_6A/H3S10P_siCtrl_untr.tif
- EMBOJ-2025-120849-T_Source data Fig_6/Fig_6A/Images_Fig_6A/DAPI_siCtrl_unt.tif
- EMBOJ-2025-120849-T_Source data Fig_6/Fig_6A/Images_Fig_6A/P-ATM_siCtrl.tif
- EMBOJ-2025-120849-T_Source data Fig_6/Fig_6A/Images_Fig_6A/All_uncropped_images_Fig_6A.tif
- EMBOJ-2025-120849-T_Source data Fig_6/Fig_6A/Numerical_data_Fig_6A.xlsx
- EMBOJ-2025-120849-T_Source data Fig_6/Fig_6C/
- EMBOJ-2025-120849-T_Source data Fig_6/Fig_6C/readme Fig 6C.docx
- EMBOJ-2025-120849-T_Source data Fig_6/Fig_6C/Images Fig 6C/
- EMBOJ-2025-120849-T_Source data Fig_6/Fig_6C/Images Fig 6C/DAPI untreated.tif
- EMBOJ-2025-120849-T_Source data Fig_6/Fig_6C/Images Fig 6C/H3S10P +UV+THZ1.tif
- EMBOJ-2025-120849-T_Source data Fig_6/Fig_6C/Images Fig 6C/DAPI +UV+THZ1.tif
- EMBOJ-2025-120849-T_Source data Fig_6/Fig_6C/Images Fig 6C/DAPI +UV .tif
- EMBOJ-2025-120849-T_Source data Fig_6/Fig_6C/Images Fig 6C/H3S10P untr.tif
- EMBOJ-2025-120849-T_Source data Fig_6/Fig_6C/Images Fig 6C/H3S10P+UV.tif
- EMBOJ-2025-120849-T_Source data Fig_6/Fig_6C/Numerical_data_Fig_6C.xlsx
- EMBOJ-2025-120849-T_Source data Fig_6/Fig_6F/
- EMBOJ-2025-120849-T_Source data Fig_6/Fig_6F/~$Fig._6F.xlsx
- EMBOJ-2025-120849-T_Source data Fig_6/Fig_6F/readme_Fig_6F.docx
- EMBOJ-2025-120849-T_Source data Fig_6/Fig_6F/Images_Fig_6F/
- EMBOJ-2025-120849-T_Source data Fig_6/Fig_6F/Images_Fig_6F/DAPI_D145N_+UV.tif
- EMBOJ-2025-120849-T_Source data Fig_6/Fig_6F/Images_Fig_6F/DAPI_D145N_untr.tif
- EMBOJ-2025-120849-T_Source data Fig_6/Fig_6F/Images_Fig_6F/DAPI_WT_untr.tif
- EMBOJ-2025-120849-T_Source data Fig_6/Fig_6F/Images_Fig_6F/H3S10P_D145N_untr.tif
- EMBOJ-2025-120849-T_Source data Fig_6/Fig_6F/Images_Fig_6F/H3S10P_D145N_+UV.tif
- EMBOJ-2025-120849-T_Source data Fig_6/Fig_6F/Images_Fig_6F/H3S10P_WT_untr.tif
- EMBOJ-2025-120849-T_Source data Fig_6/Fig_6F/Images_Fig_6F/H3S10P_WT_+UV.tif
- EMBOJ-2025-120849-T_Source data Fig_6/Fig_6F/Images_Fig_6F/All_uncropped_images_Fig_6F.tif
- EMBOJ-2025-120849-T_Source data Fig_6/Fig_6F/Images_Fig_6F/DAPI_WT_+UV.tif
- EMBOJ-2025-120849-T_Source data Fig_6/Fig_6F/Numerical_data_Fig_6F.xlsx
- EMBOJ-2025-120849-T_Source data Fig_6/Fig_6B/
- EMBOJ-2025-120849-T_Source data Fig_6/Fig_6B/~$Numerical_data_Fig._6B.xlsx
- EMBOJ-2025-120849-T_Source data Fig_6/Fig_6B/Numerical_data_Fig._6B.xlsx
- EMBOJ-2025-120849-T_Source data Fig_6/Fig_6B/readme_Fig_6B.docx
- EMBOJ-2025-120849-T_Source data Fig_6/Fig_6B/Images_Fig_6B/
- EMBOJ-2025-120849-T_Source data Fig_6/Fig_6B/Images_Fig_6B/H3Ac.tif
- EMBOJ-2025-120849-T_Source data Fig_6/Fig_6B/Images_Fig_6B/Histone H3.tif
- EMBOJ-2025-120849-T_Source data Fig_6/Fig_6B/Images_Fig_6B/ATM.tif
- EMBOJ-2025-120849-T_Source data Fig_6/Fig_6B/Images_Fig_6B/XAB2.tif
- EMBOJ-2025-120849-T_Source data Fig_6/Fig_6D/
- EMBOJ-2025-120849-T_Source data Fig_6/Fig_6D/Numerical data Fig 6D.xlsx
- EMBOJ-2025-120849-T_Source data Fig_6/Fig_6D/readme Fig 6D.docx
- EMBOJ-2025-120849-T_Source data Fig_6/Fig_6D/Images 6D/
- EMBOJ-2025-120849-T_Source data Fig_6/Fig_6D/Images 6D/XAB2.tif
- EMBOJ-2025-120849-T_Source data Fig_6/Fig_6D/Images 6D/H3Ac.tif
- EMBOJ-2025-120849-T_Source data Fig_6/Fig_6D/Images 6D/Histone_H3.tif
- EMBOJ-2025-120849-T_Source data Fig_6/Fig_6E/
- EMBOJ-2025-120849-T_Source data Fig_6/Fig_6E/readme Fig 6E.docx
- EMBOJ-2025-120849-T_Source data Fig_6/Fig_6E/Numerical data Fig 6E.xlsx
- EMBOJ-2025-120849-T_Source data Fig_6/Fig_6E/Images Fig 6E/
- EMBOJ-2025-120849-T_Source data Fig_6/Fig_6E/Images Fig 6E/H3Ac.tif
- EMBOJ-2025-120849-T_Source data Fig_6/Fig_6E/Images Fig 6E/XAB2.tif
- EMBOJ-2025-120849-T_Source data Fig_6/Fig_6E/Images Fig 6E/Histone_H3.tif
- EMBOJ-2025-120849-T_Source data Fig_6/Fig_6G/
- EMBOJ-2025-120849-T_Source data Fig_6/Fig_6G/readme_Fig_6D.docx
- EMBOJ-2025-120849-T_Source data Fig_6/Fig_6G/Numerical_data_Fig_6G.xlsx
- EMBOJ-2025-120849-T_Source data Fig_6/Fig_6G/Images_Fig_6G/
- EMBOJ-2025-120849-T_Source data Fig_6/Fig_6G/Images_Fig_6G/IP_S9.6_IB_H3S10P_Fig_6G.tif
- EMBOJ-2025-120849-T_Source data Fig_6/Fig_6G/Images_Fig_6G/IP_S9.6_IB_CSB_Fig_6G.tif
- EMBOJ-2025-120849-T_Source data Fig_6/Fig_6G/Images_Fig_6G/IP_S9.6_IB_Histone_H3_Fig_6G.tif
