# Supplementary material for: Crosstalk between chromatin state and ATM signalling in DNA damage-induced transcription stress
Source: EMBO J. 2025 Aug 26;44(19):5564–94. doi: 10.1038/s44318-025-00537-7 (PMC12489091; doi:10.1038/s44318-025-00537-7)
Supplement: Supplementary file 7 — Source data Fig. 6 [file 44318_2025_537_MOESM7_ESM.zip › EMBOJ-2025-120849-T_Source data Fig_6/Fig_6A/Numerical_data_Fig_6A.xlsx]

## Sheet: Data Fig 6A
ATM and H3S10 phosphorylation in siATM and control transfected cells +/- UV.
For each cell, immunofluoresence intensity was normalized to the average of control cells.
Each row represents a different cell.
P-ATM IF					Histone H3S10P IF
siCTRL	siCTRL	siATM	siATM		siCTRL	siCTRL	siATM	siATM
no UV	UV	UV	UV		no UV	UV	UV	UV
0.661169	2.0757	2.10661	1.80506		0.634062	2.96397	1.55992	0.97688
0.712131	1.62636	2.09617	2.04515		0.78475	1.91114	2.06879	1.17964
0.383353	1.0435	1.33827	1.06587		0.651697	2.11356	1.32644	0.549191
0.585483	1.18432	1.73622	1.43621		0.540807	2.9361	1.2109	0.762498
0.756756	1.80083	1.4961	1.10416		0.877976	2.41632	1.37514	0.697428
0.634043	1.34278	0.833174	2.49787		0.724179	2.8791	0.729664	1.14909
0.621332	1.31946	0.96473	1.39644		0.701852	2.64801	1.40104	0.688282
1.03249	3.11455	3.08913	1.19029		1.05743	4.95591	2.18626	0.604128
0.445647	1.70958	1.00053	1.9481		0.616801	2.93931	0.949307	1.50884
0.465411	2.88979	1.95113	1.43576		0.479593	5.94049	1.50542	1.04413
1.11603	3.32648	2.04072	1.50179		0.843857	5.12884	1.35746	0.529882
1.34106	2.40329	1.62885	1.59898		0.808752	1.87053	1.26134	0.888273
0.805674	1.23963	1.64916	0.970489		0.899795	3.16105	1.76411	0.778772
0.44166	3.38078	1.83237	1.51958		0.659409	4.42551	1.16108	1.14341
0.899165	0.862225	1.50879	0.913597		0.766069	1.71157	1.13595	0.444353
0.547112	1.76013	1.58461	0.981632		0.727243	2.88105	0.90543	0.813938
0.744352	1.32324	1.522	1.1254		0.637664	2.2079	1.44039	0.739632
0.848901	2.00189	2.40799	1.27845		0.71986	3.07803	1.643	0.816389
0.400119	1.55664	2.49088	1.89867		0.473032	2.95364	1.93633	1.21117
0.734606	1.26204	2.60172	3.04902		0.619312	1.53408	3.00326	1.71432
0.524945	1.65718	1.64858	1.32915		0.713389	4.117	1.17778	0.635766
0.629119	2.08202	1.85771	1.34377		0.579454	3.95669	1.31374	0.397845
0.317567	1.78005	1.48184	1.46212		0.520362	2.29256	1.30761	0.983591
0.581752	0.985909	1.32183	1.91654		0.859728	2.32813	1.14117	1.14821
0.578889	2.06248	1.43551	1.48605		0.676625	0.773049	1.56895	0.977658
1.42558	1.59429	1.41849	1.09491		1.42415	2.61338	1.63895	0.603321
1.76177	1.05091	1.17373	1.26492		0.888437	1.65904	1.3339	0.821813
1.25892	1.2811	1.56444	1.85807		1	2.25995	1.07475	1.28411
0.724706	1.93626	2.03375	1.08069		0.687565	3.19237	1.62049	0.69414
0.512336	1.80734	1.15134	1.44111		0.735732	3.91731	1.19522	0.718216
0.420054	1.58346	3.7689	1.09371		0.473929	2.61876	3.3535	0.809738
0.899114	1.48598	1.41859	1.64715		0.973682	2.44271	1.1938	1.16118
0.626717	1.24764	2.06522	1.27599		0.804074	2.32059	2.14473	0.712537
0.755018	1.48996	1.82537	1.16899		0.685666	2.10272	1.93888	0.786155
0.878156	1.61499	1.30182	0.737638		1.31656	1.55514	1.10134	0.398308
0.687136	1.8941	1.41726	1.99119		0.810545	2.85803	1.25423	0.910705
0.8542	2.62782	1.25858	0.988618		0.631118	3.04711	1.0648	0.966583
0.617737	1.58729	2.19109	1.41089		0.691435	2.34941	1.55589	0.908613
0.538559	1.89426	1.42886	2.25105		0.575763	3.79863	1.12586	1.47775
0.698501	1.68132	1.30791	1.26364		0.841092	2.38426	1.02838	1.14133
0.840501	1.56241	1.83416	1.68073		0.894624	2.81056	1.29804	1.13592
0.552326	1.40741	1.60722	1.85025		0.893085	3.04528	1.30892	1.15033
1.16967	3.55616	2.74367	1.7098		1.1282	6.18478	1.60059	1.02889
1.44478	1.20332	1.85693	1.52614		1.13171	1.65348	1.1306	1.02526
1.0008	2.43938	2.09795	3.10929		0.825505	4.61556	1.30251	1.4536
1.34784	2.9258	1.2891	2.34284		1.10907	4.01058	0.946617	0.925216
0.950945	1.4542	1.71389	2.79903		0.758283	2.87481	0.996144	0.886106
0.615999	1.80613	1.83469	2.57952		0.820035	3.43491	1.31859	1.50156
1.14525	1.27027	1.67211	2.71721		0.943225	2.54873	1.25819	1.6039
1.14343	1.75181	2.03094	3.0633		1.80008	3.79049	2.22857	0.711416
0.870557	1.08727	1.31315	3.5803		0.784541	2.32753	1.75253	1.69785
1.53394	2.45376	1.89518	1.54798		1.05075	3.3042	1.25183	0.834173
0.907258	1.56395	1.29339	2.00556		0.917864	3.42726	0.860027	0.459686
2.3952	1.20404	1.98823	1.51389		2.00218	3.28707	1.76688	0.47644
0.655921	1.66836	1.45176	1.94333		0.684919	3.4058	1.52425	0.739498
0.877764	2.71302	1.81302	1.67364		1.0917	3.8491	1.0512	1.10219
0.619271	1.21576	2.62684	1.56091		0.772286	2.53997	1.48711	1.16518
0.794088	1.28434	2.61898	1.80003		0.662233	2.08656	2.01282	0.982021
0.914517	2.13921	1.71343	1.55471		0.642237	2.71071	1.32949	0.886106
1.09838	0.974681	2.51552	1.85512		0.730142	1.40447	3.38528	1.22895
0.504958	1.92102	1.53728	3.69775		0.652908	3.15096	1.14247	1.78076
0.949974	1.9773	1.38872	1.96139		2.5633	2.9232	2.26179	0.945885
0.795843	0.858221	1.25181	1.4769		1.02415	1.68565	1.00318	0.774932
1.0132	1.22397	1.36171	2.55728		1.00498	2.47248	1.30643	1.74769
1.0189	1.97686	1.50554	1.95756		1.04298	3.18316	0.911826	0.773437
0.710445	1.1487	1.14338	4.01073		0.859444	2.34487	1.0718	2.23308
1.01919	1.33002	1.29627	1.91501		1.1072	3.68652	0.749242	1.1102
1.93452	1.04997	1.38654	1.8579		1.06089	1.23399	1.49034	1.1798
0.655461	2.59025	1.70757	1.66311		0.94058	6.32574	2.17217	1.10488
2.13934	2.24203	1.01648	1.91324		0.994112	3.43827	1.27607	1.22018
1.06814	1.29811	1.54221	1.75376		1.25665	2.39551	1.54446	1.35159
1.03682	2.72223	1.35312	1.35221		1.50812	6.25705	1.37138	0.894176
1.08426	2.40717	1.11768	1.74418		1.04017	1.90033	1.5015	1.28994
0.727177	2.69306	1.373	2.30871		0.794106	4.74359	1.60226	1.37006
0.995672	1.66308	1.22121	1.95483		0.894131	3.58443	1.1436	1.07121
1.02022	1.93236	1.33298	1.55933		0.934064	3.26094	1.05544	1.24728
0.901959	1.29968	1.32675	1.55935		0.796288	0.846622	1.74607	0.651906
1.89122	1.95112	1.46205	1.54493		9.96238	2.96188	1.89668	1.04495
1.17642	3.38862	1.80196	1.79179		1.46362	3.23904	2.03684	0.826207
2.02656	1.38869	1.37921	2.18133		1.40769	2.44769	1.2426	1.23941
1.28652	3.3031	1.53022	2.20054		1.08859	3.25306	1.9628	1.46
0.883268	5.21234	1.79841	1.44375		0.86336	3.93517	2.30677	0.737002
0.610973	1.942	1.14946	2.28262		0.765875	2.20234	1.89729	1.34082
1.08306	3.6801	1.74799	1.58352		0.889947	2.63083	2.11951	0.863524
0.864389	2.93498	1.51675	1.93074		0.721773	3.37975	1.58526	0.900811
0.64384	2.6037	3.11071	1.42471		0.885359	3.2934	4.43544	0.73893
1.20574	2.06274	1.4728	1.32696		1.17544	2.70646	1.22355	0.84172
0.962907	1.97986	0.710664	2.33885		1.00176	2.58572	0.988896	1.02845
1	2.27565	1.61584	0.962191		1.3193	4.39102	1.35065	0.734371
1.319	1.84669	1.12838	3.13871		1.09327	2.11488	1.73091	1.78587
1.22038	4.36643	1.51136	2.1505		1.12832	4.77409	1.84332	0.927084
0.69954	3.59876	1.17468	2.70024		0.903427	1.98411	1.51495	1.56011
1.63733	1.49891	0.612006	3.50489		1.43489	1.97682	0.882832	2.22561
1.37054	1.74541	1.35665	1.60694		1.40218	2.6577	1.63381	0.931075
1.27349	1.63251	1.14877	3.01283		1.00991	2.18189	1.78971	2.10931
1.02319	2.4441	1.23633	1.93965		1.30278	4.00546	1.39601	0.718007
1.40803	1.5704	1.47467	0.961018		0.979077	2.04865	1.39341	1.07226
1.23033	1.40847	4.65085	0.863017		0.996368	1.92538	1.48355	0.531144
0.623343	0.866434	1.26513	1.94874		0.838043	1.31877	1.59235	3.21249
0.988005	2.93539	1.23583	0.590388		1.11034	2.63231	1.93016	0.411764
1.89196	1.57379	1.63629	1.00904		1.63085	1.75815	0.839947	1.43155
1.40755	1.79804	1.98541	1.37109		1.17414	2.10566	1.10652	1.14675
0.984801	1.36379	1.86179	0.664766		1.26363	2.46409	0.927937	0.569621
0.75972	2.22689	1.15888	2.15202		0.822725	2.73391	0.521955	1.53269
1.45953	3.84127	1.44336	0.811539		1.51891	3.73061	0.862503	0.585541
1.71291	2.10341	1.98698	0.974996		1.41494	2.60308	0.849714	0.754175
1.94476	2.10934	2.71854	0.908726		1.15985	2.26787	1.22761	0.798471
1.7231	2.8576	1.82001	1.16671		1.27718	2.49042	0.759074	1.48764
1.54413	0.691775	1.73375	1.34114		1.35415	0.807014	0.780517	1.82478
3.93106	2.29128	1.96036	1.21539		2.06257	2.12447	0.829548	1.44746
1.40034	2.01779	2.11765	1.05054		1.44136	1.91356	1.01056	1.54216
1.23452	1.07995	1.65326	1.23495		1.42403	0.863497	0.924523	1.51221
1.23972	1.03091	1.26877	0.832311		0.774065	1.00871	0.524078	0.974987
2.57621	1.17505	2.40234	0.742017		2.02118	0.934254	1.1179	0.758176
1.15095	1.7128	1.19588	1.4366		1.04856	1.58008	1.26287	0.873888
0.615164	1.99361	1.79156	1.16009		1.35821	1.33917	0.7501	0.943962
0.645459	1.39889	1.69662	0.635206		1.6758	1.17548	0.757604	0.729036
1.24936	1.61671	1.39993	0.96378		1.42878	0.98851	0.680992	0.918615
1.24084	0.948299	1.8398	0.534299		1.52722	1.17357	0.824842	0.494597
0.911569	1.36933	1.44787	0.638826		1.3415	1.00586	0.559578	1.09979
1.50194	1.13576	1.71597	0.82829		1.61396	0.898315	0.659215	0.691702
0.889163	4.43591	1.58179	0.819424		1.53869	2.65343	0.701165	0.903295
1.27209	1.55909	1.94393	1.40189		1.51707	1.49284	0.853433	1.15675
1.13317	1.68712	1.68867	1.38758		1.31933	1.16236	0.687078	2.29443
0.887783	1.18442	2.98752	0.987303		1.33615	0.884725	0.976382	1.21259
1.44735	1.60242	2.27724	1.46881		1.3433	1.16042	1.14166	2.22211
1.44987	1.24462	1.56558	2.06009		1.27098	0.910117	1.8386	1.76822
1.85766	2.12744	1.34474	0.672529		1.81533	1.83383	1.63867	0.628019
1.52183	1.78342	1.34488	0.837389		2.16922	1.96955	1.70303	0.679336
2.28403	2.58484	1.04343	1.11931		1.92145	1.57127	1.24163	0.72073
2.29368	1.98517	1.74337	0.543498		2.74987	1.29315	0.910881	0.493045
2.19279	2.04624	1.12435	0.521891		1.97423	1.5201	1.37724	0.413932
1.3181	1.64633	1.3852	1.0793		1.10381	2.06886	1.34681	0.813627
2.68586	1.33994	1.21838	2.31744		2.35216	0.986952	0.981875	1.63597
1.64844	1.34147	3.04347	1.06984		1.05861	1.14867	2.02479	1.21215
1.54672	2.49275	1.79795	1.15201		1.13293	2.18236	1.79623	1.23882
3.35181	1.08141	1.62061	1.09061		3.13595	0.918875	1.59898	1.12187
0.8893	1.37397	1.53343	1.10328		0.710445	1.39444	1.04264	1.46847
2.57862	1.32426	1.45492	1.4903		1.71713	1.1813	0.656179	1.96723
0.710598	1.10922	1.73916	1.64693		0.580917	1.2627	1.19696	1.49798
0.839595	0.881617	1.26214	1.40631		0.619179	0.824041	1.4138	1.54295
1.26198	1.32429	1.29	1.05423		0.965561	0.772708	0.867557	1.16087
0.922125	1.35678	1.32787	2.01905		0.798389	1.10689	1.04073	2.62929
0.743755	1.94564	1.25175	1.03411		0.657456	1.12333	0.625718	0.835434
0.901431	1.72076	1.12847	1.53229		0.664143	1.05658	0.734751	1.69156
0.769928	1.49817	1.95996	1.8428		0.52597	1.76503	0.836621	2.19875
1.15283	1.5308	1.47418	1.56601		1	0.803592	0.733534	1.45133
0.971454	2.38659	1.29326	0.894247		0.663	2.48369	0.683456	0.632428
0.588628	1.25596	1.28529	0.612374		0.656803	1.03609	0.808766	0.514815
0.773659	1.98104	1.58356	1.12746		0.665152	1.70033	0.854353	1.12769
0.879546	1.63727	1.29214	1.91711		0.611987	2.15299	1.14045	1.95986
1.64346	1.98769	1.41946	0.887086		1.05827	1.61087	0.589965	0.649158
0.509194	2.79853	1.52915	1.60913		0.433838	2.32246	1.01725	1.39661
0.634282	2.21586	1.58586	1.16768		0.61693	1.52008	0.819662	0.488384
0.439906	1.40681	1.24886	1.39603		0.587211	0.744734	0.649877	1.71181
0.683277	1.5658	1.43124	0.809088		0.506673	1.22702	0.703303	0.582283
0.744935	1.61482	1.31114	1.01694		0.691798	1.54127	0.780101	1.16669
0.617386	1.45345	1.65392	0.885449		0.560469	1.26051	0.775262	0.482342
0.497422	2.71019	1.82426	2.05498		0.446263	3.09966	0.92698	1.84445
0.557331	1.37176	1.90922	0.956073		0.307044	1.38779	1.37406	0.909048
0.555516	1.62762	1.13499	1.15742		0.969509	1.3963	0.663097	0.775187
0.685226	1.1879	1.31738	1.15079		0.571602	0.718496	0.504364	0.762325
0.714262	1.53412	1.77029	1.08192		0.462109	1.09377	0.651726	0.947102
0.597182	3.53498	1.25326	0.554603		0.508899	2.14182	0.807029	0.701544
1.96212	1.99499	1.65982	0.748432		0.72001	1.22745	0.780064	1.06677
0.988862	1.02431	1.62142	0.712068		0.736124	0.859593	0.715305	0.876301
1.25401	1.3312	1.4897	0.850521		0.866488	1.59402	0.961909	0.521643
0.895372	1.617	1.9432	1.67693		1.22172	1.72921	0.94797	1.9024
0.760205	1.42809	1.80333	0.561831		0.567876	1.37911	0.932057	0.428257
1.18829	1.78627	2.69244	1.80174		1.14464	2.21707	1.84489	2.10654
0.76848	2.13691	1.42172	0.946082		0.753358	1.15702	0.832836	0.975959
0.906076	1.2526	1.52096	0.688924		0.525013	1.7324	0.950679	0.465858
1.15305	1.13982	1.28838	1.52266		1.80989	1.58607	0.574557	1.00539
0.759047	1.64156	1.32716	0.995779		0.798701	1.60695	0.580984	1.28166
0.775118	1.10341	1.42722	0.510364		0.49332	0.655303	0.914696	0.328197
0.678164	1.00375	1.08895	0.561074		0.94627	0.612306	0.929956	0.700646
1.21241	2.36355	1.19509	0.628813		0.736102	1.70598	1.10617	0.49047
1.00927	0.96437	1.25581	0.899916		1.27635	0.679448	0.607875	0.735352
1.29792	0.934098	1.80095	1.01042		1.72524	0.798694	1.01597	1.00554
1.51999	1.14389	1.62454	0.612875		1.43497	0.919513	0.71837	0.56729
1.84663	1.62099	1.39148	1.03845		1.37661	1.16949	0.705314	0.700601
1.04213	2.05483	1.40281	0.708983		0.793906	1.1258	0.547035	1.03895
1.43237	1.81695	0.769282	0.409501		0.843435	1.17336	0.367045	0.28422
0.851746	1.06321	1.19586	0.914485		0.841349	0.803852	0.619743	0.975722
2.21715	1.48914	1.32892	1.62731		1.3782	0.787627	0.891034	1.77561
1.52419	1.33618	1.57937	1.41823		1.2418	1.02835	0.622348	1.15616
1.01139	0.777947	1.66076	1.60946		0.630951	0.916841	0.957582	1.08977
1.08693	1.14998	1.90597	0.920755		1.79922	0.908179	0.910517	0.612343
0.965774	1.22249	1.00353	1.06853		1.01189	1.01637	0.83962	1.07692
0.961831	5.16678	1.56718	0.923506		0.673042	4.08555	0.882446	0.579589
0.907356	1.44964	1.5988	0.652681		1.67734	1.38113	1.02213	0.695213
1.33103	2.37768	1.86109	1.15089		1.33983	2.39797	0.829481	0.887731
1.22801	1.75626	1.8434	1.13912		1.14553	1.23733	0.886254	1.23578
1.63952	0.903391	1.67244	0.946929		1.78406	0.860707	1.69845	0.992422
1.18098	1.54433	1.76202	1.03102		1.3441	0.945714	0.819001	0.598159
1.40549	1.38211	1.56937	0.886818		1.41738	0.959653	1.3963	0.814436
0.59393	1.60907	1.86133	1.05289		0.559868	1.59204	0.987434	1.24465
1.16086	0.851345	2.04193	0.603063		1.13072	0.678587	0.91025	0.513382
1.17444	1.97611	1.30027	0.84562		1.50619	1.3781	0.709359	0.826045
1.58691	1.21151	1.08608	1.08846		0.778045	0.84345	0.390507	0.578097
1.0244	1.15982	1.07115	1.25832		0.826149	0.506042	0.514102	1.79716
0.863752	1.08809	1.89759	0.894637		1.33813	0.686031	0.847205	0.710332
0.885493	1.16106	2.09233	1.149		0.699072	0.692325	1.0432	0.940607
1.20803	0.885337	1.59425	0.741438		1.43743	0.763215	0.952906	0.708654
1.22525	2.70454	1.50452	1.16692		1.10575	2.06809	0.944949	1.09485
0.890828	2.94695	1.2485	0.845531		0.816656	2.32308	0.52024	1.03862
0.886184	1.34855	1.63792	1.06465		0.732509	0.662896	1.38166	0.809293
0.753667	2.01129	1.20649	1.34619		0.612596	1.02393	0.868144	1.06047
1.43469	1.32225	2.25639	0.688545		1.38086	0.807652	1.0556	0.749803
1.36062	1.38674	1.67273	0.826719		1.53585	1.27813	0.803919	0.674312
2.36713	1.59891	1.63877	0.853327		2.15515	1.01262	0.658673	0.848504
0.769015	1.6804	1.31608	1.89368		0.564922	0.830483	0.789713	1.44332
1.61193	1.27432	2.16482	1.36147		0.765034	0.900831	0.928294	1.42429
1.3997	1.21432	1.05692	0.607707		1.66442	0.832962	0.504765	0.667038
1.13552	1.3587	1.46226	0.862371		1.27205	0.904171	0.802969	1.13114
1	1.00469	0.551557	0.759024		0.762436	0.85822	1.70046	0.689282
1.81639	1.4379	0.615636	0.330657		1.47419	0.971053	1.69364	0.337824
0.871215	1.7988	0.572669	1.13321		0.695027	1.33993	1.33986	0.715371
0.905541	2.59264	0.469479	1.04432		1.02862	1.43293	1.45955	0.667713
1.13865	2.04152	0.430913	0.969082		0.833979	0.930535	1.66544	0.691502
1.24747	1.40449	0.795881	0.951518		2.32719	0.870823	1.50939	0.8721
1.16421	1.4372	0.560011	0.75399		1.13468	0.898953	2.05	1.11017
1.11485	1.4092	0.505206	1.3162		1.14251	0.687998	1.07576	1.62101
1.09083	1.69953	0.599396	0.974105		1.07326	0.86988	1.84067	1.19702
0.669689	1.624	0.879948	0.731147		0.812818	0.843079	1.60738	0.462176
0.803442	2.09595	0.653154	1.30649		1.34037	1.14862	1.48257	1.26949
0.989475	1.22093	0.634668	1.71934		1.364	0.866117	1.34599	1.51269
1.01256	1.2366	0.601809	1.21838		1.04661	0.834736	1.16306	0.743183
0.656167	1.51888	0.510199	0.371343		0.928709	0.760922	1.40371	0.35779
0.649362	1.64757	0.596968	0.950471		0.566214	1.04583	0.823468	0.695851
0.789787	1.03924	0.851065	0.766197		0.630231	0.656097	0.911137	0.465895
0.759236	0.975397	0.720647	2.28295		0.919899	0.505084	1.10861	0.854917
0.960862	1.38525	0.472969	1.18484		1.16799	1.00682	0.696873	1.01389
0.970518	1.14103	0.882285	0.715832		0.637705	0.911883	0.697848	0.86542
0.680526	1.06709	0.484808	1.74942		0.883701	1.01237	0.810411	2.09184
0.724085	1.85561	0.578512	1.34061		0.842901	1.13668	1.12691	1.3334
1.55438	2.17825	0.434677	1.08331		1.08303	1.31723	1.07095	0.953299
0.880838	1.59346	0.841519	0.694504		1.06035	0.807489	0.774678	0.578023
1.16832	0.948488	0.397144	1.33488		1.26976	0.540555	0.549796	1.15999
1.07223	1.56332	0.60876	2.54162		1.21809	1.17645	0.840939	3.61029
1.10933	1.44739	0.675009	1.56473		1.33961	1.3149	0.718049	2.85731
0.920911	0.800579	0.544985	1.35177		1.51317	0.7057	0.881048	1.49351
1.61407	1.41987	0.496767	1.68587		1.06211	0.862339	1.28068	1.48246
1.09917	1.27766	0.724017	1.1283		0.77976	0.967513	1.17044	0.934105
1.10289	1.33071	0.734428	1.66519		0.90717	0.62387	1.22109	1.47868
0.881506	1.2045	0.66094	0.934644		1.2205	0.720782	1.44595	0.420248
1.47675	1.45829	0.481226	0.892209		0.985267	1.29752	1.43668	0.853707
0.85208	0.945336	0.461359	1.5633		0.539917	0.666422	1.31183	1.37415
1.73502	1.29933	0.362585	1.7786		1.04889	0.632235	0.737421	2.04017
1.29418	0.849593	0.691659	0.83749		2.44685	1.31728	1.54669	1.02262
1.0459	1.16782	0.61304	1.62051		1.50216	1.914	0.957245	1.4144
0.609712	0.265906	0.439534	0.977903		0.565457	0.38053	1.04034	0.875061
0.933731	1.37183	0.342809	0.568055		1.08156	2.18543	0.669942	0.798049
0.86706	0.823792	0.67809	0.856818		0.988161	1.7777	1.51874	2.46808
0.892298	0.675024	0.57531	0.656417		1.4384	1.7496	0.643609	0.954282
0.697488	0.720131	0.748634	0.506116		0.49931	1.40611	0.886547	1.02207
0.598608	0.649784	0.329787	0.78257		0.892637	1.52111	0.912441	0.956074
1.33117	0.700553	0.572775	0.6695		0.933044	1.80886	1.15303	0.827894
1.01381	0.595829	0.600701	1.08713		1.34678	1.49423	0.781725	1.47566
0.833369	0.747693	0.520444	0.912442		0.744504	1.70408	0.680256	1.52417
1.00989	0.970465	0.828087	0.650255		1.19033	2.826	1.20678	0.842048
0.716255	0.900058	0.354784	1.25443		0.619001	1.27951	1.1699	1.17367
0.85981	1.207	0.637552	0.825461		1.32347	1.53887	1.91685	0.979555
0.948176	0.835099	0.383287	0.852249		1.39015	1.27489	1.003	1.54593
1.53763	0.723531	0.937834	0.841534		1.26146	1.1901	1.3351	1.76007
1.33217	0.901333	0.365545	0.948701		1.08445	1.56414	1.08633	1.31526
1.14204	1.37819	0.463969	0.811665		1.56763	1.96265	1.27729	1.43106
1.49721	0.696895	0.475595	0.862509		1.10868	1.08966	1.36223	1.10483
0.959214	0.518714	0.542163	0.749514		1.01277	1.31343	1.288	0.915794
1.14512	0.426542	0.837618	0.778215		0.609872	0.52345	1.30251	1.36249
1.2952	0.296275	0.564261	0.885169		0.7484	0.415946	1.58699	1.36119
1.31396	0.815095	0.580348	0.764889		1.1739	1.54566	0.994916	1.23023
1.66264	1.00205	0.270702	0.564898		3.11182	2.25062	0.545797	1.10928
1.52569	1.00473	0.666161	0.685618		0.866236	2.01777	2.45785	1.05236
1.15953	1.09073	0.626457	0.525725		1.25025	1.96603	1.25389	0.948723
1.36046	0.852917	0.410287	0.894397		1.36563	1.16166	1.02476	1.44122
0.75027	1.46282	0.376548	0.562561		0.675061	2.50214	1.18861	1.19423
1.97445	1.01069	0.628172	0.86172		1.19857	1.91844	0.971411	1.24184
0.730835	1.60119	0.666616	1.07314		0.948935	2.46652	1.8593	1.07417
0.579195	0.64039	0.811954	0.765693		0.727618	0.996513	2.06059	1.6557
0.827477	0.875986	0.551891	0.307051		1.35877	1.87534	1.5537	1.0107
2.17296	0.677179	0.423476	0.756435		1.56149	1.09643	0.745858	1.17741
2.08962	0.928636	0.517712	0.314109		1.87715	1.15508	1.30732	0.903761
2.3623	1.08314	0.817038	0.530658		1.76264	1.40562	1.31	1.32836
1.03463	1.39519	0.706487	0.378734		0.784888	1.45731	1.26259	0.974166
1.04695	0.670987	0.618701	0.85017		1.55763	1.13679	0.983822	2.14654
0.706566	0.923127	0.475974	0.514464		0.861538	1.93888	0.952831	0.906236
0.629147	0.846163	0.64552	0.493853		0.799087	2.50882	1.40799	0.869613
0.806783	0.434024	0.567372	0.64426		0.565887	0.666151	0.992856	1.20887
0.671437	0.688972	0.443374	0.780871		1.00086	1.38081	0.598525	1.16402
0.601704	0.413247	0.409559	0.573473		0.559757	1.06283	0.787687	1.67004
1.09892	1.41252	0.393547	1.05248		1.29768	2.15543	1.05628	1.72501
0.645264	1.07847	0.479329	0.701433		1.18358	1.39849	0.714185	1.49146
1.46773	1.44026	0.399845	0.845602		1.88377	1.83595	2.08624	1.56239
1.16166	2.09425	1.22171	0.759789		1.08	2.07499	1.12644	1.9682
1.62675	0.87969	0.521354	0.714258		1.04086	1.63136	1.23958	1.55055
1.21588	0.799311	0.445256	1.19132		1.48656	1.3102	1.20196	1.97336
0.928585	0.683053	0.702085	0.703952		0.876011	1.09062	0.665736	1.98736
0.954135	0.619961	0.740681	0.489361		1.01583	1.05354	1.2375	1.41161
1.04338	1.68762	0.694391	0.490742		1.17259	2.48072	0.705175	1.0157
1.71955	2.46711	0.579104	1.79489		1.10206	2.36269	1.04218	2.42807
1.65862	1.01123	0.404065	0.875334		1.55721	2.01091	1.12507	1.2191
1.62678	1.29584	0.841413	1.47394		3.26522	1.70741	1.20928	1.96622
0.863116	1.31493	0.893076	1.17135		0.806937	2.031	0.960695	1.75264
1.12872	1.36978	0.391103	2.86905		0.858226	1.97064	0.617446	3.69152
1.60478	2.21904	0.533238	1.26996		3.59485	3.38447	1.02992	1.87365
1.20743	2.08624	0.60618	1.64517		0.882207	2.49469	1.17901	1.70371
1.01944	1.22156	0.32921	1.08859		1.0418	1.87924	0.942396	1.36818
1.20937	1.63896	0.30951	0.907813		0.869223	2.33774	1.34683	1.21693
1.3139	1.41314	0.399162	1.30723		0.703347	1.81571	0.826711	1.57908
1.78506	1.18565	0.682067	1.25877		1.05157	1.78533	1.48713	1.09649
0.936893	1.03427	0.437181	0.869536		0.877757	1.81364	1.21153	1.74016
1.0046	1.17159	0.952753	1.2609		0.803353	1.42647	1.50026	1.38722
0.925859	0.875349	0.583293	0.872739		0.875477	1.29903	1.79343	0.731509
2.32751	1.30224	0.436893	0.604298		1.05525	1.5319	1.01172	0.55071
1.59046	0.831669	0.34973	0.788049		0.954209	1.06091	0.776215	0.877086
1.10454	0.949035	0.526864	1.15114		1.09241	1.52161	1.01596	1.59984
0.508439	0.923127	0.376609	0.652031		0.710698	1.92663	1.11517	0.940725
0.638857	1.31031	0.305291	0.663641		0.602682	2.60426	0.840073	1.03537
2.01542	0.916662	0.587725	1.29603		2.02665	1.33273	2.08884	2.4893
0.936058	1.65957	0.524754	0.459203		0.890009	4.17849	1.10697	0.747748
0.867244	2.91827	0.299645	0.863571		0.842243	3.5528	0.843414	1.25181
1.09313	3.30657	0.291085	0.969327		0.857507	2.75851	0.915075	1.36864
0.928333	1.2992	0.333338	1.3317		0.661628	2.23788	0.87082	1.26007
0.736781	1.14424	0.823048	1.17291		0.691716	1.86553	2.02783	2.16432
0.791571	1.08343	0.559996	0.904793		1.0167	2.02135	1.11956	1.44908
0.826524	0.89083	0.377337	0.967202		0.462469	1.95923	1.49968	1.11735
1.27967	0.92897	0.460524	1.2682		0.952368	1.28989	1.51176	0.831027
1.0832	1.06203	0.506056	0.613481		0.907272	1.47189	1.13806	0.636769
1.31907	0.557036	0.614588	0.592141		1.21663	0.616349	1.56366	0.745041
1.67129	1.25373	0.544864	0.435557		1.08027	1.28213	1.1589	0.891167
1.42826	1.1962	0.658481	1.03098		0.902652	1.67891	1.31122	1.07458
1.18046	1.48787	0.535515	0.533557		0.531082	2.154	1.53013	1.06416
1.20665	1.44396	0.60832	0.587284		1.13419	1.10024	1.90481	1.26631
2.72332	1.97602	0.535667	0.656963		1.05526	2.70788	1.00947	0.888656
1.19084	2.03001	0.463954	1.3882		3.26293	2.22989	1.61409	1.52154
0.749029	3.04585	0.523661	1.11095		0.521036	5.32362	1.61628	1.20716
0.672596	1.74907	0.55221	0.798415		0.696129	2.90118	1.5613	1.25174
1.38611	1.79039	0.621403	1.07595		1.44722	2.26511	1.66068	1.62205
0.906842	1.48928	0.585402	1.48548		0.855654	1.73089	1.25347	2.55534
1.13348	1.1023	0.555594	1.37691		1.18775	1.66593	1.54052	1.80558
2.96955	1.00776	0.563851	0.916601		1.39818	1.66615	1.26012	1.26056
1.07806	0.955804	0.543012	1.09592		1.00902	1.52177	1.21219	1.45153
1.29101	1.48101	0.341807	0.884622		1.35712	2.05113	1.20388	1.36074
1	1.51065	0.840244	0.916373		1.29056	2.25912	2.09977	1.29592
1.32517	1.04873	0.412731	0.928257		1.04995	1.44819	1.19923	1.30492
1.1405	0.903199	0.785409	0.630525		0.926071	1.31317	1.2493	1.27515
1.27229	1.60544	0.571667	0.840092		1.11222	2.33993	1.04154	1.61601
0.907525	0.869612	0.36987	1.42581		0.587467	1.35242	1.18749	1.39158
1.18817	3.19366	0.294211	0.791813		1.05542	1.18433	0.566961	1.07478
1.18583	1.32299	0.816234	1.12837		0.861542	3.23377	2.15468	1.78141
0.633469	1.57476	0.408769	0.565672		0.619409	2.36458	1.09042	1.15288
0.942569	1.61146	0.583293	0.599199		0.984809	1.72935	1.64889	0.776349
0.537867	1.58647	0.750865	0.504902		0.749918	3.47711	2.22158	0.766778
0.78421	1.93258	0.568176	1.11149		1.21937	2.13091	2.49485	1.39451
0.525316	1.29216	0.553879	0.561316		0.540506	1.27988	1.49474	0.63349
1.11441	3.76648	0.618261	0.661896		1.55833	3.50243	2.13815	0.861823
0.885988	1.08706	0.536228	0.859534		1.11393	1.53745	1.21325	1.17645
0.947289	1.21785	0.452161	0.698701		0.925401	1.76946	0.984261	0.886583
1.07047	1.6263	0.425237	1.199		1.05854	1.44089	1.68101	1.61758
1.09188	0.863981	0.576949	1.29008		1.29022	1.50285	1.39334	2.44746
0.777289	0.903002		0.919454		1.04808	1.21148		1.18304
0.996479	0.901181		0.521172		1.3848	1.15934		1.30908
0.766058	0.984443		0.868732		0.649521	1.19878		1.28857
1.05084	1.46634		0.96022		1.21692	1.43354		1.30827
1.08442	0.94005		0.652395		0.814264	1.36669		0.979153
1.19659	0.951767		1.45426		0.798854	1.40778		3.39895
1.03539	1.30183		0.672262		1.15979	1.96239		0.974776
1.08854	1.89798		0.680655		1.30158	2.52405		0.991088
0.878339	1.34109		0.433038		0.835465	1.49714		0.750661
0.627095	1.3429		0.45245		0.674233	1.91027		1.09871
0.709765	1.18375		0.322805		0.606461	1.71509		0.641756
0.720571	2.3514		0.732425		0.876855	2.73786		1.50247
1.44261	1.06267		0.624772		1.4494	2.10738		0.989064
0.788323	1.36614		0.541404		0.739945	1.3695		1.25209
1.71282	1.19611		0.534771		0.845096	1.78288		1.53402
0.766088	1.01355		0.664704		0.769985	1.49745		1.38042
1.07135	1.0265		0.629614		1.16377	1.41235		1.42149
1.67492	0.733168		0.453725		1.91399	1.00751		1.27298
0.7894	1.17229		0.884547		0.67377	2.8053		1.45189
1.51979	0.422323		0.894093		1.43354	0.558635		1.26865
2.28655	0.695377		0.850276		1.80688	1.07429		1.47749
0.883089	0.773965		0.524026		0.862322	0.869381		1.09638
1.02113	1.61733		2.14019		0.945139	1.97085		0.755721
1.75985	1.18448		0.681976		1.27444	2.15952		1.47037
1.20227	1.15625		0.648009		1.37169	1.80806		0.788162
0.899284	1.43489		0.513508		1.02046	1.86066		1.20462
0.97476	3.14089		0.975914		1.18074	2.51586		1.2522
0.615135	1.46582		0.49654		0.854057	2.09195		1.1373
1.36299	1.10146		0.738405		5.70313	2.30329		1.87475
1.21218	2.31337		0.66654		2.29481	2.47459		1.50188
0.692023	1.69041		0.649056		0.830601	3.24102		1.26257
0.726733	1.64631		1.80004		0.880805	2.27482		2.58394
0.739968	1.58405		0.910242		1.24621	1.38541		1.34711
1.76997	1.39749		0.860308		1.1238	2.37768		1.93643
1.25464	1.24643		1.01466		1.08808	1.46919		1.1098
0.773145	0.907783		1.18583		1.01124	0.875209		2.20824
0.865438	0.632528		0.773358		0.812825	0.901274		1.40068
1.13764	1.22405		0.585251		1.13549	1.33265		1.05609
1.07326	1.64085		0.351232		2.1041	2.29		0.558354
0.732789	0.843932				1.00827	0.775654
1.31692	0.775984				0.939165	0.954075
1.104	1.6046				1.07518	2.40447
0.908299	1.45429				0.765242	1.8898
0.412746	1.71681				0.573581	1.74656
0.490454	1.97625				0.631539	1.59361
0.491789	1.41598				0.854666	1.87131
0.538732	2.25311				0.75833	1.99785
0.755084	1.73532				0.886583	2.03161
0.961571	1.83794				1.14471	2.12966
0.945286	1.39112				0.680902	1.61272
1.42949					1.71626
1.1211					1.24924
0.977614					0.641463
1.22743					1.20963
1.20111					1.17219
1.16061					1.29062
0.873801					1
1.15746					0.703249
0.797748					1.14297
0.883089					1.07722
1.3737					1.2197
0.572411					0.823322
0.955348					0.907772
0.677711					0.773398
1.02899					0.611314
0.881329					1.10613
1.34129					1.051
1.04365					1.08638
0.790721					1.08773
1.05997					1.08521
1.19762					1.65573
1.02545					0.954002
1.36741					1.01268
0.784938					0.89897
2.86447					1.78959
0.766817					0.620201
1.05429					1.16895
0.973819					0.967754
0.902911					0.865895
0.80567					1.13498
2.90681					1.2176
0.902623					0.866285
0.8857					1.10131
0.902683					0.673014
0.746843					0.952088
1.17528					1.00299
0.738738					0.769107
0.853767					0.86153
0.55907					0.697873
0.626169					0.541469
0.610415					1.13886
0.591428					1.04786
0.729996					1.06971
0.824581					0.963596
1.03444					1.26524
1.08651					0.984444
1.01436					1.01946
0.758955					1.01568
0.82581					0.83427
1.48299					1.20686
0.80608					0.768827
0.779914					0.880012

## Sheet: Statistical analysis
STATISTICAL ANALYSIS									STATISTICAL ANALYSIS
Table Analyzed	6A P-ATM								Table Analyzed	6A H3S10P
Brown-Forsythe test									Brown-Forsythe test
F (DFn, DFd)	18.12 (3, 1631)								F (DFn, DFd)	62.99 (3, 1631)
P value	<0.0001								P value	<0.0001
P value summary	****								P value summary	****
Are SDs significantly different (P < 0.05)?	Yes								Are SDs significantly different (P < 0.05)?	Yes
Bartlett's test									Bartlett's test
Bartlett's statistic (corrected)	78.12								Bartlett's statistic (corrected)	289.2
P value	<0.0001								P value	<0.0001
P value summary	****								P value summary	****
Are SDs significantly different (P < 0.05)?	Yes								Are SDs significantly different (P < 0.05)?	Yes
Brown-Forsythe ANOVA test									Brown-Forsythe ANOVA test
F* (DFn, DFd)	45.59 (3.000, 1454)								F* (DFn, DFd)	116.5 (3.000, 1150)
P value	<0.0001								P value	<0.0001
P value summary	****								P value summary	****
Significant diff. among means (P < 0.05)?	Yes								Significant diff. among means (P < 0.05)?	Yes
Welch's ANOVA test									Welch's ANOVA test
W (DFn, DFd)	42.04 (3.000, 864.7)								W (DFn, DFd)	66.73 (3.000, 891.0)
P value	<0.0001								P value	<0.0001
P value summary	****								P value summary	****
Significant diff. among means (P < 0.05)?	Yes								Significant diff. among means (P < 0.05)?	Yes
Data summary									Data summary
Number of treatments (columns)	4								Number of treatments (columns)	4
Number of values (total)	1635								Number of values (total)	1635
Games-Howell's multiple comparisons test									Games-Howell's multiple comparisons test
Number of families	1								Number of families	1
Number of comparisons per family	6								Number of comparisons per family	6
Alpha	0.05								Alpha	0.05
Games-Howell's multiple comparisons test	Mean Diff.	95.00% CI of diff.	Below threshold?	Summary	Adjusted P Value				Games-Howell's multiple comparisons test	Mean Diff.	95.00% CI of diff.	Below threshold?	Summary	Adjusted P Value
siCTRL vs. siCTRL+UV	-0.4637	-0.5703 to -0.3570	Yes	****	<0.0001	A-B			siCTRL vs. siCTRL+UV	-0.7978	-0.9483 to -0.6474	Yes	****	<0.0001	A-B
siCTRL vs. siATM	-0.1052	-0.2104 to -0.0001232	Yes	*	0.0496	A-C			siCTRL vs. siATM	-0.1273	-0.2292 to -0.02545	Yes	**	0.0073	A-C
siCTRL vs. siATM+UV	-0.09893	-0.1948 to -0.003023	Yes	*	0.0402	A-D			siCTRL vs. siATM+UV	-0.07401	-0.1756 to 0.02753	No	ns	0.239	A-D
siCTRL+UV vs. siATM	0.3584	0.2317 to 0.4851	Yes	****	<0.0001	B-C			siCTRL+UV vs. siATM	0.6705	0.5250 to 0.8160	Yes	****	<0.0001	B-C
siCTRL+UV vs. siATM+UV	0.3647	0.2456 to 0.4839	Yes	****	<0.0001	B-D			siCTRL+UV vs. siATM+UV	0.7238	0.5785 to 0.8691	Yes	****	<0.0001	B-D
siATM vs. siATM+UV	0.006322	-0.1115 to 0.1242	No	ns	0.9991	C-D			siATM vs. siATM+UV	0.0533	-0.04068 to 0.1473	No	ns	0.4622	C-D
Test details	Mean 1	Mean 2	Mean Diff.	SE of diff.	n1	n2	t	DF	Test details	Mean 1	Mean 2	Mean Diff.	SE of diff.	n1	n2	t	DF
siCTRL vs. siCTRL+UV	1.089	1.553	-0.4637	0.04141	463	411	11.2	696.8	siCTRL vs. siCTRL+UV	1.091	1.889	-0.7978	0.05843	463	411	13.66	677.2
siCTRL vs. siATM	1.089	1.195	-0.1052	0.04081	463	361	2.579	629.5	siCTRL vs. siATM	1.091	1.219	-0.1273	0.03957	463	361	3.217	821.7
siCTRL vs. siATM+UV	1.089	1.188	-0.09893	0.03725	463	400	2.656	750.7	siCTRL vs. siATM+UV	1.091	1.165	-0.07401	0.03945	463	400	1.876	855.9
siCTRL+UV vs. siATM	1.553	1.195	0.3584	0.04921	411	361	7.283	768.5	siCTRL+UV vs. siATM	1.889	1.219	0.6705	0.05648	411	361	11.87	608.4
siCTRL+UV vs. siATM+UV	1.553	1.188	0.3647	0.0463	411	400	7.878	793.7	siCTRL+UV vs. siATM+UV	1.889	1.165	0.7238	0.05639	411	400	12.84	610.3
siATM vs. siATM+UV	1.195	1.188	0.006322	0.04577	361	400	0.1381	734	siATM vs. siATM+UV	1.219	1.165	0.0533	0.0365	361	400	1.46	756.4
