# Supplementary material for: Crosstalk between chromatin state and ATM signalling in DNA damage-induced transcription stress
Source: EMBO J. 2025 Aug 26;44(19):5564–94. doi: 10.1038/s44318-025-00537-7 (PMC12489091; doi:10.1038/s44318-025-00537-7)
Supplement: Supplementary file 7 — Source data Fig. 6 [file 44318_2025_537_MOESM7_ESM.zip › EMBOJ-2025-120849-T_Source data Fig_6/Fig_6C/Numerical_data_Fig_6C.xlsx]

## Sheet: Data Fig 6C
Histone H3S10 phosphorylation in non-irradiated and UV irradiated cells +/- THZ1.
For each cell, immunofluoresence intensity was normalized to the average of control cells.
Each row represents a different cell.
Histone H3S10P-IF
Untr.	Untr.	THZ1
no UV	UV	UV
1.31888	1.52646	1.47256
0.6161	1.96901	2.14155
1.53578	2.15958	1.8584
1.1825	2.26166	1.77001
0.928622	2.21707	1.94222
0.813259	2.22307	1.85904
1.03513	3.00617	1.23229
1.06561	2.10415	1.47353
0.878548	3.15884	1.62666
1.22874	1.81132	1.79657
1.19107	2.22957	1.95283
0.947757	3.64436	2.26032
1.07893	1.37389	2.14215
1.1735	2.295	1.85969
1.63094	2.21675	1.91622
0.826861	2.5112	1.9135
1.00608	2.52941	1.92867
0.992989	2.41742	1.35005
1.25655	1.5935	1.89837
1.03121	2.31851	1.58885
0.562384	2.54721	1.77868
1.24165	2.32349	1.60001
1.47459	2.65118	2.05136
0.149898	3.03444	1.98427
1.62274	1.94296	1.77697
0.71929	3.03144	2.47855
0.872647	1.48778	2.33253
0.866191	2.86688	1.17493
0.64335	2.28974	1.93549
0.611996	2.07755	1.93789
1.01646	1.093	2.15566
0.498846	1.84719	2.23953
0.908565	1.72666	2.85355
1.31994	1.9769	2.11923
0.478697	1.85494	2.56275
1.32967	2.60369	2.73349
1.00991	2.36522	2.56699
1.10918	3.10014	2.42737
1.20108	3.42829	1.73132
0.567548	2.78822	2.43318
0.462513	2.54449	1.91119
0.446375	2.74515	1.82428
0.492575	2.26613	2.04242
1.44776	0.329905	2.11033
0.888093	2.91142	1.97132
0.582902	0.576447	1.83396
0.742252	2.39182	2.03591
0.868312	3.46633	2.36822
0.846088	2.36213	1.92087
0.45947	1.9768	2.00027
0.425303	2.20633	1.83253
0.95827	2.22279	2.23035
0.905153	2.48653	2.21735
1.04251	3.02411	2.19407
0.527433	4.81399	2.84742
0.386111	3.20937	1.56243
0.816072	2.89782	1.99506
0.470674	2.8406	2.00484
0.932265	3.21435	2.13943
0.904507	2.16755	2.46034
1.02693	3.1694	1.75378
0.55934	2.78697	2.01489
0.886986	2.94093	1.91806
0.917187	3.60069	2.09364
0.46989	2.64514	1.52282
0.947388	2.28661	1.64657
1.35443	2.33414	1.8827
1.28393	2.50733	1.45753
0.963157	3.31643	2.18826
0.925948	3.45282	1.77448
0.815196	2.87379	1.3216
1.14773	3.40326	2.46823
1.02909	2.42867	1.85153
1.19859	1.85102	1.75788
1.58041	2.38495	1.68932
1.04011	2.69872	1.75138
0.836405	2.8649	2.08258
1.11315	3.51857	2.27296
0.998476	3.741	2.34124
1.41456	2.61218	2.04454
0.586175	2.44439	1.95057
1.43867	2.72703	1.74617
1.23054	3.77733	2.39975
1.07691	2.91884	1.52287
1.29933	2.7339	1.86785
1.22035	2.57312	2.35637
1.13925	3.08271	2.71228
1.31123	4.0283	1.75977
1.22187	2.78195	1.55998
1.6019	3.24515	1.96366
1.14607	2.85093	1.81722
1.46615	3.42539	2.03905
1.09309	1.61329	1.65824
0.915112	3.2304	2.01512
1.07294	2.2629	1.69909
0.873246	3.12642	1.58479
1.57644	2.54569	1.91128
1.25226	4.48127	1.71998
1.29528	2.70868	2.087
1.43102	1.73344	2.2629
1.81787	2.60005	2.64975
1.2126	2.30994	1.82594
1.35868	2.53873	0.233585
1.07105	2.18079	1.074
1.31529	1.91317	1.99847
1.13039	2.37647	2.2251
1.54311	3.14334	1.68042
1.28887	2.30657	2.08857
0.925441	3.39763	1.74608
1.23225	1.51895	2.57575
1.3305	2.23916	2.56611
0.908934	3.23316	2.36402
0.97284	2.54177	2.561
1.54408	2.83451	1.78402
0.829028	3.06339	2.38671
1.12468	2.87075	3.14832
1.60503	1.97874	1.71518
1.48626	5.39514	2.20449
1.50041	2.82483	1.58691
0.814227	3.46389	2.16128
1.18641	2.55413	1.68337
0.870526	2.69407	1.71435
0.94393	2.37854	2.20785
0.776372	3.60779	1.41631
1.11637	2.69181	2.1255
0.757698	3.0053	1.4348
1.23358	2.61891	1.99248
0.921983	2.18517	2.0947
0.571651	2.13348	1.51992
1.50382	2.45928	1.92161
0.750644	1.83889	1.68946
1.2198	2.15644	1.67249
1.15331	2.62592	2.09788
0.671706	2.84	2.11185
1.21251	1.72777	1.46735
0.610567	2.52582	2.33977
0.765814	2.01544	1.44872
0.915481	2.65238	1.6397
0.727083	3.02143	1.54707
0.953567	1.96339	1.61181
0.997831	2.75576	3.10835
0.826123	1.79108	1.8412
1.42682	2.15534	1.67479
0.903862	3.54098	1.88085
0.896346	2.09996	1.83645
0.713896	2.02074	2.25378
0.916634	2.33188	1.83645
1.02918	2.58921	1.8217
0.558557	2.22966	1.83742
0.731693	1.94775	2.30717
1.31367	1.55454	2.19757
1.24008	1.4982	2.18572
0.896946	1.44776	1.51507
0.632099	1.39879	1.66184
1.09023	1.98165	1.79389
0.835575	2.2114	1.69969
1.80168	2.04601	1.68245
0.706195	2.0059	2.06754
0.802839	1.52337	1.44416
0.982569	5.74049	1.30966
1.42341	1.97994	1.41668
1.25668	3.82187	1.93342
1.27005	1.88818	1.82151
0.779093	2.138	1.77134
1.03389	2.20204	2.53024
0.537162	1.63048	1.91617
0.530154	1.96943	3.0503
0.843506	3.09705	1.69969
1.14132	2.17664	2.51779
0.840878	1.5089	1.7132
1.03495	3.19056	1.34009
0.877949	2.24386	2.18853
0.832348	2.62509	3.14542
1.01484	1.81708	2.23358
0.774482	5.92174	2.3578
0.965555	2.74146	2.7861
0.993358	2.44614	2.27425
1.26577	3.44319	2.67627
1.14791	1.94038	2.37135
0.88505	1.71786	2.37504
0.814596	2.84101	1.81072
0.71076	2.27637	1.86817
1.19895	1.81293	1.82303
0.638416	1.76775	2.8654
1.0142	3.1925	2.77863
0.825478	2.1984	2.19162
1.05275	2.12426	1.97938
0.869696	1.97431	1.47643
0.893257	2.57437	1.69826
0.935169	3.72376	1.62887
0.94831	6.72845	1.80933
0.898836	2.20444	1.86421
1.40308	0.917326	2.1876
0.975376	2.57953	1.09769
0.81266	1.95873	1.38118
0.940334	1.84507	2.25258
1.25571	2.19794	2.25292
0.962604	2.58234	2.77581
0.950109	2.15953	1.48137
0.569346	3.40662	2.11216
1.39787	2.53863	3.10528
1.15326	2.33428	3.3792
0.712927	2.25802	1.48535
0.988102	1.86508	1.92408
0.876935	1.41862	2.80295
0.833777	2.24276	2.67675
1.31722	1.8584	2.60058
0.809248	2.35097	2.10188
0.631915	3.73224	2.17557
0.579859	2.29131	1.84551
1.15119	2.96818	2.36138
1.09913	2.39957	1.8124
0.848301	1.51544	1.28641
0.777225	1.8435	2.115
0.53249	1.7499	2.06182
0.3244	1.85872	1.87489
0.971621	2.1072	2.74672
0.603571	2.81681	2.93293
0.470223	2.61854	2.60855
0.438142	2.21657	3.05873
0.607863	1.98981	1.97934
0.569303	2.46629	2.59078
0.597849	2.00862	1.53447
0.552706	5.43788	3.00587
0.679344	3.34184	2.45939
0.489912	2.49944	2.64209
0.358962	1.99824	2.84893
0.48133	2.5041	2.74687
1.57593	3.07317	2.35164
0.460735	1.92083	2.64293
0.853082	2.5378	1.73795
0.39323	3.58898	2.1962
0.723309	1.87255	2.39653
0.580284	2.53596	2.24151
1.27444	1.68872	1.84519
0.815953	3.6391	2.63636
0.33923	1.7689	1.98096
0.60233	2.05639	1.54932
0.926372	2.5592	2.10785
1.0805	3.52521	2.24934
1.23924	3.04813	1.55647
0.71012	2.0106	2.47468
1.18299	3.27715	2.22904
0.83436	2.80602	1.78189
0.741905	3.37508	2.72829
1.03096	3.19927	2.26768
1.0442	1.83382	1.2797
0.840502	1.61495	3.08744
0.778277	1.40404	1.97684
0.681237	3.52143	2.28773
0.726675	3.0456	2.53327
0.776089	3.09272	2.14687
1.09784	2.3797	1.87721
0.736394	2.26217	3.23255
1.03202	2.45513	2.12123
1.27376	3.30265	1.9009
0.863411	2.0752	2.22246
1.04689	2.26129	1.5868
1.07407	2.39441	2.10541
1.05772	1.60609	2.96857
1.01706	2.5674	1.41904
1.15905	2.02605	2.38523
0.760817	1.91889	2.18045
0.974082	1.56722	1.60978
1.31729	1.44674	2.13019
1.0224	2.75294	2.25079
0.788101	1.62034	2.60306
1.23602	2.24951	2.26268
0.711403	2.66685	1.04323
1.00694	3.23036	1.6512
0.987314	2.35595	1.92307
1.00705	2.85079	0.612133
1.04041	3.09802	1.74527
1.03778	1.81025	1.47721
1.20285	2.29505	2.26375
1.07952	2.71395	1.26262
0.977553	3.48244	2.25784
1.17393	3.44418	1.23297
1.4844	2.5238	1.21371
1.36128	3.67275	1.48089
1.21678	2.75692	1.34874
1.59947	3.32564	2.03675
1.06706	3.67448	2.24065
1.41525	2.6533	1.41746
1.50539	3.18364	1.69554
1.0422	3.268	1.16309
0.901949	2.53196	1.36813
0.951363	2.07907	2.5779
0.750488	3.47411	1.80989
0.959378	2.19292	2.44241
0.987272	3.07047	0.956643
1.15077	2.94101	2.12464
0.830321	3.65363	1.5133
0.857668	4.00921	1.72192
0.908344	2.58135	2.20771
0.742452	1.69663	2.46574
0.624628	2.62168	1.90895
0.799271	3.26579	1.82548
1.15043	3.46037	2.35372
1.28092	3.12613	1.73852
1.07678	2.08286	1.84858
1.45457	1.77758	1.99144
1.65988	3.90626	1.9169
1.33902	3.21252	2.09725
1.2429	3.59999	1.0561
1.12176	3.51322	1.66342
0.858151	2.76944	3.02966
1.13612	3.46109	1.33902
1.12102	3.09748	2.28811
1.49948	3.63762	1.34226
1.56652	3.5348	1.97587
0.857878	3.62858	1.94181
1.24381	3.66028	1.341
1.06797	2.90062	2.74603
1.42865	2.85975	1.74927
1.08839	3.21429	1.38511
1.26047	3.22992	0.793507
1.62284	3.73523	2.40406
1.65658	2.48373	1.61705
0.674968	3.53821	1.52759
1.4482	2.57584	2.39013
1.44979	1.96815	2.36668
1.86593	2.70904	0.981298
2.05213	2.60365	1.35865
1.56699	3.71045	1.92347
1.34276	2.17292	1.03216
1.46076	2.91903	1.38601
1.50321	2.22096	1.3513
1.58981	3.99581	2.52857
1.58649	2.10131	1.81614
1.37446	2.64124	0.808927
1.52439	3.79205	0.882175
1.465	3.73469	0.716452
1.16785	2.88615	2.76292
1.18893	2.60584	1.58131
1.01712	2.79243	2.1304
1.38881	2.06542	1.68275
1.06018	3.24031	0.946651
1.49292	2.12472	2.31733
1.0122	2.97612	2.68959
1.22063	2.19765	2.53943
1.24814	2.96116	1.74805
1.29388	2.43459	0.955612
0.398784	1.70583	1.65723
1.10137	2.83171	2.13999
0.909375	2.38119	1.74314
0.894965	3.04804	0.670256
0.8839	2.00681	1.81437
0.826134	1.67341	2.66868
1.13779	1.41258	1.10068
0.752087	3.90815	2.76023
1.29404	3.27669	1.26394
1.01819	2.25348	1.74683
0.80432	1.90597	1.9326
1.106	2.57403	2.1312
0.938005	2.46843	2.10652
1.10728	3.54498	2.56867
1.13244	3.29637	1.70804
1.33689	2.11839	2.43738
1.56814	2.9534	2.80188
1.08768	3.70763	2.06946
1.36729	3.42979	2.20455
1.04952	3.53362	2.06386
1.11877	2.86267	2.48575
0.993141	2.86082	1.44365
1.1739	4.26833	2.1137
1.29005	3.24564	2.21474
0.858762	2.94534	0.771083
1.09355	3.47945	1.61331
0.930011	3.24881	0.954392
1.00429	2.62976	0.158529
0.84147	3.20371	1.87698
1.13732	2.36563	1.10682
0.953824	2.73187	1.59442
0.548793	3.47148	1.2949
0.793255	3.23766	0.934408
0.810589	3.04125	1.27625
0.901654	2.54075	2.07074
0.640427	3.64324	2.13421
0.686307	3.32858	1.52056
0.858236	3.2604	0.640574
0.663083	3.45095	1.72444
0.797504	3.49679	2.1398
0.731661	3.02084	0.922417
0.602877	3.38978	2.30753
0.868417	3.41077	2.63472
0.673496	2.80505	0.828427
0.919956	3.21703	1.42495
0.63786	3.73923	0.912551
0.834002	3.54393	1.64524
0.628815	3.80314	0.609903
0.647621	3.07303	2.1312
0.722573	3.0695	0.46347
0.556113	4.07047	0.698276
0.678187	2.72775	1.04222
0.639417	2.92902	0.609714
0.723415	3.13328	0.830489
0.876032	2.40955	1.26701
0.768727	3.16202	0.767885
0.505606	3.01331	0.796684
0.672128	2.19037	0.678944
0.665144	2.9501	3.66258
1.40383	2.49035	3.15708
0.567978	1.67017	1.99874
0.920503	2.10209	3.42952
1.21791	2.6732	4.05338
0.803058	2.09977	3.4827
0.971957	2.12257	2.16382
1.07266	2.74346	2.92709
1.10371	2.40381	4.05452
1.05556	2.00412	3.65609
0.681363	2.48288	3.33521
0.777099	2.93893	2.43152
0.604939	1.5137	3.56924
1.38799	2.88718	4.50223
0.968634	3.27957	3.01407
1.30826	2.82306	3.24292
1.37871	2.73202	2.70083
0.791467	2.92372	3.09086
0.599953	1.6435	2.87331
0.824725	3.73399	3.0691
1.17565	3.61554	3.22566
1.30153	2.35263	3.38859
0.856237	2.66657	2.96587
1.14839	4.13269	2.82252
1.27179	3.3577	3.16395
0.750067	2.36801	2.40747
0.962239	2.60508	3.95399
0.943348	2.24518	1.54363
0.775753	2.54603	2.74546
0.790436	2.25912	3.42498
1.06616	3.58308	3.41873
0.905777	2.3176	2.51547
1.29621	4.28716	3.22163
0.986578	2.74756	4.64885
0.925299	3.08871	3.79867
1.01172	2.70216	3.30521
0.95475	2.34526	2.42274
0.851336	2.06841	3.25849
1.08646	2.28643	3.57866
1.40703	2.50076	2.5379
1.73406	3.33447	3.16344
1.08025	2.34228	2.95581
0.844836	2.869	3.39461
0.776005	2.99549	4.21365
0.948965	1.92035	3.17942
1.7641	2.07194	2.69468
0.801354	3.09544	3.24554
1.36489	1.52092	2.99732
1.24694	3.25847	2.91646
0.858425	1.96933	2.53653
0.84391	2.59539	3.01444
0.694721	2.6172	3.12271
0.996633	2.61091	2.70026
0.753034	2.31802	2.67433
0.848264	2.25538	3.40043
1.2371	2.21848	2.1984
0.904284	2.15958	2.66097
0.852471	2.35601	2.93758
0.755031	3.00038	3.7879
2.42271	2.57866	2.95851
0.957411	3.57071	2.98511
0.743427	3.32328	3.52797
0.93575	3.15728	3.87428
0.795729	2.14675	3.74048
0.804878	2.79264	3.42969
1.11095	2.69649	2.00997
0.881968	2.7037	3.27393
0.616019	1.95037	2.75004
0.65971	2.14214	3.78138
0.737776	2.80224	3.22583
0.971571	2.78326	4.53416
1.11963	2.98759	3.27723
1.01412	2.56398	2.51523
0.834308	4.08439	3.86472
0.827985	2.03323	2.71445
0.718773	3.2538	3.96075
1.31051	2.73561	3.07565
0.560354	3.705	3.37995
0.984722	2.95719	3.73123
0.574413	2.76393	3.32738
0.88846	2.821	4.53146
0.702191	3.23994	3.54247
0.594123	2.88686	2.44521
0.78769	2.75126	0.632332
0.647064	2.25487	3.0068
0.602767	2.49881	4.09593
0.575758	2.59391	3.06096
0.454707	2.31018	3.66103
0.842784	2.13385	3.63819
0.871508	5.2836	2.73282
0.743192	3.68592	4.79274
0.707337	4.87915	3.01817
0.731588	4.30675	3.34934
0.734177	3.37524	3.16004
0.662132	2.70016	3.67825
0.666908	2.85619	2.87445
0.45464	5.10346	3.23434
0.744402	4.02398	4.82392
0.554737	5.79969	3.04014
0.414816	5.80242	4.73892
0.688233	5.01624	2.78781
0.512727	4.01517	2.96294
0.506303	3.45297	2.70594
0.676124	3.83284	2.50992
0.541518	4.75719	2.91707
0.546294	4.16676	3.11181
0.637175	4.81709	5.03622
0.388682	0.713492	4.04178
0.487972	4.52369	3.42371
0.498197	3.75484	3.59733
0.417608	4.23491	3.14027
0.80888	3.88807	5.92831
0.518277	3.25695	4.53486
0.541854	2.84008	3.50167
0.402809	6.06117	4.76563
0.708413	3.51243	5.94173
2.77587	4.29414	4.48209
0.444549	4.15341	3.0843
0.485281	3.35866	4.22394
0.821762	3.66715	3.39222
0.403179	6.90133	4.41795
0.689511	3.17673	4.71558
0.839353	4.55356	4.20837
0.491402	3.69188	4.21368
0.475695	3.78474	5.66996
0.549254	0.869759	3.82144
0.714165	3.75682	4.2123
0.633004	4.95402	3.16186
0.830675	3.06583	4.16347
0.401362	3.72992	4.44768
0.737474	0.665529	3.61912
2.23697	6.19547	3.06149
0.847997	4.36191	4.11399
0.875174	3.58784	5.60202
0.590524	3.87851	3.5788
0.409704	3.9665	3.01101
0.652176	3.23471	2.22554
1.24055	3.27888	2.96274
1.53377	3.13122	3.4788
1.09787	5.35689	3.17985
0.728695	3.99321	2.51066
0.895826	3.80977	2.35379
0.403582	6.59589	3.34315
0.706362	5.03084	3.75285
1.43361	3.56507	4.00545
0.667951	3.06567	3.32993
1.21337	3.82238	3.03741
1.40764	3.91783	4.47442
1.47202	3.88951	2.92638
0.489519	3.48812	3.46935
0.846786	0.405062	3.33673
0.690688	5.39476	3.88934
0.757251	4.48966	3.06563
1.04617	3.16691	4.11325
0.768989	5.03245	4.07447
0.850486	4.22374	5.22501
1.11173	4.10551	5.1718
1.29073	3.22244	3.95695
0.741577	4.5358	4.22976
1.13399	4.52302	5.34835
0.976179	4.88052	4.6656
0.800236	3.89368	3.02076
1.06161	3.32327	4.23232
0.821998	5.08149	3.91154
0.8446	3.61976	3.657
2.017	4.3977	3.44725
0.926063	3.59719	5.06478
1.34021	5.47132	3.93082
1.52944	4.04817	4.5764
1.07473	4.99145	2.46895
1.60986	4.17315	4.43359
1.02781	3.8764	3.38795
0.677671	4.80868	3.17094
0.74188	6.18511	3.52629
0.949238	4.80717	2.44279
0.414884	3.81905	2.97731
1.73467	4.6102	2.89726
1.41363	4.9786	2.57497
1.17395	5.43341	3.54963
1.29268	4.07349	2.64863
0.992122	5.25098	3.9885
0.577171	5.5924	4.29501
1.54272	5.56529	2.33041
1.12276	3.65205	2.56047
1.24788	6.46563	2.32695
0.812277	3.9064	2.74802
1.26063	4.11365	2.6049
1.06054	4.86912	3.42515
1.56768	4.03596	3.86573
1.87328	3.77408	4.05708
1.59798	4.58464	2.56373
1.74591	3.37463	2.4525
2.83268	4.50859	3.18675
1.36607	4.65211	2.17351
1.27455	4.3797	3.02147
1.18535	5.43893	3.70519
0.885096	5.19501	4.14221
1.35719	5.61689	3.97081
1.09323	4.36188	2.37441
1.20641	3.39128	2.16422
1.06635	4.64313	2.22944
1.5588	5.99915	2.78471
0.809586	4.18018	2.64197
1.85435	4.02052	2.87805
1.53082	4.21705	3.06809
1.12293	5.79626	3.5537
1.38057	4.89173	2.72394
1.28229	5.17886	2.12968
0.993366	5.85697	2.67537
1.50596	5.64443	1.92141
1.49994	3.93892	1.98219
1.26325	6.84301	3.54419
1.1088	4.39625	3.56141
1.15801	3.03943	1.80961
1.33025	4.39222	3.45193
1.0711	4.80539	1.58292
1.56744	5.00571	3.22819
0.747665	3.20649	2.17075
0.889603	5.78348	1.68866
1.58315	4.74242	2.23855
1.28898	5.18135	2.947
0.613059	4.03377	2.66262
0.635392	3.62265	1.54891
1.3101	5.51074	2.01145
0.827884	2.94926	2.01354
0.669363	4.74767	3.75561
1.12535	4.77024	2.20341
1.13759	3.99126	2.76756
0.763944	3.58482	1.56236
1.20587	3.91948	3.75814
1.47478	3.5797	1.78398
0.897205	2.63756	1.63169
1.35484	3.6018	3.16987
1.21949	4.23104	1.48322
1.18249	6.58019	2.82706
1.03575	4.61585	2.80405
0.699097	4.40429	1.37542
1.12289	4.55723	1.52257
0.78732	4.05802	2.64227
1.02949	4.60189	1.31394
1.08832	3.9591	1.36305
1.57104	4.25697	2.35439
0.927476	3.48105	2.43417
1.13867	5.58601	2.57369
1.37179	4.54098	2.55691
0.662132	4.36787
1.47585	2.8052
0.938508	4.47819
1.51205	2.60871
1.08892	3.76543
0.995855	4.54142
1.08848	4.30796
0.633845	3.79399
0.698357	5.26477
0.783822	4.94628
1.11597	2.40007
1.64591	2.2143
1.20466	3.69554
1.05152	3.86291
0.980417	3.76638
0.806862	3.64364
1.53233	4.25472
1.15787	4.44896
1.26971	3.7541
0.825596	4.28613
1.01627	5.16578
1.00053	4.27093
1.45419	4.10945
1.34717	5.89562
1.03928	3.71236
0.896969	3.34033
1.48161	4.18338
1.53657	4.51421
1.46566	2.95003
0.875679	3.40467
1.54235	3.19186
0.859198	4.33366
0.676057	4.79725
1.25017	4.15866
1.50148	4.26821
1.38968	4.41812
0.778071	5.28121
1.05922	2.9425
0.95287	3.8284
1.28124	4.74726
1.09148	4.93051
0.92196	4.43978
1.08731	4.66314
0.940896	4.84992
0.884827	5.39715
0.8558	4.68729
0.796301	3.41631
1.10389	5.20853
0.93982	3.93748
0.786008	5.06484
	5.81295
	4.17998

## Sheet: Statistical analysis
STATISTICAL ANALYSIS
Table Analyzed	6C
Brown-Forsythe test
F (DFn, DFd)	214.6 (2, 2037)
P value	<0.0001
P value summary	****
Are SDs significantly different (P < 0.05)?	Yes
Bartlett's test
Bartlett's statistic (corrected)	813
P value	<0.0001
P value summary	****
Are SDs significantly different (P < 0.05)?	Yes
Brown-Forsythe ANOVA test
Brown-Forsythe ANOVA test
F* (DFn, DFd)	1113 (2.000, 1470)
P value	<0.0001
P value summary	****
Significant diff. among means (P < 0.05)?	Yes
Welch's ANOVA test
W (DFn, DFd)	1697 (2.000, 1058)
P value	<0.0001
P value summary	****
Significant diff. among means (P < 0.05)?	Yes
Data summary
Number of treatments (columns)	3
Number of values (total)	2040
Games-Howell's multiple comparisons test
Number of families	1
Number of comparisons per family	3
Alpha	0.05
Games-Howell's multiple comparisons test	Mean Diff.	95.00% CI of diff.	Below threshold?	Summary	Adjusted P Value
Untr vs. UV	-2.142	-2.245 to -2.040	Yes	****	<0.0001	A-B
Untr vs. THZ1+UV	-1.418	-1.511 to -1.326	Yes	****	<0.0001	A-C
UV vs. THZ1+UV	0.7237	0.5927 to 0.8548	Yes	****	<0.0001	B-C
Test details	Mean 1	Mean 2	Mean Diff.	SE of diff.	n1	n2	t	DF
Untr vs. UV	1	3.142	-2.142	0.04364	696	698	49.08	829.8
Untr vs. THZ1+UV	1	2.418	-1.418	0.03935	696	646	36.05	799.6
UV vs. THZ1+UV	3.142	2.418	0.7237	0.05585	698	646	12.96	1334
