# Supplementary material for: Crosstalk between chromatin state and ATM signalling in DNA damage-induced transcription stress
Source: EMBO J. 2025 Aug 26;44(19):5564–94. doi: 10.1038/s44318-025-00537-7 (PMC12489091; doi:10.1038/s44318-025-00537-7)
Supplement: Supplementary file 7 — Source data Fig. 6 [file 44318_2025_537_MOESM7_ESM.zip › EMBOJ-2025-120849-T_Source data Fig_6/Fig_6F/Numerical_data_Fig_6F.xlsx]

## Sheet: Data Fig 6F
Histone H3S10 phosphorylation in cells expressing RNaseH1(D145N) or WT, +/- UV.
For each cell, immunofluoresence intensity was normalized to the average of control cells.
Each row represents a different cell.
Histone H3S10P IF
RNaseH1(D145N)	RNaseH1(D145N)	RNaseH1(wt)	RNaseH1(wt)
no UV	UV	no UV	UV
0.622525	2.60196	1.23741	1.93614
0.675589	4.28261	0.867983	1.50949
0.631885	4.27948	1.47597	2.72102
0.751733	4.30183	1.05207	1.89212
0.58473	3.02247	0.770835	2.19901
0.654147	3.49156	1.07901	2.85502
0.801638	3.19242	0.764341	2.6559
0.737721	3.36057	0.83092	1.8514
1.07108	3.30657	0.992336	1.85224
0.737282	3.44332	1.09706	2.51733
0.867925	3.69098	1.05655	3.25157
0.755156	6.20108	0.998772	5.13708
0.761357	4.34471	0.710253	1.05292
0.953664	3.74369	1.22659	2.46
0.763551	3.11745	1.12664	2.35103
0.739915	3.92543	1.0103	2.58388
0.694632	3.4024	1.16212	2.61629
0.777183	5.00196	1.13892	2.68185
1.03212	5.4705	0.886997	4.45783
1.80105	3.60805	1.83268	2.10513
0.846717	4.75516	0.99374	2.6265
1.08501	4.56227	0.867018	2.14465
0.766126	4.36733	1.02062	2.34445
1.13439	4.18183	0.759661	2.36648
0.875852	3.54887	1.20421	1.63437
1.1106	1.89302	1.35153	2.05105
0.985871	3.05456	1.14778	1.93883
0.907065	3.20316	0.861986	2.26991
1.03475	1.99023	1.21849	2.45134
0.859237	6.09358	1.11716	2.4922
0.771771	3.1319	1.36917	1.46009
0.897879	3.56791	1.15264	2.66702
1.10873	2.20354	0.967998	2.66219
1.56996	4.84751	1.53035	4.44408
0.6779	3.16104	0.939389	3.14963
0.669124	4.32731	0.622466	2.86611
0.786076	5.91631	1.03048	2.46576
0.628521	2.14647	0.705602	2.70528
1.4578	3.37162	0.789206	2.83449
0.847243	2.77733	1.00652	3.03238
0.793038	4.09803	0.615007	4.07954
0.717917	4.15442	0.674741	3.60205
0.625069	4.63311	1.00064	2.19099
0.72327	6.23244	1.09466	3.57935
0.725143	4.96718	0.643967	2.02791
0.830715	5.13579	0.571449	1.99646
1.28015	5.03428	1.09177	2.74076
0.736025	4.96297	1.69338	1.82077
0.747345	3.09516	0.713646	2.27284
0.958578	3.48223	1.10449	3.15571
0.655229	3.36964	0.965131	2.49495
0.873717	3.85742	0.727629	2.88267
6.31979	3.96832	0.692965	3.08486
2.2839	5.66635	0.695978	2.11411
1.13398	4.59333	2.40538	2.70674
1.87293	5.22724	0.877198	3.24856
0.895334	3.57818	0.574082	3.84701
0.959983	4.73246	1.05558	2.47992
1.58532	4.4361	0.968671	3.66795
1.01428	8.57151	0.760568	3.82013
1.49963	5.45479	0.661957	4.13822
1.47951	6.30429	0.694545	3.70069
1.00907	7.34834	1.19707	4.06804
1.41378	3.45971	0.924528	3.18672
1.49004	5.1269	0.770748	3.36797
0.693725	4.95881	0.717098	3.08375
1.00228	4.21325	0.81761	3.29282
0.957496	3.87743	1.78915	4.61179
1.57575	6.73535	1.17113	4.52699
0.998596	5.9503	1.05485	3.55846
0.705017	6.36484	0.849876	4.48384
1.00497	4.23443	0.905807	5.2722
0.688986	3.78725	1.07451	6.80687
1.04891	2.47395	1.02156	3.24253
1.51245	4.79234	1.06746	3.27401
0.964985	2.05479	1.05927	3.26263
1.39201	3.67699	1.25862	3.32944
1.14269	2.57449	0.854702	3.60711
1.70981	2.30627	0.801551	4.44534
1.5627	3.44806	0.790785	4.66389
4.24002	2.605	0.747814	3.35229
1	3.62764	0.800263	4.05868
0.765657	3.48729	0.785081	2.97753
0.964604	3.09229	0.788182	4.09141
0.760129	3.45529	0.93503	2.69852
1.19406	3.82329	1.02159	4.54565
1.44028	5.0968	0.948281	3.50107
1.20831	4.89832	0.894808	3.95407
2.2029	4.81703	0.994062	4.03022
1.11669	4.31701	0.712447	2.36574
1.30908	6.2918	0.716835	2.62264
1.16542	6.76238	0.703876	3.19181
1.63174	3.66269	0.814509	3.5214
2.80196	7.95934	1.41188	2.6695
1.14617	7.05956	1.76651	2.63946
7.99035	5.11248	1.69475	3.09352
1.02343	4.06746	0.997865	2.26014
1.19722	3.07588	1.09694	2.56455
1.6134	5.20105	1.05637	2.38356
5.41422	4.82413	0.69431	2.19482
3.66371	7.31762	1.32482	4.30762
1.28673	8.74901	0.926693	3.16106
0.881761	4.72479	5.09361	2.42814
1.73883	3.69384	1.96443	4.06494
0.757379	5.81056	0.847828	1.96917
1.08477	4.3085	1.72889	5.1219
1.18292	6.50821	0.926254	3.83575
1.70358	5.01144	0.601316	2.45339
0.945707	4.21363	0.729326	2.77201
1.18216	4.04587	0.738482	4.50908
0.961504	14.8644	0.974141	3.96993
1.70511	9.42346	1.20167	4.31877
1.23411	3.99889	1.05903	2.6569
0.945415	4.95639	0.62624	4.53617
4.55246	4.73321	0.60664	3.92017
1.29339	5.58539	0.77809	3.68662
1.25832	4.8526	0.884218	3.22109
1.26138	4.4056	1.22712	4.10783
1.51343	5.67871	5.20456	4.5489
1.15529	6.83504	1.03855	2.82305
0.862301	3.58376	1.15922	4.23809
0.813521	1.57912	0.920141	3.1013
1	4.54462	0.964868	6.84177
0.963065	3.95706	0.833494	3.11768
0.985581	3.63248	1.07196	3.05312
0.999571	2.65104	0.919146	3.41638
0.911853	5.11636	0.931403	1.51355
0.896518	3.54548	0.72289	1.3693
0.964552	4.87432	1.15478	2.26536
1.12769	6.20957	0.75181	2.51575
1.71673	1.96384	0.915916	2.11218
0.895317	7.90936	0.993706	2.55288
1.08065	4.64143	0.797271	2.36686
1.0953	3.45859	1.51721	4.88745
1.37994	4.09933	0.935971	1.50402
1.34558	3.23028	0.58161	1.9178
1.23961	3.66715	0.685864	1.85852
1.03822	2.71379	0.94115	2.22402
0.982462	3.4803	0.779647	1.45736
1.17206	2.72898	1.10935	1.94928
1.45384	3.6671	1.10812	1.93797
0.847538	4.03822	0.435957	2.92928
1.0654	4.39748	0.90347	2.66959
1.27225	5.086	0.992704	1.50431
0.924613	4.28118	0.631677	2.51237
1.33737	4.29136	0.845907	1.32753
1.07384	2.0113	0.759592	1.48345
1.16105	3.38721	1.01147	1.73244
0.844906	3.31296	2.15881	2.0234
1.12231	2.42906	2.63548	1.85741
1.17784	3.36054	0.806512	1.15286
0.968443	3.0279	0.685578	2.29995
1.02483	4.29728	0.603382	2.05393
0.813578	3.63414	0.566847	2.34961
0.789002	4.73038	0.890138	2.19506
0.788001	3.8861	0.564472	2.66083
0.926616	3.82682	0.58839	1.38824
1.29477	4.11699	0.470947	2.28701
2.2275	3.1375	0.42354	1.65894
4.09436	4.08715	0.634481	2.71044
1.19194	3.66409	0.567362	1.97368
1.06062	5.77218	0.94072	1.46657
1.10754	3.84242	0.575859	1.78013
1.20937	2.79902	0.681601	1.53621
3.33911	5.90195	0.481876	2.77702
1.01139	4.30387	0.595056	1.44812
1.08076	7.55646	0.904357	2.00386
0.79009	3.5102	0.570881	2.00349
0.313535	6.09847	0.641404	1.96407
5.72577	2.97886	0.450548	1.28101
1.62776	3.05201	0.592968	2.11533
1.89429	3.07281	0.478099	1.83278
1.21263	1.41129	0.541413	2.79661
1.29076	1.96258	0.514462	1.48345
1.25094	2.0551	0.723686	2.29342
1.00873	4.02523	0.596	1.80986
0.073928	2.93852	0.562641	2.61231
0.016422	2.61188	0.398735	2.45584
0.021457	3.30964	0.683232	2.88453
0.094212	2.9324	0.500815	2.74695
0.011415	2.938	0.491631	1.97849
2.40331	2.30123	0.51203	1.97179
1.28524	2.49761	0.457529	1.52708
1.19014	2.67216	0.614711	2.933
0.757732	2.34824	0.563271	1.33983
1.02575	2.94556	0.612937	2.32481
0.88968	3.0549	0.671559	2.72775
0.779361	3.03476	0.677052	4.57938
0.898721	3.40881	0.42334	2.08649
0.969845	3.33748	0.574371	2.4252
0.969073	2.5249	0.591223	1.47169
0.92118	4.20164	0.436872	2.25202
0.940606	3.89389	0.524962	1.7002
1.28504	2.32255	0.487741	2.34343
0.556977	2.86018	0.50854	2.50365
0.927674	3.61448	1.05616	1.60169
0.693045	4.33782	0.549223	1.62598
0.790662	5.10248	0.863045	2.12934
0.810174	2.35242	0.482906	2.6134
1.01342	3.68661	0.520184	2.1367
0.899894	4.66197	0.700112	3.09481
0.897319	2.91345	0.862673	1.74766
1.11126	2.70801	0.59251	2.65517
0.919406	2.1272	0.962063	0.796756
0.867765	4.16482	0.545876	2.70761
0.703602	5.48734	0.700541	1.95731
0.854118	3.6935	0.898807	2.06912
0.715532	2.72254	0.642205	2.30152
0.756158	3.55944	0.677853	3.36214
0.669699	2.48703	0.721827	2.75879
0.698452	3.24865	0.483907	2.64232
0.792493	2.45704	1.09198	2.00175
1.06331	3.66275	0.750608	1.46399
1.086	2.37442	0.614282	2.03822
1.11713	3.42843	0.628387	1.97396
1.61031	3.24173	0.555832	2.95048
1.06912	5.00052	0.89875	2.30698
0.993963	4.15797	0.742569	1.69548
0.861271	8.6426	0.636226	2.52516
0.900581	4.46861	0.782823	2.57889
1.08022	3.7164	0.366263	1.86038
1.09135	10.1432	0.630904	2.50685
0.735445	3.51071	0.3834	2.91097
0.955626	3.34952	0.473436	3.12628
0.763607	4.68334	0.597745	2.69777
0.879373	4.13617	0.397505	1.95631
0.877661	2.89046	0.61351	2.65024
0.900767	2.99107	0.592624	1.57552
5.47231	4.97518	0.458931	2.11507
1.78086	6.08366	0.555889	2.5092
0.955193	10.3103	0.598375	1.89849
1.00158	4.49671	0.382886	1.59345
0.951633	5.87879	0.443453	2.21091
2.99925	4.93301	1.10604	2.82062
0.814404	5.62148	0.985863	3.21426
1.11416	3.57561	0.917574	3.3527
0.70011	5.14736	1.1436	3.43767
0.942185	5.74245	1.44698	2.81604
0.863833	3.48258	1.30301	2.89329
1.21229	4.84148	1.07298	2.61949
1.94917	3.33539	1.0661	2.43484
0.800609	3.80194	1.66605	4.80611
1.51917	4.80835	1.00623	3.32927
1.5014	5.93712	1.03933	2.45324
1	4.43924	1.47145	2.88905
1.18926	6.28254	1.20757	3.1094
1.13329	5.16763	1.12114	3.60493
1.84826	3.45684	1.21175	2.03284
1.2174	4.23752	1.36702	2.80437
0.820121	5.26878	1.07295	2.89995
0.913637	6.10981	1.23413	2.99688
1.27504	5.78545	0.972411	2.41161
0.943555	6.53608	0.809407	2.50943
1.17933	4.18282	1.07757	3.35056
0.790169	4.11443	1.67228	2.77547
1.024	4.72595	1.32703	2.92413
0.981071	3.77299	1.11491	3.13595
1.10317	2.69436	0.917848	2.08059
0.904361	2.09225	1.27015	2.00858
0.995619	7.09988	1.40162	3.11628
1.27073	3.37116	0.718833	2.37085
0.712501	4.31684	0.958479	3.70613
0.779318	4.58592	1.11803	4.68919
0.883755	6.16328	0.881187	3.02434
0.903197	3.89046	1.33724	3.4452
0.919662	4.36096	0.8117	3.26142
0.895769	4.11204	1.12076	3.12559
0.902547	6.05912	0.984083	1.84134
1.29619	4.52694	1.19272	2.75899
0.940029	4.81577	1.17858	2.62737
1.19638	5.90296	0.834497	3.20234
0.865852	6.32416	1.45879	6.72842
3.23297	4.79051	1.1605	2.40056
1.13158	3.95386	1.11255	3.77658
1.2468	4.55956	1.19419	4.6004
1.03372	4.7557	1.32967	4.44383
1.13791	4.69364	1.3525	3.42979
0.971247	4.9172	1.13346	3.18395
1.16591	6.41193	1.58616	2.99415
0.765729	3.69809	3.12696	4.1717
0.927809	3.77607	1.52663	4.53077
1.59776	3.79835	1.56117	3.70151
0.916479	4.36822	1.83025	3.30961
0.904977	4.49144	1.56473	2.99969
1.01277	3.99719	1.96016	7.11063
1.0523	5.08147	0.958411	4.13172
0.981036	4.34833	0.733381	3.61272
1.24769	5.05706	1.30177	4.4553
1.32286	4.69316	1.36685	3.49086
1.15647	5.28189	1.64377	2.93791
2.23674	5.8766	1.17896	3.5572
1.65373	4.37989	1.10067	2.85466
1.08777	6.33974	0.844082	3.52858
0.89019	5.53604	1.32454	4.04399
0.918361	3.30126	1.30034	2.88283
1.29541	4.06339	1.42935	3.75454
1.18406	5.03071	1.09598	3.86274
1.02482	5.47378	1.04121	3.40097
0.934107	3.69073	0.984699	3.73304
0.706168	2.45571	0.793284	4.60628
0.869172	2.9976	1.37352	2.76943
0.942288	4.60413	1.32957	3.71948
0.72568	2.88906	1.11183	4.0725
0.964606	4.37129	1.11197	4.01551
1.05566	6.17762	1.44027	3.75402
0.820155	3.61429	0.746355	5.77706
1.08301	5.28921	1.5445	4.48795
6.73677	2.63179	1.27059	3.07017
1.20192	5.85137	0.867358	2.81725
0.821558	2.65085	0.850722	5.93284
1.02078	4.46344	1.49257	3.55703
0.769802	3.37119	1.02331	4.60238
1.13963	4.40025	1.23013	3.8169
0.773636	2.01091	0.83703	4.57178
0.962176	1.70741	1.02769	3.52513
0.9949	2.031	1.26617	3.90316
0.844492	1.97064	0.791641	2.99398
0.884816	3.38447	1.03533	4.27254
0.72479	2.49469	0.859074	3.09471
1.45814	1.87924	1.22328	3.67714
1.23324	2.33774	1.21781	3.87359
1.18806	1.81571	1.1641	2.29431
1.12573	1.78533	1.24783	4.35754
0.797426	1.81364	0.781577	2.86941
0.838947	1.42647	1.09204	4.00089
1.08027	1.29903	0.932293	3.76826
1.22633	1.5319	0.934826	1.57157
0.872801	1.06091	0.785582	4.31482
0.871158	1.52161	0.779798	3.52222
1.10728	1.92663	0.908229	3.11135
1.09345	2.60426	0.996201	3.88502
1.0012	1.33273	0.96998	2.31499
1.09157	4.17849	1.17598	3.52697
1.31656	3.5528	0.94886	3.90488
0.822038	2.75851	0.914322	3.6665
1.21937	2.23788	0.861299	4.70052
0.540506	1.86553	1.63124	3.29832
1.55833	2.02135	0.88437	4.2964
1.11393	1.95923	1.22657	3.72835
0.925401	1.28989	1.0496	3.8271
1.05854	1.47189	1.41949	3.41436
1.29022	0.616349	1.14048	3.57784
1.04808	1.28213	1.24214	2.15198
1.3848	1.67891	0.984528	4.05891
0.649521	2.154	1.16766	2.65359
1.21692	1.10024	1.04621	2.7048
0.814264	2.70788	1.2698	4.04491
0.798854	2.22989	1.34881	3.25881
1.15979	5.32362	0.809372	4.46632
1.30158	2.90118	1.54864	5.18252
0.835465	2.26511	1.25409	3.79869
0.674233	1.73089	1.36873	3.90128
0.606461	1.66593	1.32111	3.78124
0.876855	1.66615	1.08931	4.68666
1.4494	1.52177	1.20774	4.26272
0.739945	2.05113	1.23359	4.13887
0.845096	2.25912	1.22914	3.74184
0.769985	1.44819	1.42552	4.08831
1.16377	1.31317	1.68645	3.79958
1.91399	2.33993	0.950948	3.73277
0.67377	1.35242	0.897241	3.94513
1.43354	1.18433	0.739474	2.77774
1.80688	3.23377	1.26836	2.56076
0.862322	2.36458	1.63993	3.85959
0.945139	1.72935	1.33477	2.84028
1.27444	3.47711	1.1108	3.28812
1.37169	2.13091	1.53252	3.18087
1.02046	1.27988	1.14151	3.38697
1.18074	3.50243	1.34319	2.17536
0.854057	1.53745	1.36223	3.18981
5.70313	1.76946	1.288	3.97125
2.29481	1.44089	1.30251	4.35504
0.830601	1.50285	1.58699	4.12203
0.880805	1.21148	0.994916	3.67902
1.24621	1.15934	0.545797	2.88505
1.1238	1.19878	2.45785	2.9718
1.08808	1.43354	1.25389	4.6757
1.01124	1.36669	1.02476	4.80527
0.812825	1.40778	1.18861	3.69152
1.13549	1.96239	0.971411	1.87365
2.1041	2.52405	1.8593	1.70371
1.00827	1.49714	2.06059	1.36818
0.939165	1.91027	1.5537	1.21693
1.07518	1.71509	0.745858	1.57908
0.765242	2.73786	1.30732	1.09649
0.573581	2.10738	1.31	1.74016
0.631539	1.3695	1.26259	1.38722
0.854666	1.78288	0.983822	0.731509
0.75833	1.49745	0.952831	0.55071
0.886583	1.41235	1.40799	0.877086
1.14471	1.00751	0.992856	1.59984
0.680902	2.8053	0.598525	0.940725
1.71626	0.558635	0.787687	1.03537
1.24924	1.07429	1.05628	2.4893
0.641463	0.869381	0.714185	0.747748
1.20963	1.97085	2.08624	1.25181
1.17219	2.15952	1.12644	1.36864
1.29062	1.80806	1.23958	1.26007
1	1.86066	1.20196	2.16432
0.703249	2.51586	0.665736	1.44908
1.14297	2.09195	1.2375	1.11735
1.07722	2.30329	0.705175	0.831027
1.2197	2.47459	1.04218	0.636769
0.823322	3.24102	1.12507	0.745041
0.907772	2.27482	1.20928	0.891167
0.773398	1.38541	0.960695	1.07458
0.611314	2.37768	0.617446	1.06416
1.10613	1.46919	1.02992	1.26631
1.051	0.875209	1.17901	0.888656
1.08638	0.901274	0.942396	1.52154
1.08773	1.33265	1.34683	1.20716
1.08521	2.29	0.826711	1.25174
1.65573	0.775654	1.48713	1.62205
0.954002	0.954075	1.21153	2.55534
1.01268	2.40447	1.50026	1.80558
0.89897	1.8898	1.79343	1.26056
1.78959	1.74656	1.01172	1.45153
0.620201	1.59361	0.776215	1.36074
1.16895	1.87131	1.01596	1.29592
0.967754	1.99785	1.11517	1.30492
0.865895	2.03161	0.840073	1.27515
1.13498	2.12966	2.08884	1.61601
1.2176	1.61272	1.10697	1.39158
0.866285		0.843414	1.07478
1.10131		0.915075	1.78141
0.673014		0.87082	1.15288
0.952088		2.02783	0.776349
1.00299		1.11956	0.766778
0.769107		1.49968	1.39451
0.86153		1.51176	0.63349
0.697873		1.13806	0.861823
0.541469		1.56366	1.17645
1.13886		1.1589	0.886583
1.04786		1.31122	1.61758
1.06971		1.53013	2.44746
0.963596		1.90481	1.18304
1.26524		1.00947	1.30908
0.984444		1.61409	1.28857
1.01946		1.61628	1.30827
1.01568		1.5613	0.979153
0.83427		1.66068	3.39895
1.20686		1.25347	0.974776
0.768827		1.54052	0.991088
0.880012		1.26012	0.750661
		1.21219	1.09871
		1.20388	0.641756
		2.09977	1.50247
		1.19923	0.989064
		1.2493	1.25209
		1.04154	1.53402
		1.18749	1.38042
		0.566961	1.42149
		2.15468	1.27298
		1.09042	1.45189
		1.64889	1.26865
		2.22158	1.47749
		2.49485	1.09638
		1.49474	0.755721
		2.13815	1.47037
		1.21325	0.788162
		0.984261	1.20462
		1.68101	1.2522
		1.39334	1.1373
			1.87475
			1.50188
			1.26257
			2.58394
			1.34711
			1.93643
			1.1098
			2.20824
			1.40068
			1.05609
			0.558354

## Sheet: Statistical analysis
STATISTICAL ANALYSIS
Table Analyzed	6F
Brown-Forsythe test
F (DFn, DFd)	173.3 (3, 1800)
P value	<0.0001
P value summary	****
Are SDs significantly different (P < 0.05)?	Yes
Bartlett's test
Bartlett's statistic (corrected)	706.9
P value	<0.0001
P value summary	****
Are SDs significantly different (P < 0.05)?	Yes
Brown-Forsythe ANOVA test
F* (DFn, DFd)	531.2 (3.000, 1025)
P value	<0.0001
P value summary	****
Significant diff. among means (P < 0.05)?	Yes
Welch's ANOVA test
W (DFn, DFd)	524.5 (3.000, 904.9)
P value	<0.0001
P value summary	****
Significant diff. among means (P < 0.05)?	Yes
Data summary
Number of treatments (columns)	4
Number of values (total)	1804
Games-Howell's multiple comparisons test
Number of families	1
Number of comparisons per family	6
Alpha	0.05
Games-Howell's multiple comparisons test	Mean Diff.	95.00% CI of diff.	Below threshold?	Summary	Adjusted P Value
D145N vs. D145N+UV	-2.511	-2.750 to -2.273	Yes	****	<0.0001	A-B
D145N vs. WT	0.105	-0.008694 to 0.2188	No	ns	0.0822	A-C
D145N vs. WT+UV	-1.514	-1.682 to -1.345	Yes	****	<0.0001	A-D
D145N+UV vs. WT	2.616	2.391 to 2.841	Yes	****	<0.0001	B-C
D145N+UV vs. WT+UV	0.9973	0.7406 to 1.254	Yes	****	<0.0001	B-D
WT vs. WT+UV	-1.619	-1.768 to -1.470	Yes	****	<0.0001	C-D
Test details	Mean 1	Mean 2	Mean Diff.	SE of diff.	n1	n2	t	DF
D145N vs. D145N+UV	1.167	3.678	-2.511	0.09252	444	423	27.14	589
D145N vs. WT	1.167	1.062	0.105	0.04417	444	463	2.378	716.5
D145N vs. WT+UV	1.167	2.681	-1.514	0.06549	444	474	23.12	845.5
D145N+UV vs. WT	3.678	1.062	2.616	0.08718	423	463	30.01	480.8
D145N+UV vs. WT+UV	3.678	2.681	0.9973	0.09969	423	474	10	723.1
WT vs. WT+UV	1.062	2.681	-1.619	0.0577	463	474	28.06	633.1
