# Supplementary material for: Crosstalk between chromatin state and ATM signalling in DNA damage-induced transcription stress
Source: EMBO J. 2025 Aug 26;44(19):5564–94. doi: 10.1038/s44318-025-00537-7 (PMC12489091; doi:10.1038/s44318-025-00537-7)
Supplement: Supplementary file 7 — Source data Fig. 6 [file 44318_2025_537_MOESM7_ESM.zip › EMBOJ-2025-120849-T_Source data Fig_6/Fig_6B/Numerical_data_Fig._6B.xlsx]

## Sheet: Fig. 6B
	Fig. 6B
	Original images
ATM		H3S10P
XAB2		H3
	Quantification
	Average Intensity			Fold Change			P-ATM/XAB2
	P-ATM	XAB2		P-ATM	XAB2
siCtrl untr	84.32	51.89		1	1		1
siCTRL+UV	71.54	58.62		0.848435	1.1297		0.751028
siATM+UV	37.41	59.99		0.443667	1.1561		0.383762
	Average Intensity			Fold Change			H3S10P/H3
	H3S10P	H3		H3S10P	H3
siCtrl untr	46.94	120.45		1	1		1
siCTRL+UV	60.34	121.24		1.28547	1.00656		1.27709
siATM+UV	23.63	106.36		0.503409	0.883022		0.570097
