# Supplementary material for: Crosstalk between chromatin state and ATM signalling in DNA damage-induced transcription stress
Source: EMBO J. 2025 Aug 26;44(19):5564–94. doi: 10.1038/s44318-025-00537-7 (PMC12489091; doi:10.1038/s44318-025-00537-7)
Supplement: Supplementary file 7 — Source data Fig. 6 [file 44318_2025_537_MOESM7_ESM.zip › EMBOJ-2025-120849-T_Source data Fig_6/Fig_6D/Numerical data Fig 6D.xlsx]

## Sheet: Fig 6D
	Fig 6D
	Original images
H3S10P
Histone H3
XAB2
	Quantification
	Average Intensity			Fold Change			H3S10P/H3
	H3S10P	H3		H3S10P	H3
Untreated	26383	30450		1	1		1
UV	37534	32134		1.42266	1.0553		1.3481
THZ1+UV	22355	25591		0.847326	0.840427		1.00821
