# Supplementary material for: Crosstalk between chromatin state and ATM signalling in DNA damage-induced transcription stress
Source: EMBO J. 2025 Aug 26;44(19):5564–94. doi: 10.1038/s44318-025-00537-7 (PMC12489091; doi:10.1038/s44318-025-00537-7)
Supplement: Supplementary file 7 — Source data Fig. 6 [file 44318_2025_537_MOESM7_ESM.zip › EMBOJ-2025-120849-T_Source data Fig_6/Fig_6G/Numerical_data_Fig_6G.xlsx]

## Sheet: Fig 6G
	Fig 6G
	Original images
CSB
H3S10P
Histone H3
Quantification
	Average Intensity			Fold Change			H3S10P/ATM
	H3S10P	H3		H3S10P	H3
Untr	45.48	71.23		1	1		1
UV	76.78	67.844		1.68821	0.952464		1.77247
ATMi+UV	44.3	76.22		0.974055	1.07005		0.910285
