# Supplementary material for: Crosstalk between chromatin state and ATM signalling in DNA damage-induced transcription stress
Source: EMBO J. 2025 Aug 26;44(19):5564–94. doi: 10.1038/s44318-025-00537-7 (PMC12489091; doi:10.1038/s44318-025-00537-7)
Supplement: Supplementary file 8 — Source data Fig. 7 [file 44318_2025_537_MOESM8_ESM.zip]

Archive with 32 entries (26 files):
- EMBOJ-2025-120849-T_Source data Fig_7/
- EMBOJ-2025-120849-T_Source data Fig_7/Fig_7A/
- EMBOJ-2025-120849-T_Source data Fig_7/Fig_7A/readme_Fig_7A.docx
- EMBOJ-2025-120849-T_Source data Fig_7/Fig_7A/Images_7A/
- EMBOJ-2025-120849-T_Source data Fig_7/Fig_7A/Images_7A/DAPI-siATM_1h_UV.tif
- EMBOJ-2025-120849-T_Source data Fig_7/Fig_7A/Images_7A/P-p38-siATM_1h_UV.tif
- EMBOJ-2025-120849-T_Source data Fig_7/Fig_7A/Images_7A/DAPI-siATM_3h_UV.tif
- EMBOJ-2025-120849-T_Source data Fig_7/Fig_7A/Images_7A/P-p38-siATM_3h_UV.tif
- EMBOJ-2025-120849-T_Source data Fig_7/Fig_7A/Images_7A/DAPI-siCtrl_0h_UV.tif
- EMBOJ-2025-120849-T_Source data Fig_7/Fig_7A/Images_7A/P-p38-siCtrl_0h_UV.tif
- EMBOJ-2025-120849-T_Source data Fig_7/Fig_7A/Images_7A/DAPI-siCtrl_1h_UV.tif
- EMBOJ-2025-120849-T_Source data Fig_7/Fig_7A/Images_7A/P-p38-siCtrl_1h_UV.tif
- EMBOJ-2025-120849-T_Source data Fig_7/Fig_7A/Images_7A/DAPI-siCtrl_3h_UV.tif
- EMBOJ-2025-120849-T_Source data Fig_7/Fig_7A/Images_7A/P-p38-siCtrl_3h_UV.tif
- EMBOJ-2025-120849-T_Source data Fig_7/Fig_7A/Numerical_data_Fig_7A.xlsx
- EMBOJ-2025-120849-T_Source data Fig_7/Fig_7B/
- EMBOJ-2025-120849-T_Source data Fig_7/Fig_7B/readme_Fig_7B.docx
- EMBOJ-2025-120849-T_Source data Fig_7/Fig_7B/Images_Fig7B/
- EMBOJ-2025-120849-T_Source data Fig_7/Fig_7B/Images_Fig7B/DAPI-siATM_1h_UV.tif
- EMBOJ-2025-120849-T_Source data Fig_7/Fig_7B/Images_Fig7B/DAPI-siATM_3h_UV.tif
- EMBOJ-2025-120849-T_Source data Fig_7/Fig_7B/Images_Fig7B/DAPI-siCtrl_0h_UV.tif
- EMBOJ-2025-120849-T_Source data Fig_7/Fig_7B/Images_Fig7B/DAPI-siCtrl_1h_UV.tif
- EMBOJ-2025-120849-T_Source data Fig_7/Fig_7B/Images_Fig7B/DAPI-siCtrl_3h_UV.tif
- EMBOJ-2025-120849-T_Source data Fig_7/Fig_7B/Images_Fig7B/P-MSK1-siATM_1h_UV.tif
- EMBOJ-2025-120849-T_Source data Fig_7/Fig_7B/Images_Fig7B/P-MSK1-siATM_3h_UV.tif
- EMBOJ-2025-120849-T_Source data Fig_7/Fig_7B/Images_Fig7B/P-MSK1-siCtrl_0h_UV.tif
- EMBOJ-2025-120849-T_Source data Fig_7/Fig_7B/Images_Fig7B/P-MSK1-siCtrl_1h_UV.tif
- EMBOJ-2025-120849-T_Source data Fig_7/Fig_7B/Images_Fig7B/P-MSK1-siCtrl_3h_UV.tif
- EMBOJ-2025-120849-T_Source data Fig_7/Fig_7B/Numerical_data_Fig_7B.xlsx
- EMBOJ-2025-120849-T_Source data Fig_7/Fig_7C/
- EMBOJ-2025-120849-T_Source data Fig_7/Fig_7C/Fig_7C.xlsx
- EMBOJ-2025-120849-T_Source data Fig_7/Fig_7C/readme_Fig_7C.docx
