# Supplementary material for: Crosstalk between chromatin state and ATM signalling in DNA damage-induced transcription stress
Source: EMBO J. 2025 Aug 26;44(19):5564–94. doi: 10.1038/s44318-025-00537-7 (PMC12489091; doi:10.1038/s44318-025-00537-7)
Supplement: Supplementary file 8 — Source data Fig. 7 [file 44318_2025_537_MOESM8_ESM.zip › EMBOJ-2025-120849-T_Source data Fig_7/Fig_7B/Numerical_data_Fig_7B.xlsx]

## Sheet: Data Fig 7B
MSK1 phosphorylation in siATM and control transfected cells, +/- UV.
For each cell, immunofluoresence intensity was normalized to the average of control cells.
Each row represents a different cell.
P-MSK1 IF
siCTRL	siCTRL	siCTRL	siATM	siATM
no UV	1h post UV	3h post UV	1h post UV	3h post UV
0.803328	2.77784	1.96439	1.77052	0.706693
1.29002	2.11538	1.14098	2.36423	0.779858
0.838533	2.11563	0.844253	2.7839	0.6606
1.55387	1.98027	2.05979	1.95926	0.743593
0.917078	3.25292	1.41987	1.56777	0.5868
1.26303	2.12779	1.68169	2.27408	0.923179
1.25918	2.07288	1.29756	2.84313	0.62048
1.17631	1.99959	1.82742	2.38834	0.904284
0.881407	1.57387	1.77061	2.40193	1.1217
1.01409	1.38428	3.18738	1.97616	1.04197
0.686061	1.18927	1.6783	2.05424	1.11941
0.93305	1.28718	1.38606	2.17816	0.963892
1.02706	2.66468	1.97358	2.29606	1.19122
0.959783	1.20478	0.980457	1.81081	1.35128
1.13386	1.56993	2.16723	2.21294	0.941904
1.07362	2.31856	1.02697	2.64481	0.855183
1.30489	1.375	1.55679	1.42364	1.26121
1.25702	1.63292	1.1239	2.25586	0.921908
1.29527	1.7482	1.39148	2.09445	0.820401
0.970628	1.53836	1.59746	2.58436	0.741814
1.17301	2.4845	1.77654	1.72718	0.991345
1.24549	2.18253	1.45007	2.30047	1.03892
0.799812	2.09682	1.19995	3.13862	1.37593
1.04163	1.78785	1.2016	2.03565	1.08811
0.996174	1.51972	1.73218	1.75536	1.33615
0.906868	1.688	1.17915	1.71736	1.02926
1.46681	2.11237	1.05366	2.59436	0.813496
1.15945	1.63318	2.55038	1.8461	0.852768
0.891914	2.34207	1.19351	2.25044	0.7541
1.37797	2.28141	1.29269	2.18172	0.881661
0.740797	2.25281	1.47604	2.22315	1.18771
1.15559	1.84267	2.05857	1.61229	1.02596
0.645052	1.52531	1.41012	2.15185	1.51002
0.879712	2.67464	1.32095	2.18342	1.14568
0.917544	1.96583	1.26443	1.70965	0.87734
1.32031	1.8245	1.26362	2.62698	0.76986
1.23863	1.65258	0.986345	2.57394	0.691103
0.792355	1.73341	0.941735	2.28539	0.921654
0.902124	1.95401	1.29756	1.90986	0.850226
0.927288	1.7038	1.43186	2.37228	0.744356
1.03757	2.69044	1.67368	2.17511	1.17373
1.19144	1.46422	2.09445	1.476	0.752575
1.05294	1.73473	1.46444	1.80459	1.1295
1.1295	1.29676	1.73672	2.01828	0.958596
0.743974	1.87343	1.22626	2.89769	1.09459
0.677631	1.84267	1.50371	2.63507	0.840059
0.877594	1.65771	1.58344	1.68478	1.12645
1.70685	2.16744	3.58905	2.61304	0.901107
1.29544	2.65566	1.83475	1.17703	0.994607
0.827815	1.45338	1.08243	1.98379	0.937329
1.33543	1.56065	1.3911	1.62225	0.894074
0.759819	1.81941	1.36628	1.61814	1.20186
1.3947	1.96244	1.05396	1.69325	1.03011
0.843617	1.86843	2.68426	1.81526	0.775282
0.840906	1.91414	2.10584	2.54263	0.887677
0.224069	3.41417	1.90372	1.98616	0.997106
1.19296	2.01862	1.08273	2.26022	1.05078
0.844507	1.88881	2.16206	1.7887	0.921866
0.742322	1.83297	1.31607	2.53386	0.784772
0.828069	1.78311	1.25325	1.81471	0.885262
0.811547	1.62703	1.19597	2.27882	0.905809
0.713302	2.06276	1.22329	2.01925	0.984524
0.70144	1.95066	1.53095	2.63193	0.936524
0.759988	2.17274	0.932076	2.17782	1.16479
1.44656	1.67749	2.44879	1.95532	0.880136
0.660981	1.7346	1.29981	3.33041	1.06515
1.19008	2.23832	1.16381	2.2534	0.897421
1.11895	1.35954	1.15212	2.99208	0.884203
0.916951	2.05454	1.25867	3.42442	0.970204
0.759099	1.95841	1.76807	2.01438	1.12971
0.845736	2.61766	0.954021	2.77335	0.916485
0.845736	1.43309	2.72171	2.7145	0.827688
1.12255	2.17867	2.03196	2.41553	1.0296
1.19283	1.74498	1.55722	2.60491	1.03214
1.0249	2.27336	1.57056	2.08581	1.0454
0.885347	1.83128	2.10406	2.50209	0.882127
1.04417	2.97196	1.60085	2.3278	0.711311
1.0515	2.229	1.95634	1.78281	0.922162
0.627386	2.35546	1.38708	1.13685	1.00888
0.982321	1.82492	1.62559	1.27873	1.25223
0.827476	2.65782	1.04477	1.03034	1.23503
1.02062	2.19481	1.36992	1.366	0.965205
0.50728	1.81399	0.955758	1.10876	1.44796
1.08518	1.45677	1.9721	0.717755	1.61602
1.18008	3.12574	1.51358	1.23493	1.08158
0.868528	3.27775	2.03137	1.58661	1.02642
0.831628	1.98582	0.964061	0.968912	0.724698
1.01282	2.26488	1.22007	0.808623	1.09251
0.902251	3.39946	1.34141	1.17178	0.891829
1.01452	1.87712	1.597	0.372815	0.876281
0.830696	2.08301	1.44478	0.928432	0.994014
1.1245	1.7815	1.58607	0.988979	1.13899
0.894583	1.82251	1.67025	0.849667	1.07675
1.22448	1.73464	2.02416	1.25286	0.920934
1.18601	1.76921	1.88885	0.77733	0.934575
0.889414	2.78835	1.01452	0.919307	0.80265
1.10916	2.23319	2.34555	0.956495	1.26617
1.07074	1.43817	2.27573	1.72291	1.06904
1.15504	2.74818	1.37377	1.93403	1.14958
1.20317	1.67694	1.21359	0.371843	1.06671
0.991006	2.41037	1.42279	0.295305	1.1242
1.14233	1.84293	1.50982	0.565901	0.955334
1.01782	2.01565	1.83015	0.689128	1.17101
0.823663	2.62736	1.78889	0.870268	1.37174
1.15636	1.92156	2.38125	1.03974	0.981982
0.860987	1.84873	2.7138	0.565807	0.898268
0.874713	2.70323	1.28971	0.489018	1.23066
0.841287	1.80052	0.98506	1.88424	0.907419
0.838957	3.74919	1.8257	0.931567	0.818241
1.29277	2.47497	0.846406	1.04598	1.28482
0.828027	3.52516	2.17358	1.05492	0.385545
1.00655	2.70213	0.763879	1.66208	0.264827
1.7147	1.66304	1.38616	0.879361	0.41828
1.24684	2.01963	2.11671	2.06851	1.3944
1.32947	2.10466	4.13834	0.747888	0.577377
1.41403	2.23142	2.43647	1.16272	0.614126
1.50424	2.08445	2.36764	1.92729	0.74886
0.959599	3.37184	1.52494	0.379995	0.521659
0.824959	1.69901	2.83355	0.65401	1.15667
0.64893	2.86227	1.48502	0.515294	0.04628
0.824677	1.74752	1.27679	0.652285	0.118743
0.946179	2.68667	1.96717	1.17197	0.842173
0.890398	1.89941	1.93045	0.648209	0.422576
1.43435	1.7368	2.74441	1.58692	0.830384
1.04087	1.74273	3.49189	1.24079	1.66519
0.826527	1.11283	2.04917	0.476758	1.31658
1.77857	1.70752	2.72986	0.57976	2.23391
0.786329	1.39992	2.39793	1.12211	2.11561
0.89739	1.44128	1.68864	1.42262	1.86407
0.916611	1.37782	1.15215	1.3627	1.6524
1.43397	0.934954	1.72135	1.48057	1.57855
1.36035	1.73354	1.2175	2.07491	0.703551
2.04217	0.89322	1.67463	0.490837	0.300071
2.59807	1.49625	1.3268	0.797586	0.825053
1.71341	1.97181	1.52707	0.805111	0.760649
0.673105	1.59853	1.92318	1.88822	1.39895
1.06978	1.07122	1.45025	0.466975	0.65448
1.04501	0.846594	1.61972	0.523572	1.68362
0.64545	0.794294	2.04114	0.977283	1.55607
0.511625	1.04147	1.66293	1.06978	0.93533
0.590139	0.920468	1.50089	1.53732	2.27311
1.47245	1.34681	1.54801	1.53779	2.4524
1.6359	1.63217	0.907769	1.38384	1.59276
1.65023	1.41014	1.18109	0.989136	0.847127
1.35587	1.44871	1.86031	0.820036	1.66704
1.39027	1.14783	1.21298	1.00939	0.087199
1.54196	1.5244	1.31971	0.965086	0.145646
0.509462	2.03465	2.34983	1.24267	0.191487
0.772408	1.54337	0.950631	1.41162	0.375198
0.598009	1.46141	1.96595	0.947182	0.367736
1.63979	1.41381	2.13843	1.28381	0.325406
0.543827	1.38722	2.78633	1.52842	1.05307
0.535894	1.74609	1.70677	0.789308	1.20392
0.472462	1.24819	1.16965	1.05442	1.03222
0.674203	0.993714	1.68005	0.677432	2.30565
0.381375	1.72125	1.64854	0.860547	1.98639
1.1883	1.2877	1.49345	0.874281	0.678404
0.260782	1.13105	1.45994	1.23722	1.13475
0.595375	1.77619	1.64819	0.857882	0.764067
0.932978	1.90731	1.46386	1.52851	1.31297
0.560226	1.59586	1.56792	0.996003	1.59047
0.205064	1.81021	2.46164	1.69228	0.902909
0.371592	1.41005	1.36618	0.600486	0.62996
0.396143	2.31647	0.751901	1.56422	1.09756
0.257114	1.71094	1.49389	1.71489	0.757608
0.886353	1.40754	0.73453	1.44191	0.962672
0.702517	1.59401	0.602681	1.56165	1.06546
0.752528	1.57824	1.34424	1.54867	1.03717
0.733746	1.42237	0.980983	2.42606	0.648052
1.21298	1.49477	2.29656	1.66735	1.58771
0.842205	1.61085	1.49621	1.35925	0.775167
0.64429	1.66406	1.48443	1.16761	0.16333
0.868324	1.33031	1.43012	0.635385	0.547245
0.909807	0.845936	1.46649	0.800094	0.334217
0.892624	1.52923	0.969946	0.80947	1.58987
0.684989	1.51098	0.733088	1.4145	1.13218
0.439226	1.25136	1.60122	1.46555	1.61527
0.947653	0.798997	0.844995	1.45577	1.09001
0.891119	1.9408	0.874062	0.497703	1.08831
0.898613	1.55814	1.64487	0.789716	1.14469
1.12889	0.778491	1.24192	0.776515	0.174649
0.86964	0.99456	1.17805	0.490178	0.074093
0.818813	1.33458	1.97689	1.01757	0.261849
1.00158	1.90803	1.27271	0.430791	0.191048
0.934797	1.26415	1.2475	0.495007	0.721863
0.949565	1.76935	1.99988	1.96604	0.822545
1.98564	1.06254	1.57968	2.20989	1.144
1.52613	1.6671	1.33812	1.42278	0.222999
1.27839	1.66469	1.44225	1.44278	1.38039
0.830101	1.68823	1.81833	1.63067	1.1677
0.998981	1.10829	1.23026	0.64846	0.836655
0.671537	1.97771	0.897954	0.425429	0.237297
1.61355	1.07329	1.28228	0.711077	0.556401
1.61185	1.21552	1.03206	0.909336	0.59757
0.852426	1.02234	1.81873		0.255891
0.962515	1.22565	1.53102		0.935393
0.984934	1.49242	1.93478		1.56031
0.871647	1.30702	1.66538		1.19586
0.851987	1.51453	1.3278		0.748985
0.987192	1.40384	1.17024		1.2655
0.528306	1.46755	1.36744		0.826307
1.06868	1.79998	1.38634		1.57557
0.662883	0.925955	1.37048		0.464059
0.934515	1.22236	0.979823		1.39334
0.814016	1.50788	1.54917		1.0848
1.21148	1.81986	1.45642		0.791942
0.97929	0.740237			0.267869
0.87055	1.21521			0.776641
1.35254	0.859701			1.48493
0.882653	1.29824			0.336035
1.0817	1.26948			0.921659
1.14851	1.38437			0.962829
1.60016	1.41864			1.22007
1.59075	1.3701			0.589512
0.87425	1.52127			1.26713
0.672698	1.11064			0.168221
	1.18623			0.323744
	1.85119			0.312393
	0.772219			0.777174
	1.5788			0.197915
	1.80212			0.131504
	1.0177			0.265956
				0.640527
				0.792318
				1.11453
				0.759803
				1.32373
				0.985655
				1.0463
				0.915482
				1.84551
				1.42435
				1.59006
				1.52243
				0.806209
				0.442675
				1.4991
				0.706844
				1.19884
				0.843616
				1.08405
				1.02645
				2.44547
				1.06611
				1.61239
				1.2862
				1.69146
				0.897735
				0.313867
				0.233974
				0.811288
				0.66442
				0.863558
				1.09051
				1.66572
				1.58649
				0.854684
				1.26998
				0.60751
				0.267649
				0.492655
				0.75811
				1.52632
				0.602305
				0.904225
				1.23286
				1.33963
				0.828753
				1.42093
				0.810724
				2.16016
				1.77133
				1.49336
				0.561292
				0.379651
				0.962735

## Sheet: Statistical analysis
STATISTICAL ANALYSIS
Table Analyzed	7B
Brown-Forsythe test
F (DFn, DFd)	5.043 (4, 1298)
P value	0.0005
P value summary	***
Are SDs significantly different (P < 0.05)?	Yes
Bartlett's test
Bartlett's statistic (corrected)	44.44
P value	<0.0001
P value summary	****
Are SDs significantly different (P < 0.05)?	Yes
Brown-Forsythe ANOVA test
F* (DFn, DFd)	72.81 (4.000, 1206)
P value	<0.0001
P value summary	****
Significant diff. among means (P < 0.05)?	Yes
Welch's ANOVA test
W (DFn, DFd)	79.18 (4.000, 643.3)
P value	<0.0001
P value summary	****
Significant diff. among means (P < 0.05)?	Yes
Data summary
Number of treatments (columns)	5
Number of values (total)	1303
Games-Howell's multiple comparisons test
Number of families	1
Number of comparisons per family	10
Alpha	0.05
Games-Howell's multiple comparisons test	Mean Diff.	95.00% CI of diff.	Below threshold?	Summary	Adjusted P Value
siCTRL, 0h vs. siCTRL, 1h	-0.3562	-0.4208 to -0.2916	Yes	****	<0.0001	A-B
siCTRL, 0h vs. siCTRL, 3h	-0.1733	-0.2362 to -0.1104	Yes	****	<0.0001	A-C
siCTRL, 0h vs. siATM, 1h	-0.2065	-0.2801 to -0.1330	Yes	****	<0.0001	A-D
siCTRL, 0h vs. siATM, 3h	0.04384	-0.02558 to 0.1133	No	ns	0.4168	A-E
siCTRL, 1h vs. siCTRL, 3h	0.1829	0.1133 to 0.2524	Yes	****	<0.0001	B-C
siCTRL, 1h vs. siATM, 1h	0.1496	0.07029 to 0.2290	Yes	****	<0.0001	B-D
siCTRL, 1h vs. siATM, 3h	0.4	0.3245 to 0.4755	Yes	****	<0.0001	B-E
siCTRL, 3h vs. siATM, 1h	-0.03324	-0.1112 to 0.04471	No	ns	0.7699	C-D
siCTRL, 3h vs. siATM, 3h	0.2171	0.1431 to 0.2912	Yes	****	<0.0001	C-E
siATM, 1h vs. siATM, 3h	0.2504	0.1671 to 0.3337	Yes	****	<0.0001	D-E
Test details	Mean 1	Mean 2	Mean Diff.	SE of diff.	n1	n2	t	DF
siCTRL, 0h vs. siCTRL, 1h	1	1.356	-0.3562	0.0236	264	253	15.09	488.4
siCTRL, 0h vs. siCTRL, 3h	1	1.173	-0.1733	0.02297	264	276	7.544	526.7
siCTRL, 0h vs. siATM, 1h	1	1.207	-0.2065	0.02687	264	254	7.688	441.3
siCTRL, 0h vs. siATM, 3h	1	0.9562	0.04384	0.02535	264	256	1.729	466.4
siCTRL, 1h vs. siCTRL, 3h	1.356	1.173	0.1829	0.02541	253	276	7.197	522.9
siCTRL, 1h vs. siATM, 1h	1.356	1.207	0.1496	0.02898	253	254	5.164	486.6
siCTRL, 1h vs. siATM, 3h	1.356	0.9562	0.4	0.02758	253	256	14.5	501.3
siCTRL, 3h vs. siATM, 1h	1.173	1.207	-0.03324	0.02847	276	254	1.168	489.3
siCTRL, 3h vs. siATM, 3h	1.173	0.9562	0.2171	0.02705	276	256	8.028	510.6
siATM, 1h vs. siATM, 3h	1.207	0.9562	0.2504	0.03042	254	256	8.23	504
