# Supplementary material for: Crosstalk between chromatin state and ATM signalling in DNA damage-induced transcription stress
Source: EMBO J. 2025 Aug 26;44(19):5564–94. doi: 10.1038/s44318-025-00537-7 (PMC12489091; doi:10.1038/s44318-025-00537-7)
Supplement: Supplementary file 8 — Source data Fig. 7 [file 44318_2025_537_MOESM8_ESM.zip › EMBOJ-2025-120849-T_Source data Fig_7/Fig_7C/Fig_7C.xlsx]

## Sheet: Fig 7C
Cell Survival										Fig.7C
UV-C (J/m2)	Untr.				ATMi
0	100	100	100	100	100	100	100	100
10	105.068	89.81	95.24	96.79	66.7872	73.09	97.76	103.54
20	102.35	74.06	85.83	86.19	85.7	44.82	78.3	66.68
30	76.01	48.8969	79.5604	79.5992	58.37	28.0994	62.992	54.0023
40	67.25	41.6615	77.2217	75.2036	38.77	32.8569	55.5157	64.4969
Cell Survival
UV-C (J/m2)	Untr.			p38i			MSK1i
0	100	100	100	100	100	100	100	100	100
10	89.81	95.24	96.79	84.8	77.47	91.5	60.06	50.74	82.9035
20	74.06	85.83	86.19	48.47	61.85	67.62	30.01	39.35	47.6794
30	48.8969	79.5604	79.5992	34.7308	57.8514	65.1308	12.1894	19.022	32.7372
40	41.6615	77.2217	75.2036	33.0211	57.7987	63.0987	15.7302	14.5426	33.6157
